# Supplementary material for: Phosphodiesterase 10A (PDE10A) as a novel target to suppress β-catenin and RAS signaling in epithelial ovarian cancer
Source: J Ovarian Res. 2022 Nov 2;15:120. doi: 10.1186/s13048-022-01050-9 (PMC9632086; doi:10.1186/s13048-022-01050-9)
Supplement: Supplementary file 1 — Additional file 1. [file 13048_2022_1050_MOESM1_ESM.zip]

Archive with 7 entries (7 files):
- Supplemental Figure Combined.pdf
- Supplemental Figure Legends.docx
- Supplemental Tables S1_S2_S3_S4_S26.pdf
- SupplementalMethods.docx
- Tables-S14-S22_no Macro.xlsx
- Tables-S23-S25.xlsx
- Tables-S5-S13.xlsx
