# Supplementary material for: Phosphodiesterase 10A (PDE10A) as a novel target to suppress β-catenin and RAS signaling in epithelial ovarian cancer
Source: J Ovarian Res. 2022 Nov 2;15:120. doi: 10.1186/s13048-022-01050-9 (PMC9632086; doi:10.1186/s13048-022-01050-9)
Supplement: Supplementary file 1 — Additional file 1. [file 13048_2022_1050_MOESM1_ESM.zip › Tables-S14-S22_no Macro.xlsx]

## Sheet: Legend
Supplemental Information regarding RNA sequencing of SKOV3 PDE10A KO clones
mRNA expression comparisons were made by using logFold Change (FC) >2 and adjusted p-values >0.05
SKOV3 PDE10A KO clones 5H5 and 2F4 were used and compared to SKOV3 parental and 1B9 empty vector control
Spreadsheet Name	Description of contents
Table S14	STAR alignment stats
Table S15	DESeq2 normalized counts and results for differential gene expression analysis comparing PDE10A WT and KO clones (all genes with non-adjusted p-value<0.05).
Table S16	KEGG pathways for all SKOV3 PDE10A KO clones vs all WT's upregulated gene expression
Table S17	KEGG pathway analysis for all SKOV3 PDE10A KO clones vs all WT's downregulated gene expression
Table S18	Hallmark pathways for all SKOV3 PDE10A KO clones vs all WT's upregulated gene expression
Table S19	Hallmark pathway analysis for all SKOV3 PDE10A KO clones vs all WT's downregulated gene expression
Table S20	Reactome pathways for all SKOV3 PDE10A KO clones vs all WT's upregulated gene expression
Table S21	Reactome pathway analysis for all SKOV3 PDE10A KO clones vs all WT's downregulated gene expression
Table S22	Advaita iPathway Guide impact analysis for all SKOV3 PDE10A KO [clones 5H5 and 2F4] vs. all WT [parental and EV 1B9] (pAcc: p-value for accumulation; pORA: p-value for over-representation; pComb: combined pathway-specific p-value). Thresholds: log2-fold change: ± 0.6; adjusted p<0.05
Sample	RNAseq Sample Identifier
SKOV3 parental - replicate 1	SKOV3_P_UnTx
SKOV3 parental - replicate 2	SKOV3_P
SKOV3 EV 1B9 - replicate 1	SKOV3_EV1B9_UnTx
SKOV3 EV 1B9 - replicate 2	SKOV3_EV1B9
SKOV3 PDE10A KO 2F4 - replicate 1	SKOV3_PDE10Ako_5H5_UnTx
SKOV3 PDE10A KO 2F4 - replicate 2	SKOV3_PDE10Ako_5H5
SKOV3 PDE10A KO 5H5 - replicate 1	SKOV3_PDE10Ako_2F4_UnTx
SKOV3 PDE10A KO 5H5 - replicate 2	SKOV3_PDE10Ako_2F4
All cells grown to 70-80% confluence in complete growth medium before harvesting RNA. No drug treatments performed.

## Sheet: Table S14
	SKOV3_P_UnTx	SKOV3_P	SKOV3_EV1B9_UnTx	SKOV3_EV1B9	SKOV3_PDE10Ako_5H5_UnTx	SKOV3_PDE10Ako_5H5	SKOV3_PDE10Ako_2F4_UnTx	SKOV3_PDE10Ako_2F4
Number of input reads	30734993	29478820	29451646	41838866	34372262	28592273	27199270	27007072
Average input read length	149	149	149	149	149	149	149	149
UNIQUE READS:
Uniquely mapped reads number	25774230	20946001	24904240	34794110	30152560	24356264	21623291	23617370
Uniquely mapped reads %	0.8386	0.7105	0.8456	0.8316	0.8772	0.8518	0.795	0.8745
Average mapped length	148.38	148.33	148.41	148.39	148.44	148.41	148.28	148.31
Number of splices: Total	14508563	9718939	14507428	19194743	18529916	15103139	13020278	15259011
Number of splices: Annotated (sjdb)	14426580	9662217	14418677	19066239	18428600	15017579	12936212	15163276
Number of splices: GT/AG	14353115	9616274	14337433	18990346	18346216	14949897	12881615	15087344
Number of splices: GC/AG	125169	79742	138880	163313	147101	123113	111391	142378
Number of splices: AT/AC	12586	8765	13946	17926	15039	12875	11972	13849
Number of splices: Non-canonical	17693	14158	17169	23158	21560	17254	15300	15440
Mismatch rate per base, %	0.0049	0.0047	0.0045	0.0046	0.0045	0.0047	0.0051	0.0046
Deletion rate per base	0.0001	0.0001	0.0001	0.0001	0.0001	0.0001	0.0001	0.0001
Deletion average length	1.72	1.73	1.62	1.64	1.62	1.62	1.65	1.56
Insertion rate per base	0	0	0	0	0	0	0	0
Insertion average length	1.43	1.48	1.43	1.4	1.43	1.48	1.6	1.44
MULTI-MAPPING READS:
Number of reads mapped to multiple loci	3620184	7022780	3656658	5993940	3470113	3544145	4125812	2828826
% of reads mapped to multiple loci	0.1178	0.2382	0.1242	0.1433	0.101	0.124	0.1517	0.1047
Number of reads mapped to too many loci	48665	172660	69025	100955	40226	43109	69984	22060
% of reads mapped to too many loci	0.0016	0.0059	0.0023	0.0024	0.0012	0.0015	0.0026	0.0008
UNMAPPED READS:
Number of reads unmapped: too many mismatches	0	0	0	0	0	0	0	0
% of reads unmapped: too many mismatches	0	0	0	0	0	0	0	0
Number of reads unmapped: too short	1284768	1284782	816006	940670	705753	644039	1354364	530438
% of reads unmapped: too short	0.0418	0.0436	0.0277	0.0225	0.0205	0.0225	0.0498	0.0196
Number of reads unmapped: other	7146	52597	5717	9191	3610	4716	25819	8378
% of reads unmapped: other	0.0002	0.0018	0.0002	0.0002	0.0001	0.0002	0.0009	0.0003
CHIMERIC READS
Number of chimeric reads	0	0	0	0	0	0	0	0
% of chimeric reads	0	0	0	0	0	0	0	0

## Sheet: Table S15
EnsemblID	baseMean	FoldChange	log2FoldChange	lfcSE	stat	pvalue	padj	SKOV3_EV1B9	SKOV3_EV1B9_UnTx	SKOV3_P	SKOV3_PDE10Ako_2F4	SKOV3_PDE10Ako_2F4_UnTx	SKOV3_PDE10Ako_5H5	SKOV3_PDE10Ako_5H5_UnTx	SKOV3_P_UnTx	chromosome_name	start_position	end_position	strand	entrezgene_id	gene_biotype	hgnc_symbol	description
ENSG00000157851	989.861	-614.549	-9.26338	0.717456	-12.9114	3.87998e-38	6.20137e-34	1969.07	2900.76	1789.12	0	0	11.6153	1.42378	1246.9	2	26847747	26950351	1	56896	protein_coding	DPYSL5	dihydropyrimidinase like 5 [Source:HGNC Symbol;Acc:HGNC:20637]
ENSG00000213190	651.044	19.8224	4.30906	0.34248	12.5819	2.65484e-36	2.12162e-32	67.1023	44.2164	54.5072	1678.28	1136.9	942.002	1201.67	83.6782	1	151060397	151069544	1	10962	protein_coding	MLLT11	MLLT11 transcription factor 7 cofactor [Source:HGNC Symbol;Acc:HGNC:16997]
ENSG00000175920	1078.42	-11.4818	-3.52127	0.295298	-11.9245	8.8254e-33	4.70188e-29	1482.3	2011.43	2042.42	218.949	178.146	138.222	155.904	2400	4	3463306	3501473	1	285489	protein_coding	DOK7	docking protein 7 [Source:HGNC Symbol;Acc:HGNC:26594]
ENSG00000128268	421.465	-321.144	-8.32708	0.720667	-11.5547	6.99022e-31	2.79312e-27	1062.09	1158.8	516.215	7.92577	0	2.32306	0	624.368	22	39457012	39492194	1	4248	protein_coding	MGAT3	beta-1,4-mannosyl-glycoprotein 4-beta-N-acetylglucosaminyltransferase [Source:HGNC Symbol;Acc:HGNC:7046]
ENSG00000100626	144.567	-89.3424	-6.48127	0.607212	-10.6738	1.34955e-26	4.31398e-23	274.459	426.313	206.807	3.96288	0	3.48459	4.27134	237.241	14	69259277	69357033	1	57452	protein_coding	GALNT16	polypeptide N-acetylgalactosaminyltransferase 16 [Source:HGNC Symbol;Acc:HGNC:23233]
ENSG00000164530	300.914	-67.4272	-6.07526	0.600813	-10.1117	4.9011e-24	1.30557e-20	860.23	948.567	314.218	6.93504	9.71705	15.0999	4.27134	248.276	6	36948263	36964837	1	221476	protein_coding	PI16	peptidase inhibitor 16 [Source:HGNC Symbol;Acc:HGNC:21245]
ENSG00000132911	275.634	-418.968	-8.7107	0.865519	-10.0641	7.95848e-24	1.81715e-20	762.326	857.631	246.886	0	0	4.64613	0.71189	332.874	5	152391546	152433368	-1	56923	protein_coding	NMUR2	neuromedin U receptor 2 [Source:HGNC Symbol;Acc:HGNC:16454]
ENSG00000161281	190.502	-52.0396	-5.70154	0.604262	-9.43554	3.88968e-21	7.7711e-18	480.717	365.411	468.121	13.8701	0	8.13072	5.69512	182.069	19	36150922	36152449	-1	1346	protein_coding	COX7A1	cytochrome c oxidase subunit 7A1 [Source:HGNC Symbol;Acc:HGNC:2287]
ENSG00000162745	170.847	-59.7667	-5.90127	0.626357	-9.42157	4.44372e-21	7.89156e-18	340.462	572.31	229.251	3.96288	0	10.4538	7.1189	203.218	1	161983192	162023854	-1	25903	protein_coding	OLFML2B	olfactomedin like 2B [Source:HGNC Symbol;Acc:HGNC:24558]
ENSG00000259017	162.019	-1638.67	-10.6783	1.14386	-9.33535	1.00656e-20	1.60878e-17	232.108	188.545	524.231	0	0	0	0	351.264	14	35447003	35447625	-1		lncRNA		novel transcript
ENSG00000187017	657.795	-35.6584	-5.15617	0.558558	-9.23122	2.67568e-20	3.88776e-17	1223.24	2588.75	496.977	15.8515	29.1512	53.4304	44.8491	810.115	1	6424776	6461367	1	83715	protein_coding	ESPN	espin [Source:HGNC Symbol;Acc:HGNC:13281]
ENSG00000250920	512.479	-117.004	-6.87041	0.754726	-9.10318	8.77238e-20	1.16841e-16	2305.13	1216.37	283.758	6.93504	19.4341	6.96919	2.84756	258.391	4	103550586	103559277	-1		lncRNA		novel transcript
ENSG00000139044	123.994	-30.7131	-4.94078	0.571366	-8.64733	5.27202e-18	6.48174e-15	204.607	365.411	205.204	9.90721	0	11.6153	8.54268	186.667	12	459939	563509	1	283358	protein_coding	B4GALNT3	beta-1,4-N-acetyl-galactosaminyltransferase 3 [Source:HGNC Symbol;Acc:HGNC:24137]
ENSG00000105767	638.557	-6.85128	-2.77637	0.321929	-8.62419	6.45481e-18	7.36908e-15	1460.3	1193.84	1009.99	154.552	202.439	123.122	171.565	792.644	19	43622368	43639850	-1	199731	protein_coding	CADM4	cell adhesion molecule 4 [Source:HGNC Symbol;Acc:HGNC:30825]
ENSG00000186847	11883.2	-7672.69	-12.9055	1.50081	-8.59904	8.03874e-18	8.56554e-15	36099.4	49781	6609.8	1.98144	0	10.4538	0	2562.76	17	41582279	41586895	-1	3861	protein_coding	KRT14	keratin 14 [Source:HGNC Symbol;Acc:HGNC:6416]
ENSG00000067840	202.719	-9.56818	-3.25824	0.391111	-8.33073	8.03423e-17	8.0257e-14	288.76	382.931	480.946	46.5639	45.3462	40.6536	22.0686	314.483	X	153802166	153830565	-1	57595	protein_coding	PDZD4	PDZ domain containing 4 [Source:HGNC Symbol;Acc:HGNC:21167]
ENSG00000196557	176.255	-55.0774	-5.78339	0.697752	-8.2886	1.14585e-16	1.0773e-13	227.158	747.508	76.9513	5.94432	9.71705	3.48459	6.40701	332.874	16	1153106	1221771	1	8912	protein_coding	CACNA1H	calcium voltage-gated channel subunit alpha1 H [Source:HGNC Symbol;Acc:HGNC:1395]
ENSG00000168824	88.3876	-85.7531	-6.42212	0.784209	-8.1893	2.62761e-16	2.33317e-13	234.308	172.694	161.918	0.990721	0	0	5.69512	131.494	4	4348140	4419058	1	27065	protein_coding	NSG1	neuronal vesicle trafficking associated 1 [Source:HGNC Symbol;Acc:HGNC:18790]
ENSG00000235385	131.558	120.419	6.91192	0.847289	8.15769	3.4149e-16	2.87265e-13	0	0	8.01576	130.775	221.873	334.521	354.521	2.75862	X	13266048	13303452	-1	109729169	lncRNA	LINC02154	long intergenic non-protein coding RNA 2154 [Source:HGNC Symbol;Acc:HGNC:53015]
ENSG00000162174	876.586	-11.6198	-3.53852	0.43508	-8.13302	4.18729e-16	3.34627e-13	2905.2	1426.6	740.657	169.413	127.941	105.699	152.344	1384.83	11	62337448	62393412	1	80150	protein_coding	ASRGL1	asparaginase and isoaspartyl peptidase 1 [Source:HGNC Symbol;Acc:HGNC:16448]
ENSG00000105711	403.582	-11.1112	-3.47394	0.427897	-8.11864	4.7143e-16	3.58803e-13	683.124	794.227	952.273	40.6195	118.224	68.5304	42.0015	529.655	19	35030470	35040449	1	6324	protein_coding	SCN1B	sodium voltage-gated channel beta subunit 1 [Source:HGNC Symbol;Acc:HGNC:10586]
ENSG00000058404	131.838	-24.3548	-4.60613	0.572954	-8.03927	9.03735e-16	6.56564e-13	393.264	243.607	229.251	17.833	11.3366	2.32306	9.96646	147.126	7	44217150	44334577	-1	816	protein_coding	CAMK2B	calcium/calmodulin dependent protein kinase II beta [Source:HGNC Symbol;Acc:HGNC:1461]
ENSG00000136842	209.848	-22.6724	-4.50287	0.563141	-7.99598	1.28543e-15	8.93265e-13	472.466	422.142	213.219	8.91649	38.8682	18.5845	7.1189	497.471	9	97501180	97601743	1	7111	protein_coding	TMOD1	tropomodulin 1 [Source:HGNC Symbol;Acc:HGNC:11871]
ENSG00000178222	114.37	-59.9392	-5.90543	0.741132	-7.96812	1.61109e-15	1.07292e-12	259.059	214.408	184.363	0	0	3.48459	9.96646	243.678	4	1056250	1113564	-1	285498	protein_coding	RNF212	ring finger protein 212 [Source:HGNC Symbol;Acc:HGNC:27729]
ENSG00000069812	627.814	-28.148	-4.81496	0.618474	-7.78523	6.95867e-15	4.44882e-12	1931.67	1832.9	424.836	16.8423	19.4341	55.7535	79.0198	662.069	1	6412418	6424670	-1	54626	protein_coding	HES2	hes family bHLH transcription factor 2 [Source:HGNC Symbol;Acc:HGNC:16005]
ENSG00000025039	102.946	-21.0598	-4.39642	0.569259	-7.72306	1.13573e-14	6.98165e-12	347.612	218.579	112.221	11.8886	9.71705	8.13072	7.83079	107.586	6	89364616	89412273	-1	58528	protein_coding	RRAGD	Ras related GTP binding D [Source:HGNC Symbol;Acc:HGNC:19903]
ENSG00000175040	4325.73	-9.09425	-3.18495	0.417381	-7.63081	2.33276e-14	1.38091e-11	12052.6	10655.3	4233.93	970.906	691.53	795.649	969.594	4236.32	3	143119771	143124014	1	9435	protein_coding	CHST2	carbohydrate sulfotransferase 2 [Source:HGNC Symbol;Acc:HGNC:1970]
ENSG00000205420	139.358	-107.55	-6.74887	0.89712	-7.52282	5.36071e-14	3.06001e-11	196.907	703.291	128.252	0.990721	0	6.96919	2.13567	76.3218	12	52487176	52493257	-1	3853	protein_coding	KRT6A	keratin 6A [Source:HGNC Symbol;Acc:HGNC:6443]
ENSG00000139970	167.135	-26.9606	-4.75278	0.632431	-7.5151	5.68679e-14	3.1342e-11	392.164	440.495	92.9829	16.8423	21.0536	6.96919	4.27134	362.299	14	59595976	59870776	-1	6252	protein_coding	RTN1	reticulon 1 [Source:HGNC Symbol;Acc:HGNC:10467]
ENSG00000137440	2221.34	-11.6284	-3.53959	0.471783	-7.50258	6.25745e-14	3.33376e-11	7889.47	3843.49	2138.61	240.745	257.502	392.598	515.408	2492.87	4	15935577	15938740	-1	9982	protein_coding	FGFBP1	fibroblast growth factor binding protein 1 [Source:HGNC Symbol;Acc:HGNC:19695]
ENSG00000007264	930.192	-20.8465	-4.38174	0.60122	-7.28808	3.14413e-13	1.62105e-10	1366.25	2048.97	2516.95	31.7031	200.819	85.9533	24.9161	1165.98	19	3777970	3802129	-1	4145	protein_coding	MATK	megakaryocyte-associated tyrosine kinase [Source:HGNC Symbol;Acc:HGNC:6906]
ENSG00000163082	157.665	-24.2556	-4.60025	0.63471	-7.24779	4.23614e-13	2.11582e-10	572.02	335.377	102.602	21.7959	4.85853	8.13072	14.2378	202.299	2	222424543	222562621	1	130367	protein_coding	SGPP2	sphingosine-1-phosphate phosphatase 2 [Source:HGNC Symbol;Acc:HGNC:19953]
ENSG00000184916	1637.38	-4.39509	-2.13589	0.304477	-7.01495	2.30034e-12	1.11413e-09	2715.44	3295.37	2026.39	465.639	492.331	772.418	696.94	2634.48	14	105140982	105168824	-1	3714	protein_coding	JAG2	jagged canonical Notch ligand 2 [Source:HGNC Symbol;Acc:HGNC:6189]
ENSG00000131831	63.7212	-126.006	-6.97734	1.00194	-6.96386	3.31074e-12	1.55634e-09	163.356	174.363	36.8725	2.97216	0	0	0.71189	131.494	X	17800049	17861337	-1	10742	protein_coding	RAI2	retinoic acid induced 2 [Source:HGNC Symbol;Acc:HGNC:9835]
ENSG00000146938	57.6653	-585.184	-9.19275	1.32546	-6.93549	4.04804e-12	1.84857e-09	96.2533	281.984	35.2694	0	0	0	0	47.8161	X	5840637	6228867	-1	57502	protein_coding	NLGN4X	neuroligin 4 X-linked [Source:HGNC Symbol;Acc:HGNC:14287]
ENSG00000227234	1164.83	47.2703	5.56286	0.805446	6.90656	4.96562e-12	2.2046e-09	17.6006	7.50845	54.5072	3048.45	4899.01	482.036	695.516	114.023	X	141002594	141003706	1	728695	protein_coding	SPANXB1	SPANX family member B1 [Source:HGNC Symbol;Acc:HGNC:14329]
ENSG00000132128	213.984	-23.8564	-4.5763	0.664523	-6.8866	5.71431e-12	2.42569e-09	314.611	475.535	261.314	0.990721	11.3366	26.7152	29.1875	592.184	1	46261196	46303608	-1	10489	protein_coding	LRRC41	leucine rich repeat containing 41 [Source:HGNC Symbol;Acc:HGNC:16917]
ENSG00000273564	46.638	-473.188	-8.88627	1.29062	-6.88529	5.76715e-12	2.42569e-09	128.704	147.666	73.745	0	0	0	0	22.9885	CHR_HSCHR15_4_CTG8	29260596	29720617	-1	23359	protein_coding	FAM189A1	family with sequence similarity 189 member A1 [Source:HGNC Symbol;Acc:HGNC:29075]
ENSG00000152137	249.402	24.1018	4.59107	0.671524	6.83679	8.09883e-12	3.31906e-09	9.90034	1.66854	25.6504	595.423	576.545	361.236	381.573	43.2184	12	119171555	119224855	1	26353	protein_coding	HSPB8	heat shock protein family B (small) member 8 [Source:HGNC Symbol;Acc:HGNC:30171]
ENSG00000154764	3441.74	-4.84667	-2.27699	0.333941	-6.81856	9.19599e-12	3.67449e-09	7085.35	6505.65	4673.19	684.588	1370.1	1428.68	1227.3	4559.08	3	13816258	13880071	-1	7476	protein_coding	WNT7A	Wnt family member 7A [Source:HGNC Symbol;Acc:HGNC:12786]
ENSG00000043355	1114.42	-4.97186	-2.31379	0.343221	-6.7414	1.56869e-11	5.96961e-09	1850.81	1751.14	1566.28	213.996	323.902	501.782	452.762	2254.71	13	99981784	99986765	1	7546	protein_coding	ZIC2	Zic family member 2 [Source:HGNC Symbol;Acc:HGNC:12873]
ENSG00000099994	150.937	-15.4197	-3.9467	0.58539	-6.742	1.56224e-11	5.96961e-09	229.358	412.13	142.681	13.8701	4.85853	37.169	17.0854	350.345	22	24181487	24189106	1	56241	protein_coding	SUSD2	sushi domain containing 2 [Source:HGNC Symbol;Acc:HGNC:30667]
ENSG00000186081	25481.1	-947.794	-9.88843	1.4688	-6.7323	1.67006e-11	6.20757e-09	49758.6	124299	8581.68	4.9536	0	81.3072	128.14	20994.9	12	52514575	52520530	-1	3852	protein_coding	KRT5	keratin 5 [Source:HGNC Symbol;Acc:HGNC:6442]
ENSG00000088836	2123.44	-9.55227	-3.25584	0.484359	-6.72196	1.79296e-11	6.51294e-09	4969.97	6952.82	1920.58	317.031	424.311	483.197	385.844	1533.79	20	3227417	3239559	-1	83959	protein_coding	SLC4A11	solute carrier family 4 member 11 [Source:HGNC Symbol;Acc:HGNC:16438]
ENSG00000277196	80.0805	-15.6459	-3.96771	0.5981	-6.63386	3.27018e-11	1.16149e-08	130.905	140.992	200.394	12.8794	0	10.4538	13.5259	131.494	KI270734.1	138082	161852	-1	102724788	protein_coding		proline dehydrogenase 1, mitochondrial [Source:NCBI gene (formerly Entrezgene);Acc:102724788]
ENSG00000286169	55.5871	-25.2999	-4.66106	0.709972	-6.56513	5.19885e-11	1.80637e-08	123.204	100.947	49.6977	3.96288	0	8.13072	4.27134	154.483
ENSG00000108602	1055.9	-16.8625	-4.07574	0.62394	-6.53227	6.47815e-11	2.20298e-08	1460.85	1620.99	1282.52	242.727	158.712	39.4921	32.7469	3609.2	17	19737984	19748943	-1	218	protein_coding	ALDH3A1	aldehyde dehydrogenase 3 family member A1 [Source:HGNC Symbol;Acc:HGNC:405]
ENSG00000129993	30.37	-308.233	-8.26788	1.27366	-6.49146	8.50103e-11	2.83067e-08	50.0517	108.455	38.4757	0	0	0	0	45.977	16	88874858	88977207	-1	863	protein_coding	CBFA2T3	CBFA2/RUNX1 partner transcriptional co-repressor 3 [Source:HGNC Symbol;Acc:HGNC:1537]
ENSG00000165731	87.0329	-14.1229	-3.81997	0.592773	-6.44423	1.16188e-10	3.78987e-08	104.504	207.734	185.966	1.98144	12.9561	18.5845	12.814	151.724	10	43077064	43130351	1	5979	protein_coding	RET	ret proto-oncogene [Source:HGNC Symbol;Acc:HGNC:9967]
ENSG00000068615	69.28	-42.6146	-5.41328	0.84298	-6.4216	1.34854e-10	4.31073e-08	205.707	228.59	70.5387	2.97216	0	2.32306	6.40701	37.7011	2	86213993	86338083	-1	65055	protein_coding	REEP1	receptor accessory protein 1 [Source:HGNC Symbol;Acc:HGNC:25786]
ENSG00000092421	78.5049	-22.4431	-4.4882	0.699471	-6.41656	1.39387e-10	4.36829e-08	221.658	233.596	104.205	10.8979	8.09754	4.64613	3.55945	41.3793	5	116443555	116574823	-1	57556	protein_coding	SEMA6A	semaphorin 6A [Source:HGNC Symbol;Acc:HGNC:10738]
ENSG00000167074	798.845	-3.04968	-1.60866	0.251433	-6.39795	1.57476e-10	4.84026e-08	1163.84	1374.88	1213.59	385.39	323.902	419.313	447.779	1062.07	22	41367333	41399326	1	7008	protein_coding	TEF	TEF transcription factor, PAR bZIP family member [Source:HGNC Symbol;Acc:HGNC:11722]
ENSG00000138101	631.265	-2.83286	-1.50226	0.235195	-6.38728	1.68864e-10	5.09235e-08	1015.89	935.219	985.939	320.994	338.477	322.906	335.3	795.402	2	25377198	25673647	-1	1838	protein_coding	DTNB	dystrobrevin beta [Source:HGNC Symbol;Acc:HGNC:3058]
ENSG00000183876	213.508	22.9151	4.51823	0.716628	6.30485	2.88482e-10	8.53852e-08	3.30011	5.8399	20.841	175.358	678.574	311.29	470.559	42.2988	5	150296343	150339307	-1	340075	protein_coding	ARSI	arylsulfatase family member I [Source:HGNC Symbol;Acc:HGNC:32521]
ENSG00000198517	685.841	5.04381	2.33451	0.370613	6.29906	2.99462e-10	8.70236e-08	160.056	212.739	181.156	1481.13	762.789	1167.34	1167.5	354.023	7	1530702	1543043	1	7975	protein_coding	MAFK	MAF bZIP transcription factor K [Source:HGNC Symbol;Acc:HGNC:6782]
ENSG00000130294	37.7208	-49.285	-5.62308	0.89859	-6.25767	3.90773e-10	1.11531e-07	30.8011	68.4103	112.221	1.98144	1.61951	0	2.13567	84.5977	2	240713761	240824293	-1	547	protein_coding	KIF1A	kinesin family member 1A [Source:HGNC Symbol;Acc:HGNC:888]
ENSG00000115884	7390.77	-3.04904	-1.60836	0.259132	-6.20672	5.41031e-10	1.51707e-07	9395.98	10379.2	14571.1	3156.44	4142.7	3676.25	3627.08	10177.5	2	20200797	20225433	-1	6382	protein_coding	SDC1	syndecan 1 [Source:HGNC Symbol;Acc:HGNC:10658]
ENSG00000215218	24.7878	-250.672	-7.96965	1.29105	-6.17299	6.70096e-10	1.84658e-07	62.7022	29.1995	70.5387	0	0	0	0	35.8621	5	6448859	6496723	1	134111	protein_coding	UBE2QL1	ubiquitin conjugating enzyme E2 Q family like 1 [Source:HGNC Symbol;Acc:HGNC:37269]
ENSG00000174669	338.753	-4.41789	-2.14336	0.348478	-6.15063	7.71748e-10	2.09065e-07	444.415	816.752	545.072	109.97	137.658	145.191	108.207	402.759	11	66362521	66372214	-1	3177	protein_coding	SLC29A2	solute carrier family 29 member 2 [Source:HGNC Symbol;Acc:HGNC:11004]
ENSG00000141401	8578.46	-2.83486	-1.50328	0.244621	-6.14533	7.9799e-10	2.12571e-07	12646	15359.8	11417.7	3922.26	4110.31	5250.12	4613.05	11308.5	18	11981025	12030877	1	3613	protein_coding	IMPA2	inositol monophosphatase 2 [Source:HGNC Symbol;Acc:HGNC:6051]
ENSG00000184160	1095.34	-4.73861	-2.24446	0.367785	-6.10264	1.04329e-09	2.73359e-07	1606.61	1692.74	2396.71	233.81	364.389	610.966	318.215	1539.31	4	3766348	3768526	1	152	protein_coding	ADRA2C	adrenoceptor alpha 2C [Source:HGNC Symbol;Acc:HGNC:283]
ENSG00000104140	148.826	-5.94149	-2.57083	0.421653	-6.09702	1.08062e-09	2.78573e-07	212.857	194.385	376.741	56.4711	34.0097	52.2689	28.4756	235.402	15	40872214	40874234	-1	171177	protein_coding	RHOV	ras homolog family member V [Source:HGNC Symbol;Acc:HGNC:18313]
ENSG00000172936	382.07	4.55325	2.1869	0.360003	6.07466	1.2425e-09	3.1522e-07	115.504	98.4441	160.315	909.482	576.545	482.036	536.765	177.471	3	38138478	38143022	1	4615	protein_coding	MYD88	MYD88 innate immune signal transduction adaptor [Source:HGNC Symbol;Acc:HGNC:7562]
ENSG00000258376	1207.07	-16.5888	-4.05214	0.672501	-6.02548	1.68614e-09	4.21086e-07	3767.63	3282.03	1306.57	158.515	304.468	48.7843	39.1539	749.425	14	73242651	73245979	-1		lncRNA		novel transcript, antisense to PAPLN
ENSG00000158156	420.476	4.13175	2.04675	0.339885	6.0219	1.72383e-09	4.23876e-07	107.254	183.54	160.315	530.036	641.325	904.833	631.446	205.057	1	27959588	27968093	1	55113	protein_coding	XKR8	XK related 8 [Source:HGNC Symbol;Acc:HGNC:25508]
ENSG00000138829	154.734	-59.5455	-5.89592	0.980445	-6.01351	1.81545e-09	4.39641e-07	214.507	775.038	92.9829	0	17.8146	3.48459	0.71189	133.333	5	128257909	128659185	-1	2201	protein_coding	FBN2	fibrillin 2 [Source:HGNC Symbol;Acc:HGNC:3604]
ENSG00000143816	502.102	-5.81755	-2.54041	0.424271	-5.98771	2.12821e-09	5.07689e-07	1135.24	1225.55	530.644	202.107	89.073	149.838	147.361	537.011	1	227918656	227947932	-1	7483	protein_coding	WNT9A	Wnt family member 9A [Source:HGNC Symbol;Acc:HGNC:12778]
ENSG00000137699	332.687	-17.4863	-4.12816	0.695523	-5.93532	2.93268e-09	6.89309e-07	603.371	1449.96	168.331	17.833	12.9561	42.9767	69.0533	297.011	11	120111286	120185529	-1	23650	protein_coding	TRIM29	tripartite motif containing 29 [Source:HGNC Symbol;Acc:HGNC:17274]
ENSG00000198598	75.2076	-17.4805	-4.12767	0.697332	-5.91924	3.23438e-09	7.49205e-07	138.055	231.093	109.014	4.9536	1.61951	20.9076	4.98323	91.0345	12	131828393	131851783	1	4326	protein_coding	MMP17	matrix metallopeptidase 17 [Source:HGNC Symbol;Acc:HGNC:7163]
ENSG00000026297	1220.97	-3.0631	-1.61499	0.273348	-5.9082	3.45869e-09	7.89719e-07	2101.62	1777	1648.04	427.001	727.159	617.935	633.582	1835.4	6	166922113	166957191	-1	8635	protein_coding	RNASET2	ribonuclease T2 [Source:HGNC Symbol;Acc:HGNC:21686]
ENSG00000167971	90.6045	-14.4373	-3.85173	0.656471	-5.86733	4.42873e-09	9.96962e-07	118.804	271.138	141.077	14.8608	25.9121	3.48459	4.27134	145.287	16	2177180	2196605	-1	57524	protein_coding	CASKIN1	CASK interacting protein 1 [Source:HGNC Symbol;Acc:HGNC:20879]
ENSG00000137672	49.6676	-67.1072	-6.06839	1.03579	-5.85871	4.66463e-09	1.03548e-06	117.154	206.899	38.4757	3.96288	0	0	1.42378	29.4253	11	101451564	101872562	-1	7225	protein_coding	TRPC6	transient receptor potential cation channel subfamily C member 6 [Source:HGNC Symbol;Acc:HGNC:12338]
ENSG00000169174	157.026	-20.2084	-4.33688	0.741263	-5.85066	4.89617e-09	1.07199e-06	293.71	521.42	197.188	0	27.5316	13.9384	18.5091	183.908	1	55039447	55064852	1	255738	protein_coding	PCSK9	proprotein convertase subtilisin/kexin type 9 [Source:HGNC Symbol;Acc:HGNC:20001]
ENSG00000071575	164.832	-16.8172	-4.07186	0.698082	-5.83293	5.44621e-09	1.17631e-06	498.317	448.838	141.077	40.6195	11.3366	18.5845	3.55945	156.322	2	12716889	12742734	1	28951	protein_coding	TRIB2	tribbles pseudokinase 2 [Source:HGNC Symbol;Acc:HGNC:30809]
ENSG00000166165	9420.49	-4.20703	-2.0728	0.356399	-5.81595	6.02903e-09	1.28483e-06	16698	18570.1	14819.5	2156.8	3622.84	5512.63	3182.15	10801.8	14	103519667	103522833	-1	1152	protein_coding	CKB	creatine kinase B [Source:HGNC Symbol;Acc:HGNC:1991]
ENSG00000128283	1707.15	8.84667	3.14514	0.545458	5.76604	8.1156e-09	1.70673e-06	158.956	490.552	402.391	1640.63	6754.97	2510.07	1363.98	335.632	22	37560480	37569405	1	11135	protein_coding	CDC42EP1	CDC42 effector protein 1 [Source:HGNC Symbol;Acc:HGNC:17014]
ENSG00000286826	59.1874	-47.2378	-5.56187	0.972595	-5.71859	1.07413e-08	2.22958e-06	280.51	67.576	83.364	3.96288	0	0	4.98323	33.1034	6	169097799	169102428	1		lncRNA		novel transcript
ENSG00000182612	283.043	7.42254	2.89191	0.507345	5.7001	1.1974e-08	2.4536e-06	79.2027	59.2333	62.523	306.133	1088.31	329.875	271.942	67.1264	17	81637171	81648749	1	83882	protein_coding	TSPAN10	tetraspanin 10 [Source:HGNC Symbol;Acc:HGNC:29942]
ENSG00000005243	658.481	17.5451	4.133	0.727209	5.68337	1.32067e-08	2.67194e-06	9.90034	10.8455	118.633	1052.15	1541.77	1393.84	994.51	146.207	17	48026167	48038030	-1	51226	protein_coding	COPZ2	COPI coat complex subunit zeta 2 [Source:HGNC Symbol;Acc:HGNC:19356]
ENSG00000174672	589.953	-6.74715	-2.75428	0.484986	-5.67909	1.35411e-08	2.70535e-06	1130.84	1455.8	920.21	170.404	242.926	147.514	50.5442	601.379	11	1389899	1462689	1	9024	protein_coding	BRSK2	BR serine/threonine kinase 2 [Source:HGNC Symbol;Acc:HGNC:11405]
ENSG00000006016	94.1618	-11.0406	-3.46475	0.612803	-5.65393	1.56819e-08	3.09437e-06	159.506	164.352	259.711	3.96288	27.5316	23.2306	9.25457	105.747	19	18572220	18607741	-1	9244	protein_coding	CRLF1	cytokine receptor like factor 1 [Source:HGNC Symbol;Acc:HGNC:2364]
ENSG00000135454	974.287	11.0872	3.47083	0.614975	5.64385	1.66285e-08	3.24115e-06	138.605	132.649	184.363	2024.04	4108.69	555.212	461.305	189.425	12	57623409	57633239	-1	2583	protein_coding	B4GALNT1	beta-1,4-N-acetyl-galactosaminyltransferase 1 [Source:HGNC Symbol;Acc:HGNC:4117]
ENSG00000130052	255.015	4.27975	2.09753	0.372098	5.63702	1.73015e-08	3.33168e-06	61.0521	95.9413	118.633	476.537	539.296	318.26	318.215	112.184	X	68647666	68725842	1	9754	protein_coding	STARD8	StAR related lipid transfer domain containing 8 [Source:HGNC Symbol;Acc:HGNC:19161]
ENSG00000164088	308.594	7.08842	2.82546	0.504544	5.60003	2.14312e-08	4.0778e-06	36.3013	55.8962	89.7766	361.613	978.183	457.643	365.199	124.138	3	52245759	52250599	1	132160	protein_coding	PPM1M	protein phosphatase, Mg2+/Mn2+ dependent 1M [Source:HGNC Symbol;Acc:HGNC:26506]
ENSG00000101825	317.051	-11.286	-3.49646	0.627192	-5.57478	2.47845e-08	4.66036e-06	438.915	966.087	319.027	11.8886	21.0536	87.1149	85.4268	606.896	X	3308565	3346652	-1	25878	protein_coding	MXRA5	matrix remodeling associated 5 [Source:HGNC Symbol;Acc:HGNC:7539]
ENSG00000174059	29.005	-16.9657	-4.08455	0.735435	-5.55392	2.79336e-08	5.19142e-06	56.652	53.3934	60.9198	2.97216	0	5.80766	3.55945	48.7356	1	207880972	207911402	-1	947	protein_coding	CD34	CD34 molecule [Source:HGNC Symbol;Acc:HGNC:1662]
ENSG00000114646	105.248	-6.92042	-2.79086	0.5029	-5.54954	2.86426e-08	5.26201e-06	247.509	166.854	117.03	38.6381	9.71705	33.6844	23.4924	205.057	3	47562238	47580792	-1	10675	protein_coding	CSPG5	chondroitin sulfate proteoglycan 5 [Source:HGNC Symbol;Acc:HGNC:2467]
ENSG00000011347	98.7405	-20.5227	-4.35915	0.786259	-5.54416	2.95362e-08	5.36451e-06	201.307	372.919	115.427	4.9536	0	17.423	13.5259	64.3678	11	61513714	61581148	-1	9066	protein_coding	SYT7	synaptotagmin 7 [Source:HGNC Symbol;Acc:HGNC:11514]
ENSG00000147394	1869.86	3.0702	1.61833	0.292608	5.53073	3.18904e-08	5.72702e-06	717.225	703.291	1175.11	2377.73	2738.59	3141.94	3022.68	1082.3	X	152914442	152973480	1	7739	protein_coding	ZNF185	zinc finger protein 185 with LIM domain [Source:HGNC Symbol;Acc:HGNC:12976]
ENSG00000179292	177.506	-8.30944	-3.05475	0.552759	-5.52637	3.26919e-08	5.80572e-06	155.655	220.248	511.406	45.5732	64.7803	27.8768	15.6616	378.851	11	66291894	66296664	1	256472	protein_coding	TMEM151A	transmembrane protein 151A [Source:HGNC Symbol;Acc:HGNC:28497]
ENSG00000134504	918.609	-3.21339	-1.6841	0.305154	-5.51884	3.41244e-08	5.99352e-06	1758.41	1265.59	1170.3	332.882	602.457	404.213	407.201	1407.82	18	26454910	26657401	-1	284252	protein_coding	KCTD1	potassium channel tetramerization domain containing 1 [Source:HGNC Symbol;Acc:HGNC:18249]
ENSG00000140284	17.4118	-177.126	-7.46863	1.35618	-5.5071	3.64792e-08	6.33747e-06	55.5519	30.0338	22.4441	0	0	0	0	31.2644	15	50182196	50236385	1	11001	protein_coding	SLC27A2	solute carrier family 27 member 2 [Source:HGNC Symbol;Acc:HGNC:10996]
ENSG00000104332	178.34	-10.345	-3.37087	0.612488	-5.50357	3.72179e-08	6.34815e-06	554.969	420.473	163.522	51.5175	45.3462	18.5845	11.3902	160.92	8	41261962	41309473	-1	6422	protein_coding	SFRP1	secreted frizzled related protein 1 [Source:HGNC Symbol;Acc:HGNC:10776]
ENSG00000157152	228.294	-11.3542	-3.50515	0.636951	-5.50301	3.73351e-08	6.34815e-06	371.263	418.804	450.486	42.601	84.2144	17.423	5.69512	435.862	3	12004388	12192032	1	6854	protein_coding	SYN2	synapsin II [Source:HGNC Symbol;Acc:HGNC:11495]
ENSG00000129354	1488.48	8.10283	3.01843	0.549363	5.49441	3.92019e-08	6.59541e-06	124.854	166.854	724.625	1492.03	2301.32	3991.02	2811.96	295.172	19	10572671	10587315	-1	10053	protein_coding	AP1M2	adaptor related protein complex 1 subunit mu 2 [Source:HGNC Symbol;Acc:HGNC:558]
ENSG00000133101	408.358	-8.15506	-3.0277	0.551369	-5.49123	3.99142e-08	6.64531e-06	1318.95	861.803	359.106	106.007	30.7707	90.5995	128.14	371.494	13	36431520	36442870	1	8900	protein_coding	CCNA1	cyclin A1 [Source:HGNC Symbol;Acc:HGNC:1577]
ENSG00000223551	39.359	-22.549	-4.49499	0.819126	-5.48754	4.07564e-08	6.71556e-06	154.005	58.399	33.6662	4.9536	0	3.48459	4.27134	56.0919	9	128342153	128342770	1		processed_pseudogene	TMSB4XP4	TMSB4X pseudogene 4 [Source:HGNC Symbol;Acc:HGNC:11886]
ENSG00000219438	21.8717	-134.085	-7.067	1.28907	-5.48224	4.1998e-08	6.84952e-06	56.1019	57.5648	22.4441	0	0	1.16153	0	37.7011	22	48489553	48850912	1	25817	protein_coding	TAFA5	TAFA chemokine like family member 5 [Source:HGNC Symbol;Acc:HGNC:21592]
ENSG00000182534	1465.63	3.65731	1.87078	0.346471	5.39954	6.68125e-08	1.07865e-05	657.823	425.479	533.85	2059.71	1933.69	1950.21	3264.01	900.23	17	76672551	76711016	-1	439921	protein_coding	MXRA7	matrix remodeling associated 7 [Source:HGNC Symbol;Acc:HGNC:7541]
ENSG00000187634	854.595	-15.6965	-3.97237	0.7425	-5.34999	8.79569e-08	1.40582e-05	1285.39	1602.64	655.69	6.93504	50.2048	127.768	223.533	2884.6	1	923928	944581	1	148398	protein_coding	SAMD11	sterile alpha motif domain containing 11 [Source:HGNC Symbol;Acc:HGNC:28706]
ENSG00000135097	99.7694	-5.51038	-2.46215	0.462098	-5.3282	9.91886e-08	1.56322e-05	143.555	167.689	169.934	24.768	55.0633	27.8768	17.0854	192.184	12	120341330	120369164	-1	4440	protein_coding	MSI1	musashi RNA binding protein 1 [Source:HGNC Symbol;Acc:HGNC:7330]
ENSG00000145147	101.264	-10.4118	-3.38015	0.634514	-5.32716	9.97612e-08	1.56322e-05	192.507	380.428	97.7923	27.7402	19.4341	12.7768	11.3902	68.046	4	20251905	20620561	1	9353	protein_coding	SLIT2	slit guidance ligand 2 [Source:HGNC Symbol;Acc:HGNC:11086]
ENSG00000163995	25.4329	-93.436	-6.54591	1.23303	-5.30878	1.1036e-07	1.71251e-05	28.051	43.3821	78.5545	1.98144	0	0	0	51.4942	4	7965310	8158832	-1	84448	protein_coding	ABLIM2	actin binding LIM protein family member 2 [Source:HGNC Symbol;Acc:HGNC:19195]
ENSG00000142632	475.202	5.0734	2.34295	0.446198	5.25092	1.51339e-07	2.32001e-05	82.5029	110.124	278.949	648.922	1015.43	974.525	533.917	157.241	1	16197854	16212652	-1	128272	protein_coding	ARHGEF19	Rho guanine nucleotide exchange factor 19 [Source:HGNC Symbol;Acc:HGNC:26604]
ENSG00000157240	161.451	-3.67641	-1.8783	0.357797	-5.24962	1.52413e-07	2.32001e-05	257.409	309.515	176.347	90.1556	58.3023	65.0458	62.6463	272.184	7	91264433	91271326	1	8321	protein_coding	FZD1	frizzled class receptor 1 [Source:HGNC Symbol;Acc:HGNC:4038]
ENSG00000129353	1938.01	4.24201	2.08475	0.402175	5.18368	2.17548e-07	3.28026e-05	430.115	903.516	899.369	2841.39	5188.91	2608.8	1906.44	725.517	19	10602457	10644557	1	57153	protein_coding	SLC44A2	solute carrier family 44 member 2 [Source:HGNC Symbol;Acc:HGNC:17292]
ENSG00000108823	64.7119	-18.1022	-4.17809	0.806689	-5.17931	2.22708e-07	3.32667e-05	130.905	273.641	67.3324	6.93504	6.47803	10.4538	3.55945	18.3908	17	50164214	50175928	1	6442	protein_coding	SGCA	sarcoglycan alpha [Source:HGNC Symbol;Acc:HGNC:10805]
ENSG00000117122	320.561	28.2523	4.8203	0.93122	5.17633	2.26297e-07	3.34899e-05	0	8.34272	25.6504	344.771	1444.6	325.229	361.64	54.2529	1	16974502	16980632	-1	4237	protein_coding	MFAP2	microfibril associated protein 2 [Source:HGNC Symbol;Acc:HGNC:7033]
ENSG00000174684	894.936	-2.53525	-1.34213	0.259796	-5.16607	2.39062e-07	3.47357e-05	1445.45	1373.21	974.717	560.748	442.126	528.497	494.052	1340.69	11	66345374	66347629	-1	11041	protein_coding	B4GAT1	beta-1,4-glucuronyltransferase 1 [Source:HGNC Symbol;Acc:HGNC:15685]
ENSG00000187699	69.5903	-4.84916	-2.27773	0.440825	-5.16698	2.37905e-07	3.47357e-05	145.205	116.798	84.9671	22.7866	16.1951	30.1998	25.628	114.943	2	189879609	190203484	1	84281	protein_coding	C2orf88	chromosome 2 open reading frame 88 [Source:HGNC Symbol;Acc:HGNC:28191]
ENSG00000166592	5011.58	-5.08966	-2.34757	0.455097	-5.15839	2.49084e-07	3.58116e-05	11043.3	8554.62	9679.84	619.2	2406.59	1845.67	1713.52	4229.88	16	66921679	66925536	-1	6236	protein_coding	RRAD	RRAD, Ras related glycolysis inhibitor and calcium channel regulator [Source:HGNC Symbol;Acc:HGNC:10446]
ENSG00000126882	60.4482	-6.3736	-2.67211	0.518153	-5.15699	2.50948e-07	3.58116e-05	88.5531	90.9356	113.824	6.93504	17.8146	16.2614	24.2043	125.057	9	131258076	131276510	-1	286336	protein_coding	FAM78A	family with sequence similarity 78 member A [Source:HGNC Symbol;Acc:HGNC:25465]
ENSG00000266714	1087.85	12.9166	3.69116	0.718574	5.13678	2.79479e-07	3.81788e-05	95.1533	366.245	107.411	2673.96	4272.26	486.682	644.972	56.0919	17	75588058	75626849	1	80022	protein_coding	MYO15B	myosin XVB [Source:HGNC Symbol;Acc:HGNC:14083]
ENSG00000166589	4348.84	-3.82394	-1.93506	0.376668	-5.13731	2.78699e-07	3.81788e-05	5599.74	10184.8	5926.86	974.869	2581.5	1701.64	1955.56	5865.75	16	66908122	66918917	-1	1014	protein_coding	CDH16	cadherin 16 [Source:HGNC Symbol;Acc:HGNC:1755]
ENSG00000162817	336.011	-7.03898	-2.81537	0.547984	-5.13768	2.78153e-07	3.81788e-05	1171.54	478.038	261.314	87.1834	45.3462	54.592	145.937	444.138	1	220690363	220699153	1	79762	protein_coding	C1orf115	chromosome 1 open reading frame 115 [Source:HGNC Symbol;Acc:HGNC:25873]
ENSG00000170153	45.1565	-19.5525	-4.28928	0.834574	-5.13948	2.75501e-07	3.81788e-05	80.8528	103.45	105.808	12.8794	0	1.16153	2.84756	54.2529	4	140859807	141212877	-1	57484	protein_coding	RNF150	ring finger protein 150 [Source:HGNC Symbol;Acc:HGNC:23138]
ENSG00000178568	17.8383	-179.317	-7.48637	1.45669	-5.1393	2.75763e-07	3.81788e-05	18.1506	17.5197	84.9671	0	0	0	0	22.069	2	211375717	212538841	-1	2066	protein_coding	ERBB4	erb-b2 receptor tyrosine kinase 4 [Source:HGNC Symbol;Acc:HGNC:3432]
ENSG00000117115	99.4768	-10.9292	-3.45012	0.674096	-5.11813	3.08573e-07	4.17959e-05	55.5519	92.6042	237.267	16.8423	21.0536	5.80766	22.7805	343.908	1	17066761	17119451	-1	11240	protein_coding	PADI2	peptidyl arginine deiminase 2 [Source:HGNC Symbol;Acc:HGNC:18341]
ENSG00000089250	254.91	-14.1077	-3.81841	0.74763	-5.10736	3.26688e-07	4.38778e-05	528.018	590.664	426.439	1.98144	9.71705	42.9767	79.0198	360.46	12	117208142	117452170	-1	4842	protein_coding	NOS1	nitric oxide synthase 1 [Source:HGNC Symbol;Acc:HGNC:7872]
ENSG00000099822	2739.22	-6.83585	-2.77312	0.543512	-5.10223	3.35678e-07	4.434e-05	4165.29	7759.56	4482.42	350.715	1528.82	627.227	292.587	2707.13	19	589881	617159	1	610	protein_coding	HCN2	hyperpolarization activated cyclic nucleotide gated potassium and sodium channel 2 [Source:HGNC Symbol;Acc:HGNC:4846]
ENSG00000162599	154.605	-6.98044	-2.80332	0.54931	-5.10335	3.33693e-07	4.434e-05	315.161	412.13	253.298	15.8515	58.3023	44.1382	37.7302	100.23	1	60865259	61462788	1	4774	protein_coding	NFIA	nuclear factor I A [Source:HGNC Symbol;Acc:HGNC:7784]
ENSG00000065320	280.061	-2.95032	-1.56087	0.306488	-5.09276	3.52882e-07	4.56708e-05	326.161	485.546	391.169	118.886	127.941	171.907	148.073	470.805	17	9021510	9244000	1	9423	protein_coding	NTN1	netrin 1 [Source:HGNC Symbol;Acc:HGNC:8029]
ENSG00000172201	499.672	-4.82268	-2.26983	0.445766	-5.09199	3.54325e-07	4.56708e-05	1028.54	684.937	415.217	130.775	124.702	142.868	286.892	1183.45	6	19837370	19842197	1	3400	protein_coding	ID4	inhibitor of DNA binding 4, HLH protein [Source:HGNC Symbol;Acc:HGNC:5363]
ENSG00000115596	29.5883	-53.0124	-5.72826	1.12475	-5.09291	3.52604e-07	4.56708e-05	74.8026	67.576	70.5387	0	0	0	3.55945	20.2299	2	218859805	218874233	1	7475	protein_coding	WNT6	Wnt family member 6 [Source:HGNC Symbol;Acc:HGNC:12785]
ENSG00000109099	345.598	3.02854	1.59862	0.314047	5.09039	3.57322e-07	4.56887e-05	154.555	160.18	153.903	374.492	655.901	535.466	513.273	217.011	17	15229773	15272292	-1	5376	protein_coding	PMP22	peripheral myelin protein 22 [Source:HGNC Symbol;Acc:HGNC:9118]
ENSG00000198753	26.0707	47.0298	5.5555	1.09297	5.08296	3.71593e-07	4.71362e-05	0	4.17136	0	49.536	58.3023	45.2997	51.2561	0	X	153764196	153779346	1	5365	protein_coding	PLXNB3	plexin B3 [Source:HGNC Symbol;Acc:HGNC:9105]
ENSG00000105613	102.696	-6.97652	-2.80251	0.551963	-5.07735	3.82744e-07	4.81684e-05	166.106	320.36	99.3955	33.6845	38.8682	17.423	14.2378	131.494	19	12833951	12874952	1	22983	protein_coding	MAST1	microtubule associated serine/threonine kinase 1 [Source:HGNC Symbol;Acc:HGNC:19034]
ENSG00000171403	43.116	-127.334	-6.99247	1.37954	-5.0687	4.00552e-07	5.00158e-05	188.657	126.809	8.01576	0	0	0	2.13567	19.3103	17	41565836	41572059	-1	3857	protein_coding	KRT9	keratin 9 [Source:HGNC Symbol;Acc:HGNC:6447]
ENSG00000159692	2699.18	-2.29811	-1.20045	0.238468	-5.034	4.80354e-07	5.95155e-05	4625.11	3554	3124.55	1540.57	1658.38	1621.5	1727.76	3741.61	4	1211445	1249953	-1	1487	protein_coding	CTBP1	C-terminal binding protein 1 [Source:HGNC Symbol;Acc:HGNC:2494]
ENSG00000138821	332.847	-7.91362	-2.98434	0.597335	-4.99609	5.8504e-07	7.19285e-05	803.578	1159.64	150.696	73.3133	55.0633	99.8917	70.4771	250.115	4	102251041	102431258	-1	64116	protein_coding	SLC39A8	solute carrier family 39 member 8 [Source:HGNC Symbol;Acc:HGNC:20862]
ENSG00000153292	45.6268	-9.37368	-3.22862	0.647929	-4.98297	6.26143e-07	7.63942e-05	114.954	78.4215	72.1419	5.94432	17.8146	2.32306	9.96646	63.4483	6	46997708	47042350	-1	266977	protein_coding	ADGRF1	adhesion G protein-coupled receptor F1 [Source:HGNC Symbol;Acc:HGNC:18990]
ENSG00000173210	657.783	3.90694	1.96604	0.394727	4.98075	6.33372e-07	7.66908e-05	212.307	295.332	312.615	1649.55	1235.69	698.08	605.818	252.874	5	149141483	149260542	1	22885	protein_coding	ABLIM3	actin binding LIM protein family member 3 [Source:HGNC Symbol;Acc:HGNC:29132]
ENSG00000100003	1652.58	-4.31202	-2.10836	0.423693	-4.97615	6.48611e-07	7.79455e-05	3238.51	3620.74	2178.68	524.091	289.892	756.157	916.914	1695.63	22	30396941	30425303	1	23541	protein_coding	SEC14L2	SEC14 like lipid binding 2 [Source:HGNC Symbol;Acc:HGNC:10699]
ENSG00000198168	104.624	-6.7015	-2.74449	0.553167	-4.96141	6.99844e-07	8.34747e-05	285.46	241.939	118.633	43.5917	17.8146	19.746	27.0518	82.7586	11	22813799	22830299	-1	258010	protein_coding	SVIP	small VCP interacting protein [Source:HGNC Symbol;Acc:HGNC:25238]
ENSG00000253161	76.3047	8.70273	3.12147	0.632624	4.93416	8.04967e-07	9.53022e-05	19.8007	2.50282	20.841	168.423	69.6389	163.776	145.226	20.2299	8	37421341	37554183	-1		lncRNA	LINC01605	long intergenic non-protein coding RNA 1605 [Source:HGNC Symbol;Acc:HGNC:51654]
ENSG00000131203	79.138	-50.0305	-5.64474	1.14535	-4.92838	8.29162e-07	9.74448e-05	56.652	25.8624	206.807	0	12.9561	0	0.71189	330.115	8	39902275	39928790	1	3620	protein_coding	IDO1	indoleamine 2,3-dioxygenase 1 [Source:HGNC Symbol;Acc:HGNC:6059]
ENSG00000138759	673.042	-6.37501	-2.67243	0.544642	-4.90676	9.25944e-07	0.000107242	528.568	2357.65	612.404	120.868	98.79	219.529	289.739	1156.78	4	78057323	78544269	1	80144	protein_coding	FRAS1	Fraser extracellular matrix complex subunit 1 [Source:HGNC Symbol;Acc:HGNC:19185]
ENSG00000134215	66.7579	-28.1804	-4.81662	0.981547	-4.90717	9.23989e-07	0.000107242	149.605	281.984	16.0315	0.990721	0	5.80766	10.6783	68.9655	1	107571161	107965180	-1	10451	protein_coding	VAV3	vav guanine nucleotide exchange factor 3 [Source:HGNC Symbol;Acc:HGNC:12659]
ENSG00000186832	154.438	-11.0746	-3.46918	0.709602	-4.88892	1.01392e-06	0.000116587	139.155	322.863	521.025	2.97216	50.2048	32.5229	17.7972	148.966	17	41609778	41615899	-1	3868	protein_coding	KRT16	keratin 16 [Source:HGNC Symbol;Acc:HGNC:6423]
ENSG00000214514	28.7886	-68.9366	-6.1072	1.25116	-4.88121	1.05434e-06	0.000120368	120.454	53.3934	33.6662	0	0	3.48459	0	19.3103	17	41626327	41640199	-1	284116	transcribed_unprocessed_pseudogene	KRT42P	keratin 42 pseudogene [Source:HGNC Symbol;Acc:HGNC:27581]
ENSG00000184985	721.536	-5.33085	-2.41437	0.494899	-4.87851	1.06892e-06	0.000121167	855.28	2124.89	868.909	273.439	393.541	109.184	137.395	1009.66	4	7192538	7742836	1	57537	protein_coding	SORCS2	sortilin related VPS10 domain containing receptor 2 [Source:HGNC Symbol;Acc:HGNC:16698]
ENSG00000175093	79.0795	-5.68313	-2.50669	0.514006	-4.87676	1.07843e-06	0.000121384	116.054	175.197	128.252	7.92577	32.3902	30.1998	24.9161	117.701	3	141051347	141148611	1	92369	protein_coding	SPSB4	splA/ryanodine receptor domain and SOCS box containing 4 [Source:HGNC Symbol;Acc:HGNC:30630]
ENSG00000135144	79.6539	-6.20276	-2.63291	0.540396	-4.87219	1.10367e-06	0.000122515	61.0521	103.45	177.95	15.8515	17.8146	27.8768	26.3399	206.897	12	113056709	113098028	1	1840	protein_coding	DTX1	deltex E3 ubiquitin ligase 1 [Source:HGNC Symbol;Acc:HGNC:3060]
ENSG00000102290	29.703	-181.761	-7.5059	1.54057	-4.87217	1.10381e-06	0.000122515	41.8014	107.621	86.5703	0	0	0	0.71189	0.91954	X	91779261	92623230	1	27328	protein_coding	PCDH11X	protocadherin 11 X-linked [Source:HGNC Symbol;Acc:HGNC:8656]
ENSG00000267480	160.91	-6.11825	-2.61312	0.537906	-4.85795	1.18608e-06	0.000130739	338.812	198.557	301.393	53.4989	8.09754	53.4304	64.0701	269.425	18	12031178	12032181	-1		lncRNA		novel transcript, antisense IMPA2
ENSG00000285132	3559.18	3.32214	1.73211	0.356965	4.85234	1.22015e-06	0.000133261	1469.65	1102.07	1816.37	8075.36	5707.15	4138.54	3963.8	2200.46	CHR_HG76_PATCH	8084702	8110299	1	1508	protein_coding		cathepsin B [Source:NCBI gene (formerly Entrezgene);Acc:1508]
ENSG00000176658	355.366	-4.90008	-2.2928	0.472602	-4.85145	1.22564e-06	0.000133261	822.278	748.342	357.503	93.1277	51.8243	174.23	161.599	434.023	17	32492522	32877177	-1	4642	protein_coding	MYO1D	myosin ID [Source:HGNC Symbol;Acc:HGNC:7598]
ENSG00000185909	3301.97	5.12705	2.35813	0.486954	4.84261	1.28142e-06	0.000137456	510.968	755.016	1805.15	3697.37	9004.47	6495.28	2905.22	1242.3	3	49171598	49176486	1	200942	protein_coding	KLHDC8B	kelch domain containing 8B [Source:HGNC Symbol;Acc:HGNC:28557]
ENSG00000251562	1339.65	-5.34995	-2.41953	0.499592	-4.84301	1.27889e-06	0.000137456	2828.2	3030.08	1971.88	251.643	165.19	564.504	704.771	1200.92	11	65497688	65506516	1	378938	lncRNA	MALAT1	metastasis associated lung adenocarcinoma transcript 1 [Source:HGNC Symbol;Acc:HGNC:29665]
ENSG00000164056	25.4145	-48.3452	-5.5953	1.15664	-4.83755	1.31446e-06	0.00014006	54.4519	34.2051	28.8568	3.96288	0	0	0	81.8391	4	123396795	123403760	1	10252	protein_coding	SPRY1	sprouty RTK signaling antagonist 1 [Source:HGNC Symbol;Acc:HGNC:11269]
ENSG00000135821	992.822	4.82022	2.2691	0.46977	4.83024	1.36369e-06	0.000144343	212.307	129.312	429.645	2040.88	1410.59	1328.79	1796.1	594.942	1	182378098	182392206	-1	2752	protein_coding	GLUL	glutamate-ammonia ligase [Source:HGNC Symbol;Acc:HGNC:4341]
ENSG00000054654	432.476	-10.1676	-3.34591	0.696234	-4.80573	1.54188e-06	0.000162131	844.279	1788.68	237.267	21.7959	61.5413	72.0149	153.768	280.46	14	63761899	64226433	1	23224	protein_coding	SYNE2	spectrin repeat containing nuclear envelope protein 2 [Source:HGNC Symbol;Acc:HGNC:17084]
ENSG00000119888	68.7526	-8.78716	-3.1354	0.654313	-4.79189	1.65219e-06	0.000172594	134.205	196.054	43.2851	15.8515	3.23902	13.9384	22.0686	121.379	2	47345158	47387601	1	4072	protein_coding	EPCAM	epithelial cell adhesion molecule [Source:HGNC Symbol;Acc:HGNC:11529]
ENSG00000147144	293.141	5.10528	2.35199	0.493119	4.76962	1.84577e-06	0.000191565	51.7018	60.0676	96.1892	393.316	811.374	413.505	342.419	176.552	X	49053572	49069857	1	90060	protein_coding	CCDC120	coiled-coil domain containing 120 [Source:HGNC Symbol;Acc:HGNC:28910]
ENSG00000116254	37.5898	-16.7573	-4.06672	0.855291	-4.75477	1.98669e-06	0.000204546	40.7014	56.7305	110.618	11.8886	0	2.32306	2.13567	76.3218	1	6101787	6180321	-1	26038	protein_coding	CHD5	chromodomain helicase DNA binding protein 5 [Source:HGNC Symbol;Acc:HGNC:16816]
ENSG00000135638	34.255	-63.4292	-5.98707	1.25943	-4.75378	1.99645e-06	0.000204546	108.354	126.809	22.4441	0	0	0	3.55945	12.8736	2	72916260	72936071	1	2016	protein_coding	EMX1	empty spiracles homeobox 1 [Source:HGNC Symbol;Acc:HGNC:3340]
ENSG00000184226	107.772	-17.267	-4.10995	0.866372	-4.74386	2.09683e-06	0.000213463	178.756	485.546	110.618	1.98144	30.7707	11.6153	4.27134	38.6207	13	66302834	67230445	-1	5101	protein_coding	PCDH9	protocadherin 9 [Source:HGNC Symbol;Acc:HGNC:8661]
ENSG00000164855	314.789	7.2674	2.86144	0.604253	4.7355	2.1852e-06	0.000221051	30.8011	47.5535	121.84	409.168	1225.97	303.16	274.078	105.747	7	1542235	1560821	-1	202915	protein_coding	TMEM184A	transmembrane protein 184A [Source:HGNC Symbol;Acc:HGNC:28797]
ENSG00000189052	212.779	-5.93894	-2.57021	0.544697	-4.71859	2.3748e-06	0.000238719	189.757	342.886	553.088	15.8515	90.6925	73.1765	66.2058	370.575	19	49043848	49045311	1	93659	protein_coding	CGB5	chorionic gonadotropin subunit beta 5 [Source:HGNC Symbol;Acc:HGNC:16452]
ENSG00000151388	46.3378	49.15	5.61912	1.19169	4.71525	2.4142e-06	0.000241163	0	0	0	156.534	142.517	33.6844	30.6113	7.35632	5	33523535	33892019	-1	81792	protein_coding	ADAMTS12	ADAM metallopeptidase with thrombospondin type 1 motif 12 [Source:HGNC Symbol;Acc:HGNC:14605]
ENSG00000133083	32.8787	-10.5939	-3.40516	0.72383	-4.70436	2.54658e-06	0.000252808	21.4507	86.7643	84.9671	5.94432	6.47803	6.96919	3.55945	46.8965	13	35768652	36131382	-1	9201	protein_coding	DCLK1	doublecortin like kinase 1 [Source:HGNC Symbol;Acc:HGNC:2700]
ENSG00000172831	3386.71	-3.24627	-1.69878	0.361493	-4.69935	2.60994e-06	0.000257498	6846.64	6299.59	3781.84	955.055	1658.38	1633.11	2134.25	3784.83	16	66934444	66945096	1	8824	protein_coding	CES2	carboxylesterase 2 [Source:HGNC Symbol;Acc:HGNC:1864]
ENSG00000115112	43.3154	-14.0974	-3.81736	0.814448	-4.68705	2.7717e-06	0.000271779	49.5017	43.3821	72.1419	11.8886	0	6.96919	3.55945	159.08	2	121216587	121285202	-1	29842	protein_coding	TFCP2L1	transcription factor CP2 like 1 [Source:HGNC Symbol;Acc:HGNC:17925]
ENSG00000285588	52.2852	-11.7069	-3.54929	0.757506	-4.6855	2.79281e-06	0.000272179	174.356	149.335	24.0473	5.94432	6.47803	10.4538	9.96646	37.7011	13	67121081	67156624	1		lncRNA		novel transcript, antisense to PCDH9
ENSG00000173269	18.6262	-74.5797	-6.22071	1.33074	-4.67461	2.94514e-06	0.000285286	48.4017	51.7248	33.6662	0	0	0	1.42378	13.7931	10	86935540	86969481	-1	79812	protein_coding	MMRN2	multimerin 2 [Source:HGNC Symbol;Acc:HGNC:19888]
ENSG00000141503	2316.13	3.59517	1.84606	0.395511	4.66753	3.04836e-06	0.000293038	621.522	1395.74	1083.73	3713.22	5548.44	3230.22	2004.68	931.494	17	4833340	4898061	1	50488	protein_coding	MINK1	misshapen like kinase 1 [Source:HGNC Symbol;Acc:HGNC:17565]
ENSG00000223764	172.187	-8.3272	-3.05783	0.655255	-4.66663	3.06184e-06	0.000293038	224.408	255.287	107.411	14.8608	29.1512	24.3922	78.3079	643.678	1	916865	921016	-1	100130417	lncRNA	LINC02593	long intergenic non-protein coding RNA 2593 [Source:HGNC Symbol;Acc:HGNC:53933]
ENSG00000185274	70.7221	-37.4642	-5.22744	1.12239	-4.65741	3.20219e-06	0.000304647	95.7033	123.472	166.728	0	16.1951	0	0	163.678	7	71132144	71713600	1	64409	protein_coding	GALNT17	polypeptide N-acetylgalactosaminyltransferase 17 [Source:HGNC Symbol;Acc:HGNC:16347]
ENSG00000285972	26.5905	-28.4303	-4.82936	1.0379	-4.65303	3.27095e-06	0.000309347	106.154	44.2164	27.2536	0	0	2.32306	4.27134	28.5057	10	84167228	84172093	-1	642934	lncRNA	CERNA2	competing endogenous lncRNA 2 for microRNA let-7b [Source:HGNC Symbol;Acc:HGNC:51354]
ENSG00000068078	439.163	-4.21537	-2.07566	0.446398	-4.64979	3.32271e-06	0.000310991	661.123	835.94	660.499	192.2	50.2048	202.106	227.093	684.138	4	1793293	1808872	1	2261	protein_coding	FGFR3	fibroblast growth factor receptor 3 [Source:HGNC Symbol;Acc:HGNC:3690]
ENSG00000139364	16.6238	-32.3663	-5.01642	1.07891	-4.64951	3.32725e-06	0.000310991	33.5512	27.531	30.4599	0	0	2.32306	1.42378	37.7011	12	125186836	125662377	1	114795	protein_coding	TMEM132B	transmembrane protein 132B [Source:HGNC Symbol;Acc:HGNC:29397]
ENSG00000203727	32.6245	-19.9757	-4.32018	0.935683	-4.61714	3.89068e-06	0.00036154	32.4511	90.1014	46.4914	0	0	6.96919	4.98323	80	6	147508690	147737547	1	389432	protein_coding	SAMD5	sterile alpha motif domain containing 5 [Source:HGNC Symbol;Acc:HGNC:21180]
ENSG00000164761	12.1489	-122.674	-6.93868	1.50503	-4.61032	4.02048e-06	0.000371441	9.35032	16.6854	28.8568	0	0	0	0	42.2988	8	118923557	118951885	-1	4982	protein_coding	TNFRSF11B	TNF receptor superfamily member 11b [Source:HGNC Symbol;Acc:HGNC:11909]
ENSG00000168490	23.8445	28.0923	4.81211	1.04643	4.59861	4.25313e-06	0.000388444	1.65006	0.834272	0	33.6845	113.366	19.746	17.7972	3.67816	8	22219703	22232101	-1	9796	protein_coding	PHYHIP	phytanoyl-CoA 2-hydroxylase interacting protein [Source:HGNC Symbol;Acc:HGNC:16865]
ENSG00000141469	17.135	-174.046	-7.44332	1.61857	-4.59871	4.25106e-06	0.000388444	79.7528	25.0282	30.4599	0	0	0	0	1.83908	18	45687025	45752520	1	6563	protein_coding	SLC14A1	solute carrier family 14 member 1 (Kidd blood group) [Source:HGNC Symbol;Acc:HGNC:10918]
ENSG00000134072	178.877	4.24475	2.08568	0.455659	4.57728	4.71068e-06	0.00042717	52.8018	50.8906	76.9513	171.395	247.785	504.105	234.212	92.8736	3	9757347	9769992	-1	8536	protein_coding	CAMK1	calcium/calmodulin dependent protein kinase I [Source:HGNC Symbol;Acc:HGNC:1459]
ENSG00000075643	308.137	4.03754	2.01348	0.43997	4.57639	4.7306e-06	0.00042717	86.353	79.2558	152.3	768.799	443.745	274.121	487.645	172.874	18	36187497	36272157	1	55034	protein_coding	MOCOS	molybdenum cofactor sulfurase [Source:HGNC Symbol;Acc:HGNC:18234]
ENSG00000106665	2325.8	3.82082	1.93388	0.422954	4.57233	4.8233e-06	0.000433095	512.068	1090.39	1109.38	4692.05	5460.98	2611.12	1981.9	1148.51	7	74289407	74405935	1	7461	protein_coding	CLIP2	CAP-Gly domain containing linker protein 2 [Source:HGNC Symbol;Acc:HGNC:2586]
ENSG00000168528	6552.63	5.6346	2.49431	0.546245	4.56629	4.96434e-06	0.000443268	676.523	1678.55	3700.08	4726.73	17014.6	15569.2	7207.17	1848.28	1	31409565	31434680	1	347735	protein_coding	SERINC2	serine incorporator 2 [Source:HGNC Symbol;Acc:HGNC:23231]
ENSG00000077420	384.234	17.3322	4.11539	0.902827	4.55833	5.15612e-06	0.000452506	2.20008	2.50282	33.6662	649.913	944.174	619.096	692.669	129.655	10	26438341	26567803	1	54518	protein_coding	APBB1IP	amyloid beta precursor protein binding family B member 1 interacting protein [Source:HGNC Symbol;Acc:HGNC:17379]
ENSG00000255815	38.9376	8.51652	3.09026	0.678069	4.55745	5.1778e-06	0.000452506	4.95017	10.0113	4.80946	119.877	29.1512	65.0458	64.782	12.8736	9	99305176	99306611	1		processed_pseudogene	KRT8P11	keratin 8 pseudogene 11 [Source:HGNC Symbol;Acc:HGNC:31058]
ENSG00000115232	61.9332	8.29088	3.05153	0.669694	4.5566	5.19894e-06	0.000452506	4.40015	14.1826	27.2536	52.5082	170.048	75.4995	142.378	9.1954	2	181457202	181538940	1	3676	protein_coding	ITGA4	integrin subunit alpha 4 [Source:HGNC Symbol;Acc:HGNC:6140]
ENSG00000250539	148.48	3.81531	1.9318	0.42381	4.55818	5.15986e-06	0.000452506	35.2012	48.3878	84.9671	162.478	241.307	279.929	255.568	80	5	123400922	123402344	-1		processed_pseudogene	KRT8P33	keratin 8 pseudogene 33 [Source:HGNC Symbol;Acc:HGNC:39867]
ENSG00000130751	627.044	-4.74116	-2.24524	0.492791	-4.55617	5.20936e-06	0.000452506	682.024	1112.92	1577.5	80.2484	346.575	293.867	154.48	768.736	19	47019837	47045775	1	4861	protein_coding	NPAS1	neuronal PAS domain protein 1 [Source:HGNC Symbol;Acc:HGNC:7894]
ENSG00000117114	129.004	-6.24686	-2.64313	0.58042	-4.55382	5.26792e-06	0.000452673	144.655	488.883	133.062	22.7866	38.8682	27.8768	52.6798	123.218	1	81306147	81992436	1	23266	protein_coding	ADGRL2	adhesion G protein-coupled receptor L2 [Source:HGNC Symbol;Acc:HGNC:18582]
ENSG00000111885	12.8293	-128.959	-7.01076	1.53942	-4.55416	5.25957e-06	0.000452673	13.2005	22.5253	57.7135	0	0	0	0	9.1954	6	119177205	119349761	-1	4121	protein_coding	MAN1A1	mannosidase alpha class 1A member 1 [Source:HGNC Symbol;Acc:HGNC:6821]
ENSG00000108963	422.049	3.58966	1.84385	0.405386	4.54837	5.40635e-06	0.000462084	105.054	201.059	240.473	729.17	877.774	682.98	349.538	190.345	17	2030137	2043898	1	1801	protein_coding	DPH1	diphthamide biosynthesis 1 [Source:HGNC Symbol;Acc:HGNC:3003]
ENSG00000131389	256.743	3.24111	1.69649	0.373434	4.54295	5.54734e-06	0.000471613	99.5534	115.13	83.364	345.762	304.468	478.551	441.372	185.747	3	14402576	14489349	1	6533	protein_coding	SLC6A6	solute carrier family 6 member 6 [Source:HGNC Symbol;Acc:HGNC:11052]
ENSG00000233589	58.7765	-14.6394	-3.87178	0.854234	-4.53246	5.83004e-06	0.000493024	221.658	156.009	43.2851	5.94432	16.1951	2.32306	6.40701	18.3908	1	68479129	68483539	1		lncRNA		novel transcript
ENSG00000114315	426.117	-3.32366	-1.73277	0.383503	-4.51828	6.23426e-06	0.000524433	570.37	421.307	917.004	138.701	176.526	178.876	292.587	713.563	3	194136148	194138732	1	3280	protein_coding	HES1	hes family bHLH transcription factor 1 [Source:HGNC Symbol;Acc:HGNC:5192]
ENSG00000226659	15.8069	24.6733	4.62488	1.02504	4.5119	6.4249e-06	0.00053764	1.10004	2.50282	0	26.7495	53.4438	23.2306	18.5091	0.91954	10	80529597	80535942	-1	101929574	lncRNA		novel transcript
ENSG00000179772	662.607	-12.4108	-3.63352	0.80833	-4.49509	6.95394e-06	0.000578879	1309.05	2303.42	1009.99	2.97216	191.102	95.2456	106.783	282.299	20	31844303	31845604	-1	2307	protein_coding	FOXS1	forkhead box S1 [Source:HGNC Symbol;Acc:HGNC:3735]
ENSG00000162878	101.481	-10.3871	-3.37672	0.752561	-4.48698	7.22408e-06	0.000598251	141.355	199.391	117.03	26.7495	0	34.8459	9.25457	283.218	2	42048021	42058517	1	91461	protein_coding	PKDCC	protein kinase domain containing, cytoplasmic [Source:HGNC Symbol;Acc:HGNC:25123]
ENSG00000206195	20.6117	-22.5872	-4.49744	1.00353	-4.48162	7.40795e-06	0.000610315	48.4017	52.5591	24.0473	0	0	4.64613	2.13567	33.1034	22	15784959	15829984	1	503637	lncRNA	DUXAP8	double homeobox A pseudogene 8 [Source:HGNC Symbol;Acc:HGNC:32187]
ENSG00000084710	114.65	-3.81347	-1.9311	0.431777	-4.47246	7.73245e-06	0.000633783	145.205	219.413	211.616	73.3133	46.9657	27.8768	42.0015	150.805	2	25042076	25159135	1	22979	protein_coding	EFR3B	EFR3 homolog B [Source:HGNC Symbol;Acc:HGNC:29155]
ENSG00000182118	40.4438	-10.7793	-3.43019	0.767293	-4.47051	7.80343e-06	0.000636338	117.154	38.3765	97.7923	13.8701	4.85853	1.16153	7.1189	43.2184	1	231018958	231040254	-1	375061	protein_coding	FAM89A	family with sequence similarity 89 member A [Source:HGNC Symbol;Acc:HGNC:25057]
ENSG00000134955	296.105	10.1769	3.34723	0.753847	4.4402	8.98736e-06	0.000729162	15.9506	32.5366	65.7293	952.083	934.456	82.4687	187.227	98.3908	11	125063302	125090516	1	219855	protein_coding	SLC37A2	solute carrier family 37 member 2 [Source:HGNC Symbol;Acc:HGNC:20644]
ENSG00000054179	67.0537	-22.0382	-4.46193	1.0055	-4.43752	9.1003e-06	0.000734596	70.9525	299.504	46.4914	0	0	15.0999	7.83079	96.5517	9	137048107	137054061	-1	954	protein_coding	ENTPD2	ectonucleoside triphosphate diphosphohydrolase 2 [Source:HGNC Symbol;Acc:HGNC:3364]
ENSG00000143382	138.697	5.79448	2.53468	0.571695	4.43362	9.26636e-06	0.000744242	19.8007	60.9018	17.6347	102.044	288.273	249.729	306.825	64.3678	1	150549369	150560937	1	54507	protein_coding	ADAMTSL4	ADAMTS like 4 [Source:HGNC Symbol;Acc:HGNC:19706]
ENSG00000102312	1786.64	-2.79396	-1.48231	0.334618	-4.42986	9.42947e-06	0.000753556	2230.33	3485.59	2257.24	742.05	1397.64	942.002	688.397	2549.88	X	48508962	48520814	1	64840	protein_coding	PORCN	porcupine O-acyltransferase [Source:HGNC Symbol;Acc:HGNC:17652]
ENSG00000197614	1619.78	-4.21379	-2.07512	0.470527	-4.4102	1.03274e-05	0.000821212	3171.41	4179.7	1736.21	323.966	446.984	961.748	752.468	1385.75	12	8637346	8662888	-1	8076	protein_coding	MFAP5	microfibril associated protein 5 [Source:HGNC Symbol;Acc:HGNC:29673]
ENSG00000125434	184.731	4.62858	2.21057	0.501525	4.4077	1.04475e-05	0.000826646	51.1518	57.5648	88.1734	181.302	623.511	214.883	195.058	66.2069	17	8287763	8295400	-1	399512	protein_coding	SLC25A35	solute carrier family 25 member 35 [Source:HGNC Symbol;Acc:HGNC:31921]
ENSG00000032389	266.53	-3.47207	-1.7958	0.408138	-4.39998	1.08262e-05	0.000852388	347.062	261.961	538.659	161.487	116.605	131.253	67.6295	507.586	2	3188925	3377830	-1	7260	protein_coding	EIPR1	EARP complex and GARP complex interacting protein 1 [Source:HGNC Symbol;Acc:HGNC:12383]
ENSG00000141076	665.797	2.99597	1.58303	0.360356	4.39295	1.11824e-05	0.000875257	337.162	347.057	206.807	1483.11	866.437	831.657	813.69	440.46	16	69131291	69231130	1	84916	protein_coding	UTP4	UTP4 small subunit processome component [Source:HGNC Symbol;Acc:HGNC:1983]
ENSG00000167491	2723.82	-2.07319	-1.05186	0.239488	-4.3921	1.12262e-05	0.000875257	3517.92	3102.66	4201.86	1778.34	2050.3	1717.9	1544.8	3876.78	19	19385826	19508931	1	54815	protein_coding	GATAD2A	GATA zinc finger domain containing 2A [Source:HGNC Symbol;Acc:HGNC:29989]
ENSG00000136156	3282.73	-3.27837	-1.71298	0.390452	-4.38717	1.14837e-05	0.000890987	6954.44	6789.3	2153.03	1488.06	1485.09	1450.75	1714.94	4226.21	13	48232612	48270357	1	9445	protein_coding	ITM2B	integral membrane protein 2B [Source:HGNC Symbol;Acc:HGNC:6174]
ENSG00000141696	1097.32	-2.41898	-1.2744	0.291025	-4.37901	1.1922e-05	0.000920526	1358.55	1846.24	1785.91	477.527	673.716	764.288	652.091	1220.23	17	41801947	41812604	-1	10609	protein_coding	P3H4	prolyl 3-hydroxylase family member 4 (inactive) [Source:HGNC Symbol;Acc:HGNC:16946]
ENSG00000105246	11.2939	-113.417	-6.82549	1.56106	-4.37233	1.22925e-05	0.000944575	8.25029	15.8512	49.6977	0	0	0	0	16.5517	19	4229523	4237528	1	10148	protein_coding	EBI3	Epstein-Barr virus induced 3 [Source:HGNC Symbol;Acc:HGNC:3129]
ENSG00000116016	1453.22	6.65756	2.73499	0.626497	4.36554	1.26811e-05	0.000969774	128.154	132.649	476.136	1546.52	1089.93	3194.21	4275.61	782.529	2	46293667	46386697	1	2034	protein_coding	EPAS1	endothelial PAS domain protein 1 [Source:HGNC Symbol;Acc:HGNC:3374]
ENSG00000224608	126.254	-4.22409	-2.07864	0.476666	-4.36079	1.29593e-05	0.00098633	139.705	168.523	301.393	24.768	37.2487	74.338	56.2393	207.816	CHR_HSCHR6_MHC_MANN_CTG1	31312948	31400264	-1	3106	protein_coding	HLA-B	major histocompatibility complex, class I, B [Source:HGNC Symbol;Acc:HGNC:4932]
ENSG00000164692	152.39	-10.3501	-3.37157	0.773415	-4.35933	1.30464e-05	0.000988248	218.908	552.288	195.585	3.96288	6.47803	30.1998	65.4939	146.207	7	94394895	94431227	1	1278	protein_coding	COL1A2	collagen type I alpha 2 chain [Source:HGNC Symbol;Acc:HGNC:2198]
ENSG00000197588	39.867	15.7668	3.97881	0.914339	4.35157	1.35164e-05	0.00099601	1.10004	3.33709	1.60315	104.026	137.658	34.8459	23.4924	12.8736	19	50882096	50896398	-1	606293	transcribed_unprocessed_pseudogene	KLKP1	kallikrein pseudogene 1 [Source:HGNC Symbol;Acc:HGNC:21260]
ENSG00000061656	106.28	11.3046	3.49883	0.803516	4.3544	1.33429e-05	0.00099601	1.65006	6.67417	38.4757	186.255	385.443	123.122	84.7149	23.908	20	35615829	35621094	1	6676	protein_coding	SPAG4	sperm associated antigen 4 [Source:HGNC Symbol;Acc:HGNC:11214]
ENSG00000101255	3803.43	7.24244	2.85648	0.656313	4.35231	1.34713e-05	0.00099601	240.358	290.327	1561.47	7168.86	12110.7	4998.07	2456.73	1600.92	20	362835	397559	1	57761	protein_coding	TRIB3	tribbles pseudokinase 3 [Source:HGNC Symbol;Acc:HGNC:16228]
ENSG00000129116	1288.64	2.39038	1.25724	0.28888	4.35213	1.34824e-05	0.00099601	554.969	959.413	655.69	1598.03	1711.82	1821.28	2137.09	870.805	4	168497052	168928457	1	23022	protein_coding	PALLD	palladin, cytoskeletal associated protein [Source:HGNC Symbol;Acc:HGNC:17068]
ENSG00000196199	231.56	-3.43833	-1.78171	0.40945	-4.35147	1.35227e-05	0.00099601	364.663	402.119	461.708	67.369	82.5949	123.122	143.09	207.816	13	19633659	19673441	1	54737	protein_coding	MPHOSPH8	M-phase phosphoprotein 8 [Source:HGNC Symbol;Acc:HGNC:29810]
ENSG00000186897	123.32	-3.60042	-1.84817	0.424495	-4.3538	1.33796e-05	0.00099601	146.305	235.265	166.728	30.7123	80.9754	49.9459	54.1036	222.529	12	49332409	49337188	-1	338761	protein_coding	C1QL4	complement C1q like 4 [Source:HGNC Symbol;Acc:HGNC:31416]
ENSG00000250986	24.6081	-15.9874	-3.99886	0.920036	-4.34642	1.38377e-05	0.00101453	60.5021	39.2108	43.2851	4.9536	0	0	5.69512	43.2184	4	3758748	3763390	-1		lncRNA	LINC02600	long intergenic non-protein coding RNA 2600 [Source:HGNC Symbol;Acc:HGNC:53177]
ENSG00000176532	15.3362	-61.6499	-5.94603	1.37147	-4.33552	1.45414e-05	0.00106126	57.202	20.0225	25.6504	0	0	0	1.42378	18.3908	7	29563835	29567293	1	222171	protein_coding	PRR15	proline rich 15 [Source:HGNC Symbol;Acc:HGNC:22310]
ENSG00000155254	1237.61	2.56518	1.35906	0.313723	4.33203	1.47739e-05	0.00107333	421.315	741.668	872.115	1687.2	2153.95	1738.81	1541.95	743.908	10	97713173	97718150	1	83742	protein_coding	MARVELD1	MARVEL domain containing 1 [Source:HGNC Symbol;Acc:HGNC:28674]
ENSG00000050405	700.091	4.31082	2.10796	0.486853	4.32977	1.49263e-05	0.00107463	302.51	400.45	107.411	664.774	693.15	1372.93	1816.74	242.759	12	50175788	50283546	-1	51474	protein_coding	LIMA1	LIM domain and actin binding 1 [Source:HGNC Symbol;Acc:HGNC:24636]
ENSG00000130829	186.972	-7.04756	-2.81712	0.650595	-4.33007	1.49061e-05	0.00107463	110.004	126.809	235.663	42.601	32.3902	65.0458	45.561	837.701	X	153642492	153651326	1	1852	protein_coding	DUSP9	dual specificity phosphatase 9 [Source:HGNC Symbol;Acc:HGNC:3076]
ENSG00000185442	303.192	-2.43802	-1.28571	0.297144	-4.32689	1.51229e-05	0.0010839	380.063	379.594	403.995	192.2	161.951	199.783	151.633	556.322	15	92617448	92809884	-1	400451	protein_coding	FAM174B	family with sequence similarity 174 member B [Source:HGNC Symbol;Acc:HGNC:34339]
ENSG00000113209	74.1884	-6.9999	-2.80733	0.651749	-4.30739	1.65194e-05	0.0011787	108.904	119.301	83.364	33.6845	27.5316	8.13072	5.69512	206.897	5	141135206	141138615	1	26167	protein_coding	PCDHB5	protocadherin beta 5 [Source:HGNC Symbol;Acc:HGNC:8690]
ENSG00000197381	405.47	-2.35335	-1.23472	0.286935	-4.30312	1.68407e-05	0.00119629	717.775	471.364	498.581	245.699	247.785	202.106	271.942	588.506	21	45073853	45226560	1	104	protein_coding	ADARB1	adenosine deaminase RNA specific B1 [Source:HGNC Symbol;Acc:HGNC:226]
ENSG00000147676	488.245	-6.3431	-2.66519	0.619543	-4.30186	1.69369e-05	0.0011978	954.833	1376.55	431.248	45.5732	38.8682	226.499	219.974	612.414	8	119165034	119245673	1	114569	protein_coding	MAL2	mal, T cell differentiation protein 2 [Source:HGNC Symbol;Acc:HGNC:13634]
ENSG00000090539	21.6023	-28.693	-4.84263	1.12608	-4.30042	1.70472e-05	0.00120029	11.0004	25.8624	62.523	3.96288	0	0	1.42378	68.046	3	184380073	184390736	1	8646	protein_coding	CHRD	chordin [Source:HGNC Symbol;Acc:HGNC:1949]
ENSG00000178252	2574.26	2.67501	1.41955	0.330348	4.29712	1.7303e-05	0.00121295	788.727	1481.67	1638.42	3175.26	4048.77	4568.3	3196.39	1696.55	3	49007062	49015953	1	11180	protein_coding	WDR6	WD repeat domain 6 [Source:HGNC Symbol;Acc:HGNC:12758]
ENSG00000198435	69.6675	-4.36898	-2.1273	0.496072	-4.28829	1.80057e-05	0.0012567	125.954	88.4328	121.84	18.8237	22.6731	46.4613	16.3735	116.782	9	137299631	137302271	-1	441478	protein_coding	NRARP	NOTCH regulated ankyrin repeat protein [Source:HGNC Symbol;Acc:HGNC:33843]
ENSG00000185818	1182.42	-3.8301	-1.93738	0.451902	-4.28717	1.80962e-05	0.00125753	1773.81	3134.36	1591.93	344.771	848.623	426.282	340.995	998.621	4	2059327	2069089	1	339983	protein_coding	NAT8L	N-acetyltransferase 8 like [Source:HGNC Symbol;Acc:HGNC:26742]
ENSG00000065621	128.816	4.67247	2.22419	0.51926	4.28337	1.84082e-05	0.00126818	28.051	28.3652	65.7293	214.986	357.911	110.345	164.447	60.6896	10	104268873	104304950	1	119391	protein_coding	GSTO2	glutathione S-transferase omega 2 [Source:HGNC Symbol;Acc:HGNC:23064]
ENSG00000172296	53.9549	-8.25968	-3.04609	0.711077	-4.28376	1.83759e-05	0.00126818	101.204	159.346	99.3955	19.8144	14.5756	4.64613	7.83079	24.8276	20	13008972	13169103	1	55304	protein_coding	SPTLC3	serine palmitoyltransferase long chain base subunit 3 [Source:HGNC Symbol;Acc:HGNC:16253]
ENSG00000161638	3145.17	2.75949	1.4644	0.342951	4.27001	1.95464e-05	0.00134082	959.783	2189.96	1967.07	4596.94	6097.45	4032.84	3740.27	1577.01	12	54395261	54419266	-1	3678	protein_coding	ITGA5	integrin subunit alpha 5 [Source:HGNC Symbol;Acc:HGNC:6141]
ENSG00000183049	74.4713	-9.90294	-3.30786	0.775059	-4.26788	1.97339e-05	0.00134789	142.455	115.964	145.887	3.96288	0	23.2306	26.3399	137.931	10	12349547	12835545	1	57118	protein_coding	CAMK1D	calcium/calmodulin dependent protein kinase ID [Source:HGNC Symbol;Acc:HGNC:19341]
ENSG00000178919	659.37	-2.16742	-1.11598	0.261721	-4.26401	2.00791e-05	0.00135431	908.631	1097.07	759.895	377.465	489.092	392.598	407.913	842.299	9	97853226	97856717	1	2304	protein_coding	FOXE1	forkhead box E1 [Source:HGNC Symbol;Acc:HGNC:3806]
ENSG00000143590	63.6123	-3.33424	-1.73736	0.40745	-4.26398	2.0082e-05	0.00135431	96.2533	90.1014	118.633	29.7216	29.1512	33.6844	24.9161	86.4368	1	155078837	155087538	1	1944	protein_coding	EFNA3	ephrin A3 [Source:HGNC Symbol;Acc:HGNC:3223]
ENSG00000168453	3040.65	-3.54478	-1.8257	0.428058	-4.26507	1.99836e-05	0.00135431	2979.45	7067.12	4504.86	537.961	1530.44	1688.87	1595.35	4421.15	8	22114419	22133384	-1	55806	protein_coding	HR	HR lysine demethylase and nuclear receptor corepressor [Source:HGNC Symbol;Acc:HGNC:5172]
ENSG00000214753	1816.06	-3.03243	-1.60048	0.375543	-4.26177	2.02814e-05	0.00136201	3039.96	2140.74	2882.47	547.869	597.599	1020.99	1434.46	2864.37	11	62712630	62727457	-1	221092	protein_coding	HNRNPUL2	heterogeneous nuclear ribonucleoprotein U like 2 [Source:HGNC Symbol;Acc:HGNC:25451]
ENSG00000088386	9.68716	-98.0051	-6.61479	1.55361	-4.25769	2.06553e-05	0.00137821	26.9509	15.0169	27.2536	0	0	0	0	8.27586	13	98683801	98752672	-1	6564	protein_coding	SLC15A1	solute carrier family 15 member 1 [Source:HGNC Symbol;Acc:HGNC:10920]
ENSG00000188848	10.115	-101.971	-6.67202	1.56721	-4.25726	2.06951e-05	0.00137821	13.2005	26.6967	33.6662	0	0	0	0	7.35632	4	42110853	42152878	-1	389206	protein_coding	BEND4	BEN domain containing 4 [Source:HGNC Symbol;Acc:HGNC:23815]
ENSG00000105929	18.2895	28.6276	4.83933	1.13798	4.25257	2.11327e-05	0.00140151	3.30011	0	0	49.536	53.4438	12.7768	26.3399	0.91954	7	138706294	138799560	-1	50617	protein_coding	ATP6V0A4	ATPase H+ transporting V0 subunit a4 [Source:HGNC Symbol;Acc:HGNC:866]
ENSG00000116771	42.3186	11.3859	3.50918	0.825493	4.25101	2.12805e-05	0.00140548	1.65006	14.1826	0	95.1092	51.8243	74.338	90.41	11.0345	1	15571699	15585051	-1	79814	protein_coding	AGMAT	agmatinase [Source:HGNC Symbol;Acc:HGNC:18407]
ENSG00000285243	96.1379	-7.99836	-2.9997	0.708615	-4.23319	2.30395e-05	0.00151539	122.654	302.006	177.95	2.97216	14.5756	24.3922	42.7134	81.8391	CHR_HG2419_PATCH	144409742	144416895	-1	55630	protein_coding	SLC39A4	solute carrier family 39 member 4 [Source:HGNC Symbol;Acc:HGNC:17129]
ENSG00000143797	313.099	-4.89292	-2.2907	0.543112	-4.21772	2.4678e-05	0.00161651	654.523	1004.46	182.759	109.97	79.3559	113.83	121.733	238.161	2	8852690	9003709	-1	129642	protein_coding	MBOAT2	membrane bound O-acyltransferase domain containing 2 [Source:HGNC Symbol;Acc:HGNC:25193]
ENSG00000146950	87.3366	-4.39123	-2.13462	0.507937	-4.20254	2.63938e-05	0.00172185	101.204	115.13	155.506	13.8701	27.5316	46.4613	41.2896	197.701	X	9786429	9949443	1	357	protein_coding	SHROOM2	shroom family member 2 [Source:HGNC Symbol;Acc:HGNC:630]
ENSG00000151468	61.638	-26.8513	-4.74692	1.12983	-4.20144	2.65223e-05	0.00172319	30.251	13.3483	198.791	12.8794	0	0	4.27134	233.563	10	12896625	13099652	-1	83643	protein_coding	CCDC3	coiled-coil domain containing 3 [Source:HGNC Symbol;Acc:HGNC:23813]
ENSG00000182272	1499.52	-2.88079	-1.52646	0.363967	-4.19396	2.74122e-05	0.00177381	1800.21	2853.21	2582.68	497.342	686.672	1195.22	711.89	1668.97	11	369499	382117	1	338707	protein_coding	B4GALNT4	beta-1,4-N-acetyl-galactosaminyltransferase 4 [Source:HGNC Symbol;Acc:HGNC:26315]
ENSG00000177465	213.362	4.32743	2.11351	0.504132	4.19237	2.76055e-05	0.00177911	50.6018	30.0338	110.618	445.824	382.204	238.114	318.927	130.575	14	73591706	73596496	1	122970	protein_coding	ACOT4	acyl-CoA thioesterase 4 [Source:HGNC Symbol;Acc:HGNC:19748]
ENSG00000225434	16.4772	46.9645	5.5535	1.32668	4.18602	2.83887e-05	0.00182224	0	0	0	66.3783	21.0536	17.423	24.2043	2.75862	9	72305367	72356721	1	100507540	lncRNA	LINC01504	long intergenic non-protein coding RNA 1504 [Source:HGNC Symbol;Acc:HGNC:51185]
ENSG00000177283	62.4456	-6.22785	-2.63873	0.631156	-4.18079	2.90492e-05	0.00185717	92.4032	95.107	97.7923	35.6659	3.23902	12.7768	16.3735	146.207	10	35638249	35642278	-1	8325	protein_coding	FZD8	frizzled class receptor 8 [Source:HGNC Symbol;Acc:HGNC:4046]
ENSG00000255595	9.26167	-93.5312	-6.54738	1.56806	-4.17547	2.97366e-05	0.00189354	23.1008	8.34272	28.8568	0	0	0	0	13.7931	12	126191151	126434227	1	101927531	lncRNA		uncharacterized LOC101927531 [Source:NCBI gene (formerly Entrezgene);Acc:101927531]
ENSG00000164068	1007.75	4.02856	2.01027	0.483146	4.16079	3.17155e-05	0.00201154	263.459	604.013	359.106	1471.22	3117.55	1183.6	686.974	376.092	3	49689538	49721529	1	63891	protein_coding	RNF123	ring finger protein 123 [Source:HGNC Symbol;Acc:HGNC:21148]
ENSG00000167964	286.142	-3.23251	-1.69266	0.407291	-4.15589	3.24025e-05	0.002047	509.868	598.173	373.535	86.1927	113.366	193.976	147.361	266.667	16	2140803	2154165	1	25837	protein_coding	RAB26	RAB26, member RAS oncogene family [Source:HGNC Symbol;Acc:HGNC:14259]
ENSG00000241359	12.7806	52.973	5.72719	1.37883	4.15365	3.27219e-05	0.00205096	0	0	0	17.833	42.1072	16.2614	24.2043	1.83908	3	63423596	63550051	-1	100874016	lncRNA	SYNPR-AS1	SYNPR antisense RNA 1 [Source:HGNC Symbol;Acc:HGNC:40774]
ENSG00000224520	234.354	3.22792	1.6906	0.407015	4.15366	3.27196e-05	0.00205096	64.3522	93.4384	187.569	306.133	307.707	437.897	376.59	101.149	1	157073257	157074703	1		processed_pseudogene	KRT8P45	keratin 8 pseudogene 45 [Source:HGNC Symbol;Acc:HGNC:39879]
ENSG00000050767	86.5881	-9.69603	-3.27739	0.790024	-4.14848	3.34696e-05	0.00208963	139.155	176.866	112.221	4.9536	0	34.8459	24.2043	200.46	5	178237618	178590393	-1	91522	protein_coding	COL23A1	collagen type XXIII alpha 1 chain [Source:HGNC Symbol;Acc:HGNC:22990]
ENSG00000047644	349.022	-3.53522	-1.8218	0.439662	-4.14364	3.41831e-05	0.00212587	747.476	807.575	262.917	155.543	110.127	181.199	168.718	358.621	X	10015254	10144474	1	55841	protein_coding	WWC3	WWC family member 3 [Source:HGNC Symbol;Acc:HGNC:29237]
ENSG00000121797	8.15073	97.4753	6.60697	1.59551	4.14099	3.45815e-05	0.00214231	0	0	0	19.8144	17.8146	19.746	7.83079	0	3	46407166	46412997	1	9034	protein_coding	CCRL2	C-C motif chemokine receptor like 2 [Source:HGNC Symbol;Acc:HGNC:1612]
ENSG00000132376	967.867	2.54273	1.34638	0.325316	4.13867	3.49327e-05	0.00215571	382.813	564.802	678.134	1310.72	1826.81	1470.5	948.237	560.919	17	1494577	1516742	-1	51763	protein_coding	INPP5K	inositol polyphosphate-5-phosphatase K [Source:HGNC Symbol;Acc:HGNC:33882]
ENSG00000136048	204.123	-3.92634	-1.97319	0.476894	-4.13758	3.5099e-05	0.00215764	385.013	499.729	242.076	124.831	43.7267	70.8534	91.1219	175.632	12	101877580	102012130	1	55332	protein_coding	DRAM1	DNA damage regulated autophagy modulator 1 [Source:HGNC Symbol;Acc:HGNC:25645]
ENSG00000084731	1663.86	2.26884	1.18196	0.285932	4.1337	3.56969e-05	0.00218599	730.975	1016.98	1179.92	2065.65	1883.49	2497.29	2789.9	1146.67	2	25926598	25982749	-1	3797	protein_coding	KIF3C	kinesin family member 3C [Source:HGNC Symbol;Acc:HGNC:6321]
ENSG00000138650	32.2697	-18.9961	-4.24763	1.02808	-4.13163	3.60202e-05	0.00219737	86.903	120.969	25.6504	0.990721	0	8.13072	3.55945	11.954	4	133149294	133208606	1	57575	protein_coding	PCDH10	protocadherin 10 [Source:HGNC Symbol;Acc:HGNC:13404]
ENSG00000233610	8.60169	-86.8772	-6.44091	1.56199	-4.12353	3.73107e-05	0.00226744	11.5504	12.5141	20.841	0	0	0	0	23.908	13	48576974	48578088	-1	100129597	lncRNA	LINC00462	long intergenic non-protein coding RNA 462 [Source:HGNC Symbol;Acc:HGNC:42811]
ENSG00000178381	363.431	3.45033	1.78673	0.434279	4.11425	3.88441e-05	0.00235168	184.256	83.4272	161.918	829.233	670.477	393.759	360.928	223.448	7	1152071	1160759	-1	90637	protein_coding	ZFAND2A	zinc finger AN1-type containing 2A [Source:HGNC Symbol;Acc:HGNC:28073]
ENSG00000144230	187.764	-5.44266	-2.44431	0.594502	-4.11153	3.93043e-05	0.00237057	304.161	669.086	193.982	31.7031	46.9657	70.8534	83.2911	102.069	2	127645864	127652639	1	2840	protein_coding	GPR17	G protein-coupled receptor 17 [Source:HGNC Symbol;Acc:HGNC:4471]
ENSG00000143878	1313.85	-2.64139	-1.4013	0.341552	-4.10273	4.08298e-05	0.00245332	2415.13	1970.55	1122.21	633.071	644.564	613.289	995.222	2116.78	2	20447074	20449440	1	388	protein_coding	RHOB	ras homolog family member B [Source:HGNC Symbol;Acc:HGNC:668]
ENSG00000183092	41.6673	-8.47044	-3.08244	0.752004	-4.09896	4.1501e-05	0.00248431	29.701	73.4159	86.5703	0.990721	11.3366	9.29225	13.5259	108.506	14	100537147	100587413	-1	57596	protein_coding	BEGAIN	brain enriched guanylate kinase associated [Source:HGNC Symbol;Acc:HGNC:24163]
ENSG00000108622	202.656	7.30847	2.86957	0.700862	4.09434	4.23369e-05	0.00252489	40.7014	50.8906	36.8725	360.622	872.915	138.222	54.8155	66.2069	17	64002594	64020634	-1	3384	protein_coding	ICAM2	intercellular adhesion molecule 2 [Source:HGNC Symbol;Acc:HGNC:5345]
ENSG00000248112	18.3707	12.2377	3.61327	0.883223	4.091	4.29516e-05	0.00252844	1.10004	4.17136	0	38.6381	30.7707	29.0383	37.7302	5.51724	5	82919376	82921119	-1		lncRNA		novel transcript
ENSG00000090776	838.378	-2.14825	-1.10316	0.269586	-4.09205	4.27568e-05	0.00252844	1216.09	1160.47	1247.25	644.959	403.258	536.628	543.884	954.483	X	68829021	68842160	1	1947	protein_coding	EFNB1	ephrin B1 [Source:HGNC Symbol;Acc:HGNC:3226]
ENSG00000167995	131.921	-3.1407	-1.65109	0.403403	-4.0929	4.26012e-05	0.00252844	138.055	247.779	224.441	46.5639	63.1608	52.2689	91.8338	191.264	11	61950063	61965515	1	7439	protein_coding	BEST1	bestrophin 1 [Source:HGNC Symbol;Acc:HGNC:12703]
ENSG00000143341	21.7157	-35.4385	-5.14725	1.25832	-4.09058	4.30292e-05	0.00252844	36.8513	76.753	52.904	0	0	2.32306	2.13567	2.75862	1	185734391	186190949	1	83872	protein_coding	HMCN1	hemicentin 1 [Source:HGNC Symbol;Acc:HGNC:19194]
ENSG00000276194	85.1469	-3.765	-1.91265	0.468285	-4.08437	4.41963e-05	0.00258751	114.954	151.003	86.5703	29.7216	22.6731	38.3305	51.2561	186.667	CHR_HSCHR17_7_CTG4	37690967	37749771	-1	6928	protein_coding	HNF1B	HNF1 homeobox B [Source:HGNC Symbol;Acc:HGNC:11630]
ENSG00000261122	666.973	-4.77364	-2.25509	0.55327	-4.07593	4.58308e-05	0.00267341	1716.06	1493.35	352.694	154.552	103.649	264.829	400.082	850.575	16	35743268	35756515	1	400533	lncRNA	LINC02167	long intergenic non-protein coding RNA 2167 [Source:HGNC Symbol;Acc:HGNC:53028]
ENSG00000197106	207.171	-3.58108	-1.8404	0.452213	-4.06976	4.70616e-05	0.00271547	176.556	372.919	466.518	55.4804	129.561	111.507	66.2058	278.621	1	110150494	110202202	1	388662	protein_coding	SLC6A17	solute carrier family 6 member 17 [Source:HGNC Symbol;Acc:HGNC:31399]
ENSG00000234311	27.4384	-9.75594	-3.28628	0.807313	-4.07064	4.68845e-05	0.00271547	49.5017	73.4159	46.4914	10.8979	6.47803	1.16153	2.13567	29.4253	10	132433733	132441484	-1		lncRNA		novel transcript
ENSG00000106078	51.2638	-18.5062	-4.20993	1.03427	-4.07042	4.6928e-05	0.00271547	121.004	170.191	52.904	8.91649	12.9561	0	0	44.1379	7	51016212	51316818	-1	23242	protein_coding	COBL	cordon-bleu WH2 repeat protein [Source:HGNC Symbol;Acc:HGNC:22199]
ENSG00000272872	8.25082	-83.867	-6.39003	1.57121	-4.06696	4.76305e-05	0.00273841	24.2008	13.3483	12.8252	0	0	0	0	15.6322	22	15823197	15823890	1		lncRNA		novel transcript, sense intronic to novel transcript
ENSG00000175130	1598	3.87947	1.95586	0.481096	4.06543	4.79441e-05	0.00274656	300.86	417.136	1119	1236.42	3595.31	2537.95	2792.03	785.287	1	32333839	32336233	-1	65108	protein_coding	MARCKSL1	MARCKS like 1 [Source:HGNC Symbol;Acc:HGNC:7142]
ENSG00000171368	38.3631	-14.6829	-3.87607	0.953727	-4.06413	4.82123e-05	0.00275206	60.5021	121.804	49.6977	0	0	8.13072	10.6783	56.0919	5	659862	693352	-1	11076	protein_coding	TPPP	tubulin polymerization promoting protein [Source:HGNC Symbol;Acc:HGNC:24164]
ENSG00000186162	363.748	3.43115	1.77869	0.438728	4.0542	5.03057e-05	0.00285345	142.455	110.124	121.84	510.221	834.047	579.604	330.317	281.379	3	10014238	10026365	-1		transcribed_unprocessed_pseudogene	CIDECP1	cell death inducing DFFA like effector c pseudogene 1 [Source:HGNC Symbol;Acc:HGNC:24230]
ENSG00000164733	6862.86	2.9552	1.56325	0.385606	4.05402	5.03455e-05	0.00285345	2861.75	2082.34	4333.32	15422.5	10873.4	7710.25	7014.25	4605.06	8	11842524	11869533	-1	1508	protein_coding	CTSB	cathepsin B [Source:HGNC Symbol;Acc:HGNC:2527]
ENSG00000177096	69.9441	21.7197	4.44093	1.09716	4.04767	5.17303e-05	0.00292138	0	0	9.61892	182.293	238.068	75.4995	38.4421	15.6322	22	42074248	42079438	1	150368	protein_coding	PHETA2	PH domain containing endocytic trafficking adaptor 2 [Source:HGNC Symbol;Acc:HGNC:27161]
ENSG00000205269	43.6089	-11.4496	-3.51722	0.869124	-4.04686	5.19096e-05	0.00292138	72.6025	181.037	44.8883	6.93504	0	10.4538	9.96646	22.9885	6	11537749	11583524	1	100113407	protein_coding	TMEM170B	transmembrane protein 170B [Source:HGNC Symbol;Acc:HGNC:34244]
ENSG00000171223	2153.64	-2.39897	-1.26242	0.312949	-4.03394	5.48499e-05	0.00307602	3294.61	2691.36	3658.4	1191.84	1849.48	968.717	1060.72	2514.02	19	12791486	12793315	1	3726	protein_coding	JUNB	JunB proto-oncogene, AP-1 transcription factor subunit [Source:HGNC Symbol;Acc:HGNC:6205]
ENSG00000165810	17.0555	-21.1923	-4.40547	1.09289	-4.03102	5.55352e-05	0.00310357	53.3518	19.1883	25.6504	0	0	4.64613	1.42378	32.1839	5	181040225	181061521	1	153579	protein_coding	BTNL9	butyrophilin like 9 [Source:HGNC Symbol;Acc:HGNC:24176]
ENSG00000067141	381.506	-3.50069	-1.80764	0.44977	-4.01903	5.84374e-05	0.00325437	582.47	908.522	267.727	129.784	116.605	169.584	261.264	616.092	15	73051710	73305205	1	4756	protein_coding	NEO1	neogenin 1 [Source:HGNC Symbol;Acc:HGNC:7754]
ENSG00000183317	266.025	-3.98262	-1.99372	0.497118	-4.01055	6.05771e-05	0.00336182	298.11	434.656	439.264	159.506	147.375	89.4379	32.035	527.816	1	37713880	37765133	-1	284656	protein_coding	EPHA10	EPH receptor A10 [Source:HGNC Symbol;Acc:HGNC:19987]
ENSG00000126970	269.212	2.90682	1.53944	0.384199	4.00689	6.1524e-05	0.00339747	126.504	89.2671	160.315	423.038	565.208	261.345	352.385	175.632	X	64915802	65034713	-1	55906	protein_coding	ZC4H2	zinc finger C4H2-type containing [Source:HGNC Symbol;Acc:HGNC:24931]
ENSG00000276155	8.16821	-82.9395	-6.37399	1.59094	-4.00643	6.16446e-05	0.00339747	25.8509	13.3483	16.0315	0	0	0	0	10.1149	CHR_HSCHR17_1_CTG5	46069784	46203150	-1	4137	protein_coding	MAPT	microtubule associated protein tau [Source:HGNC Symbol;Acc:HGNC:6893]
ENSG00000237187	11.2702	-113.206	-6.8228	1.70845	-3.99356	6.50876e-05	0.0035749	13.2005	11.6798	62.523	0	0	0	0	2.75862	5	93360779	93585649	-1	441094	lncRNA	NR2F1-AS1	NR2F1 antisense RNA 1 [Source:HGNC Symbol;Acc:HGNC:48622]
ENSG00000106305	964.227	2.4309	1.28149	0.321325	3.98815	6.65912e-05	0.00363252	462.016	420.473	666.912	1475.18	1706.96	1317.18	965.323	699.77	7	6009255	6023834	1	7965	protein_coding	AIMP2	aminoacyl tRNA synthetase complex interacting multifunctional protein 2 [Source:HGNC Symbol;Acc:HGNC:20609]
ENSG00000016864	304.01	-2.73274	-1.45035	0.363635	-3.98848	6.64976e-05	0.00363252	573.12	575.648	330.25	139.692	134.419	185.845	191.498	301.609	3	52694488	52706032	-1	55830	protein_coding	GLT8D1	glycosyltransferase 8 domain containing 1 [Source:HGNC Symbol;Acc:HGNC:24870]
ENSG00000146122	175.581	-3.75691	-1.90955	0.479728	-3.98048	6.87754e-05	0.0037389	242.008	500.563	179.553	44.5824	97.1705	61.5612	92.5457	186.667	6	39792298	39904877	1	23500	protein_coding	DAAM2	dishevelled associated activator of morphogenesis 2 [Source:HGNC Symbol;Acc:HGNC:18143]
ENSG00000111110	51.5744	-4.8459	-2.27676	0.572394	-3.97762	6.96095e-05	0.00377142	98.4534	85.0957	89.7766	29.7216	8.09754	23.2306	9.25457	68.9655	12	62643994	62935150	-1	57460	protein_coding	PPM1H	protein phosphatase, Mg2+/Mn2+ dependent 1H [Source:HGNC Symbol;Acc:HGNC:18583]
ENSG00000175662	1144.79	2.46866	1.30373	0.327895	3.97605	7.00702e-05	0.00378355	385.013	666.583	710.197	1380.07	1511	1921.17	1704.26	880	17	17843511	17972422	-1	146691	protein_coding	TOM1L2	target of myb1 like 2 membrane trafficking protein [Source:HGNC Symbol;Acc:HGNC:11984]
ENSG00000225691	3392.49	-2.20399	-1.14012	0.287076	-3.97149	7.14239e-05	0.00384367	3722.53	3896.88	6571.32	2017.11	2286.75	2328.87	1837.39	4479.08	CHR_HSCHR6_MHC_MCF_CTG1	31345885	31349256	-1	3107	protein_coding	HLA-C	major histocompatibility complex, class I, C [Source:HGNC Symbol;Acc:HGNC:4933]
ENSG00000226067	149.228	-2.93359	-1.55267	0.391895	-3.96195	7.43396e-05	0.00398715	315.161	195.22	222.838	98.0814	82.5949	67.3688	56.2393	156.322	1	120913184	121009291	1		lncRNA	LINC00623	long intergenic non-protein coding RNA 623 [Source:HGNC Symbol;Acc:HGNC:44252]
ENSG00000064309	48.5545	-5.09023	-2.34773	0.592938	-3.95949	7.51096e-05	0.00401497	94.0533	105.953	68.9356	12.8794	6.47803	13.9384	29.1875	57.0115	11	125955796	126063335	-1	50937	protein_coding	CDON	cell adhesion associated, oncogene regulated [Source:HGNC Symbol;Acc:HGNC:17104]
ENSG00000120899	120.968	5.37093	2.42517	0.612804	3.9575	7.57371e-05	0.00402072	23.1008	54.2277	22.4441	262.541	370.867	116.153	66.9176	51.4942	8	27311482	27459391	1	2185	protein_coding	PTK2B	protein tyrosine kinase 2 beta [Source:HGNC Symbol;Acc:HGNC:9612]
ENSG00000174749	113.134	-3.5948	-1.84591	0.466521	-3.95676	7.59719e-05	0.00402072	182.606	263.63	131.459	55.4804	68.0194	24.3922	49.8323	129.655	4	112145454	112195256	1	132720	protein_coding	FAM241A	family with sequence similarity 241 member A [Source:HGNC Symbol;Acc:HGNC:26813]
ENSG00000142765	217.444	-4.45291	-2.15475	0.544496	-3.95732	7.57951e-05	0.00402072	257.959	613.19	421.629	36.6567	97.1705	75.4995	109.631	127.816	1	27342020	27353937	1	84958	protein_coding	SYTL1	synaptotagmin like 1 [Source:HGNC Symbol;Acc:HGNC:15584]
ENSG00000228544	119.764	4.17163	2.06061	0.521131	3.95411	7.68185e-05	0.00405211	25.3009	40.045	75.3482	211.024	319.043	141.707	99.6646	45.977	9	136803927	136808848	-1	100131193	lncRNA	CCDC183-AS1	CCDC183 antisense RNA 1 [Source:HGNC Symbol;Acc:HGNC:44105]
ENSG00000189143	1767.02	10.1499	3.34339	0.84574	3.95321	7.71084e-05	0.00405402	18.7006	54.2277	521.025	4558.31	5567.87	1486.76	1254.35	674.942	7	73799542	73832693	1	1364	protein_coding	CLDN4	claudin 4 [Source:HGNC Symbol;Acc:HGNC:2046]
ENSG00000181577	138.485	3.92936	1.97429	0.502028	3.93264	8.40195e-05	0.00437421	58.302	86.7643	20.841	228.856	340.097	157.968	158.04	57.0115	6	44000580	44007612	1	221416	lncRNA	C6orf223	chromosome 6 open reading frame 223 [Source:HGNC Symbol;Acc:HGNC:28692]
ENSG00000103064	267.372	2.67299	1.41846	0.360631	3.93326	8.38011e-05	0.00437421	141.905	140.158	160.315	477.527	511.765	346.136	221.398	139.77	16	68264516	68301823	1	9057	protein_coding	SLC7A6	solute carrier family 7 member 6 [Source:HGNC Symbol;Acc:HGNC:11064]
ENSG00000135373	19.9976	-27.232	-4.76723	1.21178	-3.93406	8.35233e-05	0.00437421	56.1019	72.5816	11.2221	0	4.85853	0	1.42378	13.7931	11	34621093	34663288	1	26298	protein_coding	EHF	ETS homologous factor [Source:HGNC Symbol;Acc:HGNC:3246]
ENSG00000146535	1816.88	1.97493	0.981803	0.249908	3.92866	8.54206e-05	0.00443272	1337.65	1072.04	1069.3	2521.38	2813.09	2104.69	2211.84	1405.06	7	2728105	2844308	-1	2768	protein_coding	GNA12	G protein subunit alpha 12 [Source:HGNC Symbol;Acc:HGNC:4380]
ENSG00000060656	974.764	-2.60185	-1.37954	0.35123	-3.92774	8.57488e-05	0.00443535	1001.58	1952.2	1598.34	375.483	600.838	701.565	487.645	1080.46	1	29236516	29326813	1	10076	protein_coding	PTPRU	protein tyrosine phosphatase receptor type U [Source:HGNC Symbol;Acc:HGNC:9683]
ENSG00000179750	101.647	3.96281	1.98652	0.50597	3.92616	8.63119e-05	0.00444388	44.5515	28.3652	20.841	195.172	210.536	95.2456	149.497	68.9655	22	38982347	38992804	1	9582	protein_coding	APOBEC3B	apolipoprotein B mRNA editing enzyme catalytic subunit 3B [Source:HGNC Symbol;Acc:HGNC:17352]
ENSG00000132793	265.261	3.70123	1.888	0.481026	3.92495	8.67479e-05	0.00444388	48.9517	93.4384	97.7923	494.37	482.614	428.605	264.823	211.494	20	41340821	41360582	1	64900	protein_coding	LPIN3	lipin 3 [Source:HGNC Symbol;Acc:HGNC:14451]
ENSG00000088538	70.8649	-5.00222	-2.32257	0.591639	-3.92566	8.64936e-05	0.00444388	138.055	152.672	64.1261	40.6195	6.47803	18.5845	27.7637	118.621	3	50674927	51384198	1	1795	protein_coding	DOCK3	dedicator of cytokinesis 3 [Source:HGNC Symbol;Acc:HGNC:2989]
ENSG00000124107	1581.31	-9.53536	-3.25329	0.829246	-3.92319	8.73845e-05	0.00446219	638.572	563.968	7824.99	583.534	307.707	277.606	32.035	2422.07	20	45252239	45254564	-1	6590	protein_coding	SLPI	secretory leukocyte peptidase inhibitor [Source:HGNC Symbol;Acc:HGNC:11092]
ENSG00000136247	607.659	2.58721	1.37139	0.349739	3.9212	8.811e-05	0.00448491	316.811	257.79	312.615	893.63	1253.5	746.865	612.937	467.126	7	6577434	6589374	1	55146	protein_coding	ZDHHC4	zinc finger DHHC-type palmitoyltransferase 4 [Source:HGNC Symbol;Acc:HGNC:18471]
ENSG00000232973	48.1833	-4.07776	-2.02778	0.518256	-3.91269	9.12737e-05	0.0046312	53.3518	62.5704	107.411	22.7866	11.3366	18.5845	22.0686	87.3563	2	38073447	38231651	1	285154	lncRNA	CYP1B1-AS1	CYP1B1 antisense RNA 1 [Source:HGNC Symbol;Acc:HGNC:28543]
ENSG00000138207	649.849	-8.15609	-3.02788	0.775216	-3.90585	9.38943e-05	0.00474909	145.755	332.04	1351.46	171.395	272.077	51.1074	74.0365	2800.92	10	93591687	93601744	-1	5950	protein_coding	RBP4	retinol binding protein 4 [Source:HGNC Symbol;Acc:HGNC:9922]
ENSG00000157445	49.5493	-4.93565	-2.30324	0.589903	-3.90443	9.44462e-05	0.00476194	101.204	55.0619	73.745	30.7123	17.8146	9.29225	9.25457	99.3103	3	54122547	55074557	1	55799	protein_coding	CACNA2D3	calcium voltage-gated channel auxiliary subunit alpha2delta 3 [Source:HGNC Symbol;Acc:HGNC:15460]
ENSG00000236560	311.459	3.71237	1.89234	0.485674	3.89632	9.76657e-05	0.00489339	90.7531	225.253	57.7135	406.195	680.194	585.412	292.587	153.563	CHR_HSCHR6_MHC_MANN_CTG1	30061865	30065490	1	6992	protein_coding	PPP1R11	protein phosphatase 1 regulatory inhibitor subunit 11 [Source:HGNC Symbol;Acc:HGNC:9285]
ENSG00000117461	20.8255	-11.1249	-3.47572	0.891922	-3.89689	9.74371e-05	0.00489339	47.3016	58.399	30.4599	4.9536	0	2.32306	5.69512	17.4713	1	46040140	46133036	-1	8503	protein_coding	PIK3R3	phosphoinositide-3-kinase regulatory subunit 3 [Source:HGNC Symbol;Acc:HGNC:8981]
ENSG00000197355	711.638	2.92063	1.54628	0.398166	3.8835	0.000102963	0.00514268	151.255	376.257	466.518	994.684	1190.34	1214.96	839.318	459.77	9	137077517	137084539	1	91373	protein_coding	UAP1L1	UDP-N-acetylglucosamine pyrophosphorylase 1 like 1 [Source:HGNC Symbol;Acc:HGNC:28082]
ENSG00000203797	11.6603	27.2298	4.76711	1.23002	3.87564	0.000106345	0.0052546	0.550019	2.50282	0	26.7495	30.7707	12.7768	19.9329	0	6	110391771	110415575	-1	8528	protein_coding	DDO	D-aspartate oxidase [Source:HGNC Symbol;Acc:HGNC:2727]
ENSG00000064218	101.751	-3.58725	-1.84288	0.475552	-3.87524	0.000106519	0.0052546	243.108	153.506	136.268	38.6381	25.9121	68.5304	44.1372	103.908	9	976655	991732	1	58524	protein_coding	DMRT3	doublesex and mab-3 related transcription factor 3 [Source:HGNC Symbol;Acc:HGNC:13909]
ENSG00000171695	58.8954	-8.57417	-3.1	0.799787	-3.87603	0.000106174	0.0052546	38.5013	68.4103	229.251	1.98144	12.9561	26.7152	7.83079	85.5172	20	64083380	64084359	-1	198437	protein_coding	LKAAEAR1	LKAAEAR motif containing 1 [Source:HGNC Symbol;Acc:HGNC:33718]
ENSG00000130584	141.168	-14.0849	-3.81607	0.984401	-3.87654	0.00010595	0.0052546	260.159	254.453	251.695	0	0	42.9767	31.3232	288.736	20	63743668	63832038	-1	140685	protein_coding	ZBTB46	zinc finger and BTB domain containing 46 [Source:HGNC Symbol;Acc:HGNC:16094]
ENSG00000117602	177.97	2.82889	1.50024	0.387798	3.8686	0.000109461	0.00537937	81.9528	62.5704	80.1576	214.986	246.165	312.452	278.349	147.126	1	24502351	24541040	1	11123	protein_coding	RCAN3	RCAN family member 3 [Source:HGNC Symbol;Acc:HGNC:3042]
ENSG00000269335	663.749	2.6996	1.43275	0.370408	3.86802	0.000109721	0.00537937	213.957	385.434	395.979	1081.87	1298.85	899.025	594.428	440.46	X	154541199	154565046	1	8517	protein_coding	IKBKG	inhibitor of nuclear factor kappa B kinase regulatory subunit gamma [Source:HGNC Symbol;Acc:HGNC:5961]
ENSG00000117245	144.208	5.97476	2.57888	0.667149	3.86552	0.000110851	0.00541814	17.0506	32.5366	32.0631	276.411	490.711	152.161	69.0533	83.6782	1	20664014	20718017	-1	57576	protein_coding	KIF17	kinesin family member 17 [Source:HGNC Symbol;Acc:HGNC:19167]
ENSG00000140022	46.1247	-11.4866	-3.52188	0.911321	-3.86459	0.000111277	0.00542239	112.754	129.312	14.4284	2.97216	0	11.6153	14.2378	83.6782	14	81260656	81436465	-1	85439	protein_coding	STON2	stonin 2 [Source:HGNC Symbol;Acc:HGNC:30652]
ENSG00000277033	79.4698	4.30358	2.10554	0.545323	3.86108	0.000112887	0.00548083	14.8505	34.2051	25.6504	117.896	217.014	109.184	71.9009	45.0575	CHR_HSCHR17_1_CTG9	82942371	83050530	-1		protein_coding	B3GNTL1	UDP-GlcNAc:betaGal beta-1,3-N-acetylglucosaminyltransferase like 1 [Source:HGNC Symbol;Acc:HGNC:21727]
ENSG00000134013	10852.9	2.78584	1.47811	0.382955	3.85975	0.000113505	0.00548083	2693.99	6055.98	5768.14	11700.4	17940.9	14522.6	19724.3	8416.55	8	23296897	23425328	-1	4017	protein_coding	LOXL2	lysyl oxidase like 2 [Source:HGNC Symbol;Acc:HGNC:6666]
ENSG00000171551	73.1002	-21.3876	-4.4187	1.14465	-3.86032	0.000113237	0.00548083	5.50019	17.5197	370.328	4.9536	0	17.423	3.55945	165.517	2	232479827	232487834	-1	9427	protein_coding	ECEL1	endothelin converting enzyme like 1 [Source:HGNC Symbol;Acc:HGNC:3147]
ENSG00000204584	47.6126	16.7676	4.0676	1.05522	3.85474	0.000115852	0.00557732	2.7501	0	0	129.784	129.561	53.4304	46.9847	18.3908	17	49845910	49848837	1		lncRNA		novel transcript, antisense to TAC4
ENSG00000275989	49.7392	-7.41395	-2.89024	0.750429	-3.85145	0.000117418	0.00563573	201.307	68.4103	33.6662	15.8515	16.1951	3.48459	12.1021	46.8965	13	110945478	110971603	-1		transcribed_unprocessed_pseudogene		sperm acrosome associated 7 (SPACA7) pseudogene
ENSG00000169220	227.219	4.00683	2.00246	0.520156	3.84973	0.000118246	0.00565845	51.1518	82.5929	91.3797	312.077	722.301	228.822	191.498	137.931	5	177357924	177372596	1	10636	protein_coding	RGS14	regulator of G protein signaling 14 [Source:HGNC Symbol;Acc:HGNC:9996]
ENSG00000166685	1309.29	2.66752	1.4155	0.368007	3.84638	0.000119874	0.00571923	515.368	797.564	678.134	1978.47	2989.61	1426.36	1224.45	864.368	17	73192632	73208507	1	9382	protein_coding	COG1	component of oligomeric golgi complex 1 [Source:HGNC Symbol;Acc:HGNC:6545]
ENSG00000152556	301.948	2.87344	1.52278	0.396589	3.8397	0.000123186	0.00584731	116.054	88.4328	168.331	474.555	390.302	407.698	518.256	251.954	12	48105139	48146404	1	5213	protein_coding	PFKM	phosphofructokinase, muscle [Source:HGNC Symbol;Acc:HGNC:8877]
ENSG00000129158	380.069	-2.25232	-1.17141	0.305096	-3.83949	0.00012329	0.00584731	524.718	384.599	657.293	274.43	184.624	239.275	234.924	540.69	11	17788048	18013047	-1	26297	protein_coding	SERGEF	secretion regulating guanine nucleotide exchange factor [Source:HGNC Symbol;Acc:HGNC:17499]
ENSG00000162407	82.573	-4.00522	-2.00188	0.521712	-3.83714	0.000124477	0.00588614	151.255	156.843	81.7608	50.5268	11.3366	31.3613	37.7302	139.77	1	56494761	56645301	-1	8613	protein_coding	PLPP3	phospholipid phosphatase 3 [Source:HGNC Symbol;Acc:HGNC:9229]
ENSG00000123191	154.522	-3.0094	-1.58948	0.415363	-3.82672	0.000129863	0.00612273	187.006	337.88	152.3	82.2298	76.1169	49.9459	99.6646	251.034	13	51930436	52012125	-1	540	protein_coding	ATP7B	ATPase copper transporting beta [Source:HGNC Symbol;Acc:HGNC:870]
ENSG00000102401	73.2648	4.45575	2.15567	0.563446	3.82586	0.000130314	0.0061259	11.5504	15.8512	30.4599	149.599	89.073	108.022	130.988	50.5747	X	101622797	101627843	1	51566	protein_coding	ARMCX3	armadillo repeat containing X-linked 3 [Source:HGNC Symbol;Acc:HGNC:24065]
ENSG00000135519	147.848	-3.63838	-1.8633	0.487186	-3.82461	0.000130978	0.00613909	196.357	440.495	136.268	48.5453	82.5949	70.8534	54.1036	153.563	12	49539030	49558337	1	23416	protein_coding	KCNH3	potassium voltage-gated channel subfamily H member 3 [Source:HGNC Symbol;Acc:HGNC:6252]
ENSG00000129451	9.88701	-99.9776	-6.64353	1.73756	-3.82349	0.000131575	0.00614902	7.70027	2.50282	19.2378	0	0	0	0	49.6552	19	51012739	51020175	-1	5655	protein_coding	KLK10	kallikrein related peptidase 10 [Source:HGNC Symbol;Acc:HGNC:6358]
ENSG00000088899	919.305	-2.33907	-1.22593	0.320966	-3.81951	0.000133718	0.00623095	1497.15	1631.84	939.448	436.908	732.018	479.712	555.986	1081.38	20	3162617	3173592	-1	9762	protein_coding	LZTS3	leucine zipper tumor suppressor family member 3 [Source:HGNC Symbol;Acc:HGNC:30139]
ENSG00000119669	954.42	-2.89675	-1.53443	0.402378	-3.81341	0.000137062	0.00636821	1894.27	1777	753.482	463.657	756.311	358.913	382.997	1248.74	14	77024543	77028708	-1	64207	protein_coding	IRF2BPL	interferon regulatory factor 2 binding protein like [Source:HGNC Symbol;Acc:HGNC:14282]
ENSG00000164970	913.324	1.97613	0.982679	0.257916	3.81007	0.000138926	0.00643609	526.918	544.779	633.245	1156.17	1357.15	1285.82	1052.17	750.345	9	34398184	34458570	-1	203259	protein_coding	FAM219A	family with sequence similarity 219 member A [Source:HGNC Symbol;Acc:HGNC:19920]
ENSG00000166484	687.586	3.05679	1.61202	0.423317	3.80807	0.000140057	0.00646976	272.259	367.08	322.234	793.567	1933.69	863.018	555.274	393.563	17	19377721	19383544	1	5598	protein_coding	MAPK7	mitogen-activated protein kinase 7 [Source:HGNC Symbol;Acc:HGNC:6880]
ENSG00000219607	359.822	4.19482	2.06861	0.543964	3.80284	0.000143046	0.00658069	129.254	151.837	118.633	259.569	1379.82	326.39	359.504	153.563	6	5085341	5089487	1	648791	protein_coding	PPP1R3G	protein phosphatase 1 regulatory subunit 3G [Source:HGNC Symbol;Acc:HGNC:14945]
ENSG00000127585	302.847	-4.03641	-2.01307	0.529417	-3.80243	0.000143282	0.00658069	587.97	846.786	246.886	58.4525	195.961	130.092	98.2408	258.391	16	692498	705808	-1	146330	protein_coding	FBXL16	F-box and leucine rich repeat protein 16 [Source:HGNC Symbol;Acc:HGNC:14150]
ENSG00000163132	422.349	-2.57566	-1.36494	0.359068	-3.80135	0.000143908	0.00659048	731.525	349.56	756.688	178.33	289.892	211.399	265.535	595.862	4	4859665	4863936	1	4487	protein_coding	MSX1	msh homeobox 1 [Source:HGNC Symbol;Acc:HGNC:7391]
ENSG00000116032	50.4372	-11.1656	-3.48099	0.917218	-3.79516	0.000147547	0.00673783	118.254	201.894	14.4284	1.98144	3.23902	18.5845	9.25457	35.8621	19	1000419	1009732	1	116444	protein_coding	GRIN3B	glutamate ionotropic receptor NMDA type subunit 3B [Source:HGNC Symbol;Acc:HGNC:16768]
ENSG00000144655	600.181	2.5501	1.35055	0.356418	3.78924	0.000151108	0.00686127	192.507	328.703	490.565	764.836	1039.72	937.356	704.771	342.988	3	39141855	39154562	-1	64651	protein_coding	CSRNP1	cysteine and serine rich nuclear protein 1 [Source:HGNC Symbol;Acc:HGNC:14300]
ENSG00000253661	8.94917	-90.6191	-6.50174	1.71583	-3.78928	0.000151087	0.00686127	34.6512	4.17136	27.2536	0	0	0	0	5.51724	8	76491200	76683308	-1		lncRNA	ZFHX4-AS1	ZFHX4 antisense RNA 1 [Source:HGNC Symbol;Acc:HGNC:44165]
ENSG00000206280	38.177	-3.8843	-1.95766	0.516784	-3.78815	0.000151774	0.00687196	65.4523	43.3821	80.1576	16.8423	12.9561	17.423	14.9497	54.2529	CHR_HSCHR6_MHC_QBL_CTG1	33243252	33246776	-1	9278	protein_coding	ZBTB22	zinc finger and BTB domain containing 22 [Source:HGNC Symbol;Acc:HGNC:13085]
ENSG00000163040	113.161	2.7307	1.44927	0.383167	3.78235	0.000155353	0.00701414	69.8524	36.708	57.7135	161.487	152.234	184.683	164.447	78.1609	2	131527675	131533666	1	90557	protein_coding	CCDC74A	coiled-coil domain containing 74A [Source:HGNC Symbol;Acc:HGNC:25197]
ENSG00000184922	1047.76	4.45408	2.15513	0.571144	3.77335	0.000161071	0.00725183	183.156	239.436	521.025	1912.09	3302.18	1097.65	532.494	594.023	17	45221444	45247319	1	752	protein_coding	FMNL1	formin like 1 [Source:HGNC Symbol;Acc:HGNC:1212]
ENSG00000141738	1522.89	-3.6761	-1.87818	0.498174	-3.77012	0.000163168	0.00732559	3024	2919.12	1994.32	326.938	1412.21	361.236	507.577	1637.7	17	39737927	39747291	1	2886	protein_coding	GRB7	growth factor receptor bound protein 7 [Source:HGNC Symbol;Acc:HGNC:4567]
ENSG00000172005	4083.09	-2.83089	-1.50125	0.39896	-3.76292	0.000167941	0.00751875	5742.2	7022.07	6553.69	909.482	1862.43	2508.91	3244.79	4821.15	2	95025677	95053992	1	4118	protein_coding	MAL	mal, T cell differentiation protein [Source:HGNC Symbol;Acc:HGNC:6817]
ENSG00000212747	371.383	3.7149	1.89332	0.503447	3.76072	0.000169425	0.00752199	67.1023	85.93	238.87	346.752	811.374	529.658	651.379	240	X	135020513	135022542	-1	441518	protein_coding	RTL8B	retrotransposon Gag like 8B [Source:HGNC Symbol;Acc:HGNC:33156]
ENSG00000274070	587.023	-2.07429	-1.05262	0.27989	-3.76083	0.000169352	0.00752199	764.526	729.154	795.164	268.485	398.399	407.698	452.762	880	7	74964705	75031528	1	729438	protein_coding	CASTOR2	cytosolic arginine sensor for mTORC1 subunit 2 [Source:HGNC Symbol;Acc:HGNC:37073]
ENSG00000100276	18.9199	-11.0125	-3.46107	0.920155	-3.7614	0.000168963	0.00752199	42.9015	40.8793	32.0631	2.97216	0	8.13072	1.42378	22.9885	22	29312933	29319679	-1	10633	protein_coding	RASL10A	RAS like family 10 member A [Source:HGNC Symbol;Acc:HGNC:16954]
ENSG00000103111	886.806	2.24049	1.16382	0.309849	3.75608	0.000172595	0.00764151	431.215	465.524	639.658	1406.82	1447.84	1201.02	848.573	653.793	16	77190835	77202398	1	22879	protein_coding	MON1B	MON1 homolog B, secretory trafficking associated [Source:HGNC Symbol;Acc:HGNC:25020]
ENSG00000122678	853.688	2.84265	1.50724	0.401375	3.75518	0.000173214	0.00764773	345.412	508.072	633.245	939.203	2008.19	1247.48	856.403	291.494	7	44072062	44082530	-1	27434	protein_coding	POLM	DNA polymerase mu [Source:HGNC Symbol;Acc:HGNC:9185]
ENSG00000182379	409.89	-3.57952	-1.83977	0.490809	-3.74844	0.00017794	0.00783477	467.516	763.359	827.227	83.2205	322.282	220.691	91.8338	502.988	12	57216794	57226449	1	11247	protein_coding	NXPH4	neurexophilin 4 [Source:HGNC Symbol;Acc:HGNC:8078]
ENSG00000197948	700.556	3.35737	1.74733	0.466402	3.7464	0.000179388	0.00786956	169.406	288.658	403.995	1095.74	1898.06	789.841	533.917	424.828	5	141639302	141651418	-1	89848	protein_coding	FCHSD1	FCH and double SH3 domains 1 [Source:HGNC Symbol;Acc:HGNC:25463]
ENSG00000135919	2835.03	-3.09483	-1.62986	0.4351	-3.74595	0.000179715	0.00786956	6144.26	4627.71	2250.83	2445.1	934.456	1219.61	939.695	4118.62	2	223975045	224039318	-1	5270	protein_coding	SERPINE2	serpin family E member 2 [Source:HGNC Symbol;Acc:HGNC:8951]
ENSG00000259330	619.324	-2.98002	-1.57532	0.420914	-3.74262	0.00018211	0.00795264	1370.1	805.072	658.896	374.492	148.995	261.345	458.457	877.241	15	40323692	40326715	1	100505573	protein_coding	INAFM2	InaF motif containing 2 [Source:HGNC Symbol;Acc:HGNC:35165]
ENSG00000169020	333.483	-2.44611	-1.29049	0.344997	-3.74057	0.000183602	0.00799594	664.973	317.858	444.073	192.2	173.287	246.245	163.023	466.207	4	672436	674330	-1	521	protein_coding	ATP5ME	ATP synthase membrane subunit e [Source:HGNC Symbol;Acc:HGNC:846]
ENSG00000159423	2066.47	4.10986	2.03909	0.54637	3.73207	0.000189912	0.00824829	201.307	578.15	1523	1737.72	4473.08	3919.01	3164.35	935.172	1	18871430	18902724	-1	8659	protein_coding	ALDH4A1	aldehyde dehydrogenase 4 family member A1 [Source:HGNC Symbol;Acc:HGNC:406]
ENSG00000196972	42.1292	-4.29607	-2.10302	0.563692	-3.73079	0.00019088	0.00826786	63.8022	75.9187	78.5545	19.8144	4.85853	20.9076	17.0854	56.0919	X	135094985	135098712	-1	644596	protein_coding	SMIM10L2B	small integral membrane protein 10 like 2B [Source:HGNC Symbol;Acc:HGNC:34500]
ENSG00000115718	163.131	-6.43237	-2.68535	0.720229	-3.72846	0.000192651	0.00832198	376.763	327.869	179.553	9.90721	6.47803	66.2073	91.8338	246.437	2	127418427	127429242	1	5624	protein_coding	PROC	protein C, inactivator of coagulation factors Va and VIIIa [Source:HGNC Symbol;Acc:HGNC:9451]
ENSG00000011198	198.184	3.00765	1.58864	0.426246	3.72704	0.000193739	0.00834645	142.455	117.632	56.1104	384.4	362.77	202.106	242.754	77.2414	3	43690108	43734371	1	51099	protein_coding	ABHD5	abhydrolase domain containing 5, lysophosphatidic acid acyltransferase [Source:HGNC Symbol;Acc:HGNC:21396]
ENSG00000118640	1789.56	2.60514	1.38136	0.370933	3.72402	0.000196073	0.0084243	814.578	526.425	1117.4	2665.04	3102.98	2066.36	2510.12	1513.56	2	85561562	85582031	1	8673	protein_coding	VAMP8	vesicle associated membrane protein 8 [Source:HGNC Symbol;Acc:HGNC:12647]
ENSG00000091592	275.274	7.30558	2.869	0.771367	3.71937	0.000199723	0.00855811	4.95017	19.1883	75.3482	742.05	419.453	364.721	410.049	166.437	17	5499427	5619424	-1	22861	protein_coding	NLRP1	NLR family pyrin domain containing 1 [Source:HGNC Symbol;Acc:HGNC:14374]
ENSG00000149809	814.286	-5.54547	-2.47131	0.665119	-3.71559	0.000202727	0.00866362	1480.65	2623.78	998.764	187.246	612.174	101.053	96.817	413.793	11	65111845	65116408	1	7108	protein_coding	TM7SF2	transmembrane 7 superfamily member 2 [Source:HGNC Symbol;Acc:HGNC:11863]
ENSG00000140600	57.0909	-4.37792	-2.13025	0.573604	-3.71379	0.000204179	0.00870238	152.905	109.29	46.4914	22.7866	11.3366	25.5537	24.9161	63.4483	15	83447228	83618743	1	6457	protein_coding	SH3GL3	SH3 domain containing GRB2 like 3, endophilin A3 [Source:HGNC Symbol;Acc:HGNC:10832]
ENSG00000177879	1407.24	-4.59277	-2.19936	0.592463	-3.71223	0.000205438	0.00870958	4314.9	3481.42	628.436	488.425	709.345	298.514	517.544	819.31	5	115841592	115914081	1	1176	protein_coding	AP3S1	adaptor related protein complex 3 subunit sigma 1 [Source:HGNC Symbol;Acc:HGNC:2013]
ENSG00000066735	39.9282	-21.0995	-4.39914	1.18498	-3.71243	0.00020528	0.00870958	6.60023	24.1939	205.204	0.990721	0	1.16153	11.3902	69.885	14	104138723	104180894	1	26153	protein_coding	KIF26A	kinesin family member 26A [Source:HGNC Symbol;Acc:HGNC:20226]
ENSG00000100211	552.82	-2.05181	-1.0369	0.279734	-3.70672	0.000209961	0.00878139	777.727	639.886	761.498	279.383	331.999	377.498	459.169	795.402	22	38656636	38673854	1	25776	protein_coding	CBY1	chibby family member 1, beta catenin antagonist [Source:HGNC Symbol;Acc:HGNC:1307]
ENSG00000185551	494.463	-2.22861	-1.15615	0.311938	-3.70633	0.000210286	0.00878139	655.073	800.067	586.754	226.875	244.546	351.944	400.794	689.655	15	96325938	96340263	1	7026	protein_coding	NR2F2	nuclear receptor subfamily 2 group F member 2 [Source:HGNC Symbol;Acc:HGNC:7976]
ENSG00000108312	4127.54	-2.24767	-1.16843	0.315268	-3.70616	0.000210428	0.00878139	6414.32	4383.26	5221.47	2361.88	1752.31	2499.62	3551.62	6835.86	17	44205033	44221626	-1	7343	protein_coding	UBTF	upstream binding transcription factor [Source:HGNC Symbol;Acc:HGNC:12511]
ENSG00000170745	20.8972	-45.2737	-5.5006	1.48412	-3.70631	0.000210298	0.00878139	81.4028	56.7305	0	0	0	1.16153	2.13567	25.7471	2	17877847	18361616	1	3790	protein_coding	KCNS3	potassium voltage-gated channel modifier subfamily S member 3 [Source:HGNC Symbol;Acc:HGNC:6302]
ENSG00000171199	8.36169	-84.6193	-6.40292	1.72634	-3.70895	0.00020812	0.00878139	19.2507	23.3596	22.4441	0	0	0	0	1.83908	4	70397931	70410195	1	58503	protein_coding	OPRPN	opiorphin prepropeptide [Source:HGNC Symbol;Acc:HGNC:17279]
ENSG00000187689	116.732	-86.424	-6.43336	1.73538	-3.70717	0.000209587	0.00878139	294.26	459.684	104.205	0	11.3366	0	0	64.3678	4	70518569	70532743	1	401138	protein_coding	AMTN	amelotin [Source:HGNC Symbol;Acc:HGNC:33188]
ENSG00000149582	44.025	11.8287	3.56422	0.961958	3.70517	0.00021125	0.00879272	0	5.00563	11.2221	74.3041	171.668	23.2306	54.8155	11.954	11	118531041	118547280	1	84866	protein_coding	TMEM25	transmembrane protein 25 [Source:HGNC Symbol;Acc:HGNC:25890]
ENSG00000101188	7.11367	-72.3232	-6.17639	1.66774	-3.70344	0.000212698	0.00882999	13.7505	25.0282	8.01576	0	0	0	0	10.1149	20	62708836	62762771	1	4923	protein_coding	NTSR1	neurotensin receptor 1 [Source:HGNC Symbol;Acc:HGNC:8039]
ENSG00000105355	7313.52	2.44129	1.28764	0.34833	3.69662	0.000218487	0.00903314	2706.64	3171.07	5705.62	11666.7	9658.75	12520.1	7658.51	5420.69	19	4838341	4867694	-1	10226	protein_coding	PLIN3	perilipin 3 [Source:HGNC Symbol;Acc:HGNC:16893]
ENSG00000232126	325.179	-2.77648	-1.47326	0.39857	-3.69635	0.000218721	0.00903314	333.312	469.695	565.913	122.849	118.224	286.898	160.175	544.368	CHR_HSCHR6_MHC_MCF_CTG1	31346626	31433637	-1	3106	protein_coding	HLA-B	major histocompatibility complex, class I, B [Source:HGNC Symbol;Acc:HGNC:4932]
ENSG00000158292	575.537	-3.28595	-1.71631	0.464499	-3.69497	0.000219914	0.00905899	768.377	1623.49	617.214	148.608	359.531	346.136	221.398	519.54	1	6247353	6261098	-1	387509	protein_coding	GPR153	G protein-coupled receptor 153 [Source:HGNC Symbol;Acc:HGNC:23618]
ENSG00000246095	13.0555	43.0498	5.42793	1.4706	3.69097	0.000223403	0.00912001	1.10004	0	0	31.7031	61.5413	3.48459	5.69512	0.91954	4	13546075	13547801	-1		lncRNA	LINC01096	long intergenic non-protein coding RNA 1096 [Source:HGNC Symbol;Acc:HGNC:27739]
ENSG00000187123	68.6021	14.9061	3.89783	1.05568	3.69224	0.000222289	0.00912001	3.85013	0	0	100.063	197.58	117.315	99.6646	30.3448	2	149329985	149474138	1	130574	protein_coding	LYPD6	LY6/PLAUR domain containing 6 [Source:HGNC Symbol;Acc:HGNC:28751]
ENSG00000100321	680.6	-2.43145	-1.28182	0.347289	-3.69093	0.000223439	0.00912001	779.927	1157.13	1176.71	290.281	515.004	490.166	292.587	742.988	22	39349925	39385575	1	9145	protein_coding	SYNGR1	synaptogyrin 1 [Source:HGNC Symbol;Acc:HGNC:11498]
ENSG00000056998	41.5794	-8.04825	-3.00867	0.815214	-3.69065	0.000223678	0.00912001	123.204	78.4215	30.4599	5.94432	0	17.423	12.814	64.3678	X	2828822	2882820	1	8908	protein_coding	GYG2	glycogenin 2 [Source:HGNC Symbol;Acc:HGNC:4700]
ENSG00000143369	964.988	4.08505	2.03035	0.550673	3.68704	0.000226878	0.00915653	104.504	221.082	727.831	877.779	1961.22	1988.54	1371.81	467.126	1	150508062	150513789	1	1893	protein_coding	ECM1	extracellular matrix protein 1 [Source:HGNC Symbol;Acc:HGNC:3153]
ENSG00000076201	3411.34	3.30588	1.72503	0.467619	3.68897	0.000225161	0.00915653	971.884	2016.43	1819.58	3166.34	10416.7	4684.46	2685.25	1530.11	3	47381011	47413435	1	25930	protein_coding	PTPN23	protein tyrosine phosphatase non-receptor type 23 [Source:HGNC Symbol;Acc:HGNC:14406]
ENSG00000141526	13318.9	2.99127	1.58076	0.428791	3.68655	0.000227314	0.00915653	3901.29	5615.48	9917.1	12677.3	33625.9	20823.9	12726.5	7263.45	17	82228397	82261129	1	9123	protein_coding	SLC16A3	solute carrier family 16 member 3 [Source:HGNC Symbol;Acc:HGNC:10924]
ENSG00000129657	2571.91	1.86258	0.897305	0.243359	3.68716	0.000226767	0.00915653	1632.46	1690.23	1633.61	3255.51	3754.02	2953.77	3424.9	2230.8	17	77088749	77217101	1	6397	protein_coding	SEC14L1	SEC14 like lipid binding 1 [Source:HGNC Symbol;Acc:HGNC:10698]
ENSG00000105875	832.392	-2.42667	-1.27898	0.346943	-3.68641	0.000227438	0.00915653	1283.74	1380.72	745.466	375.483	374.106	505.266	687.686	1306.67	7	135183839	135211534	-1	29062	protein_coding	WDR91	WD repeat domain 91 [Source:HGNC Symbol;Acc:HGNC:24997]
ENSG00000091831	132.952	-5.92232	-2.56616	0.69629	-3.68548	0.000228273	0.00916706	287.66	384.599	131.459	3.96288	53.4438	47.6228	49.1204	105.747	6	151656691	152129619	1	2099	protein_coding	ESR1	estrogen receptor 1 [Source:HGNC Symbol;Acc:HGNC:3467]
ENSG00000123200	337.734	-3.13997	-1.65075	0.448758	-3.67849	0.000234621	0.00939838	541.219	807.575	378.344	89.1649	137.658	169.584	255.568	322.759	13	45954465	46052759	-1	23091	protein_coding	ZC3H13	zinc finger CCCH-type containing 13 [Source:HGNC Symbol;Acc:HGNC:20368]
ENSG00000112276	52.1433	4.7531	2.24887	0.611953	3.6749	0.000237941	0.00950754	7.15025	8.34272	32.0631	83.2205	74.4974	94.084	91.1219	26.6667	6	105096822	105137157	-1	11149	protein_coding	BVES	blood vessel epicardial substance [Source:HGNC Symbol;Acc:HGNC:1152]
ENSG00000153487	246.87	-2.65474	-1.40857	0.383448	-3.67343	0.000239315	0.00953858	528.018	358.737	259.711	95.1092	114.985	175.391	155.192	287.816	13	110712736	110723339	1	3621	protein_coding	ING1	inhibitor of growth family member 1 [Source:HGNC Symbol;Acc:HGNC:6062]
ENSG00000178498	167.595	3.77264	1.91557	0.521821	3.67094	0.000241659	0.00958208	23.1008	75.9187	99.3955	188.237	427.55	261.345	181.532	83.6782	12	57604622	57609804	1	196403	protein_coding	DTX3	deltex E3 ubiquitin ligase 3 [Source:HGNC Symbol;Acc:HGNC:24457]
ENSG00000184068	212.197	-2.8503	-1.51111	0.411706	-3.67036	0.000242205	0.00958208	309.661	228.59	269.33	56.4711	121.463	135.899	127.428	448.736	22	41831215	41834665	-1		lncRNA	SREBF2-AS1	SREBF2 antisense RNA 1 [Source:HGNC Symbol;Acc:HGNC:53953]
ENSG00000167619	13.8664	-55.9881	-5.80705	1.582	-3.6707	0.000241883	0.00958208	3.85013	7.50845	64.1261	0	0	0	1.42378	34.023	19	42313309	42325064	1	284339	protein_coding	TMEM145	transmembrane protein 145 [Source:HGNC Symbol;Acc:HGNC:26912]
ENSG00000132846	127.484	2.80199	1.48645	0.405351	3.66708	0.000245341	0.00964958	51.7018	95.107	54.5072	136.719	265.599	164.937	185.091	66.2069	5	77072072	77087285	-1	84327	protein_coding	ZBED3	zinc finger BED-type containing 3 [Source:HGNC Symbol;Acc:HGNC:20711]
ENSG00000134909	246.95	-3.58691	-1.84274	0.502405	-3.66784	0.000244607	0.00964958	376.763	749.176	210.013	121.859	64.7803	104.538	138.819	209.655	11	128965060	129279324	-1	9743	protein_coding	ARHGAP32	Rho GTPase activating protein 32 [Source:HGNC Symbol;Acc:HGNC:17399]
ENSG00000138061	1502.48	-6.21627	-2.63605	0.718921	-3.66668	0.000245722	0.00964958	2874.4	5706.42	633.245	170.404	106.888	527.335	859.963	1141.15	2	38066973	38109902	-1	1545	protein_coding	CYP1B1	cytochrome P450 family 1 subfamily B member 1 [Source:HGNC Symbol;Acc:HGNC:2597]
ENSG00000232259	10.2602	22.0674	4.46385	1.22013	3.65849	0.000253703	0.00987213	0	1.66854	0	18.8237	19.4341	23.2306	17.0854	1.83908	10	127929376	127934517	-1		lncRNA		novel transcript
ENSG00000105464	737.49	3.52668	1.81831	0.497033	3.65833	0.00025386	0.00987213	194.157	310.349	517.818	451.769	2047.06	1283.49	812.978	282.299	19	48394875	48444931	1	2906	protein_coding	GRIN2D	glutamate ionotropic receptor NMDA type subunit 2D [Source:HGNC Symbol;Acc:HGNC:4588]
ENSG00000125459	497.151	2.30719	1.20614	0.329664	3.65869	0.000253505	0.00987213	206.257	245.276	331.853	755.92	754.691	702.727	560.257	420.23	1	155610205	155614951	1	55154	protein_coding	MSTO1	misato mitochondrial distribution and morphology regulator 1 [Source:HGNC Symbol;Acc:HGNC:29678]
ENSG00000112541	74.3128	-8.03863	-3.00695	0.821686	-3.65949	0.000252721	0.00987213	100.653	183.54	192.378	3.96288	50.2048	4.64613	8.54268	50.5747	6	165327287	165988078	-1	10846	protein_coding	PDE10A	phosphodiesterase 10A [Source:HGNC Symbol;Acc:HGNC:8772]
ENSG00000112541	74.3128	-8.03863	-3.00695	0.821686	-3.65949	0.000252721	0.00987213	100.653	183.54	192.378	3.96288	50.2048	4.64613	8.54268	50.5747	6	165327287	165988078	-1	90632	protein_coding	PDE10A	phosphodiesterase 10A [Source:HGNC Symbol;Acc:HGNC:8772]
ENSG00000188760	106.286	6.1572	2.62227	0.717918	3.65261	0.000259589	0.00999025	14.8505	19.1883	54.5072	140.682	435.648	114.992	39.1539	31.2644	2	219543663	219550595	1	130612	protein_coding	TMEM198	transmembrane protein 198 [Source:HGNC Symbol;Acc:HGNC:33704]
ENSG00000065534	426.482	3.73762	1.90212	0.520492	3.65447	0.000257716	0.00999025	62.1522	132.649	177.95	615.238	434.028	609.804	1031.53	348.506	3	123610049	123884332	-1	4638	protein_coding	MYLK	myosin light chain kinase [Source:HGNC Symbol;Acc:HGNC:7590]
ENSG00000178752	297.978	3.15395	1.65716	0.453745	3.65218	0.000260023	0.00999025	78.6527	130.146	113.824	275.42	617.033	526.174	391.539	251.034	2	238158970	238168900	1	151176	protein_coding	ERFE	erythroferrone [Source:HGNC Symbol;Acc:HGNC:26727]
ENSG00000043143	1619.93	2.25921	1.17582	0.321809	3.65379	0.000258403	0.00999025	686.974	830.935	1200.76	2463.92	2686.76	2204.59	1626.67	1258.85	5	134524312	134583230	1	23338	protein_coding	JADE2	jade family PHD finger 2 [Source:HGNC Symbol;Acc:HGNC:22984]
ENSG00000219665	132.647	-4.0189	-2.0068	0.549334	-3.65316	0.000259036	0.00999025	393.814	207.734	171.537	41.6103	35.6292	54.592	79.0198	77.2414	19	11987617	12046275	1	101928464	lncRNA	ZNF433-AS1	ZNF433 and ZNF878 antisense RNA 1 [Source:HGNC Symbol;Acc:HGNC:53776]
ENSG00000155893	113.484	-3.13953	-1.65055	0.452289	-3.64933	0.00026293	0.0100777	239.258	206.899	158.712	42.601	48.5853	66.2073	61.9344	83.6782	3	141228726	141367753	1	92370	protein_coding	PXYLP1	2-phosphoxylose phosphatase 1 [Source:HGNC Symbol;Acc:HGNC:26303]
ENSG00000125848	23.9371	-20.5577	-4.36161	1.19571	-3.64772	0.000264575	0.0101165	22.0008	97.6098	57.7135	0	0	5.80766	2.84756	5.51724	20	14322985	14337614	-1	23767	protein_coding	FLRT3	fibronectin leucine rich transmembrane protein 3 [Source:HGNC Symbol;Acc:HGNC:3762]
ENSG00000164620	76.8384	3.55478	1.82976	0.502368	3.64227	0.000270246	0.0103087	25.3009	31.7023	33.6662	117.896	207.297	77.8226	76.8841	44.1379	5	141636950	141641064	1	285613	protein_coding	RELL2	RELT like 2 [Source:HGNC Symbol;Acc:HGNC:26902]
ENSG00000117472	4281.13	-2.31641	-1.21189	0.332998	-3.63934	0.000273339	0.0104019	4659.76	5663.87	8095.92	1989.37	1836.52	3526.41	2972.85	5504.37	1	46175073	46185962	1	10103	protein_coding	TSPAN1	tetraspanin 1 [Source:HGNC Symbol;Acc:HGNC:20657]
ENSG00000105784	8.17976	-82.4316	-6.36513	1.74948	-3.63829	0.000274455	0.0104195	14.8505	16.6854	32.0631	0	0	0	0	1.83908	7	87627548	87832296	1	154661	protein_coding	RUNDC3B	RUN domain containing 3B [Source:HGNC Symbol;Acc:HGNC:30286]
ENSG00000205795	30.149	-15.5655	-3.96028	1.08875	-3.63746	0.000275339	0.0104283	72.6025	69.2446	8.01576	0	0	6.96919	7.1189	77.2414	2	10056780	10080944	-1	192668	protein_coding	CYS1	cystin 1 [Source:HGNC Symbol;Acc:HGNC:18525]
ENSG00000149679	263.078	3.09745	1.63108	0.448489	3.63684	0.000276007	0.0104289	79.2027	103.45	136.268	227.866	626.75	428.605	307.536	194.943	20	62388632	62407285	-1	81928	protein_coding	CABLES2	Cdk5 and Abl enzyme substrate 2 [Source:HGNC Symbol;Acc:HGNC:16143]
ENSG00000169855	78.1401	-4.18619	-2.06564	0.568176	-3.63556	0.000277378	0.010456	82.5029	238.602	75.3482	33.6845	14.5756	44.1382	27.7637	108.506	3	78597239	79767998	-1	6091	protein_coding	ROBO1	roundabout guidance receptor 1 [Source:HGNC Symbol;Acc:HGNC:10249]
ENSG00000251580	6.87293	-69.6183	-6.1214	1.68437	-3.63423	0.000278807	0.0104851	20.9007	10.0113	17.6347	0	0	0	0	6.43678	4	6648695	6673965	-1		lncRNA	LINC02482	long intergenic non-protein coding RNA 2482 [Source:HGNC Symbol;Acc:HGNC:53458]
ENSG00000175544	60.265	10.5198	3.39504	0.935518	3.62904	0.000284472	0.0106247	3.30011	4.17136	0	170.404	123.083	98.7302	48.4085	34.023	11	67452406	67461752	1	57010	protein_coding	CABP4	calcium binding protein 4 [Source:HGNC Symbol;Acc:HGNC:1386]
ENSG00000107902	560.231	-2.89559	-1.53386	0.422627	-3.62934	0.000284149	0.0106247	820.078	1208.03	761.498	311.086	471.277	180.037	190.075	539.77	10	124461823	124617888	1	64077	protein_coding	LHPP	phospholysine phosphohistidine inorganic pyrophosphate phosphatase [Source:HGNC Symbol;Acc:HGNC:30042]
ENSG00000167680	1303.88	-4.74362	-2.24599	0.618899	-3.62901	0.000284514	0.0106247	919.082	1786.18	3815.5	69.3504	591.121	735.249	420.727	2093.79	19	4542593	4581776	-1	10501	protein_coding	SEMA6B	semaphorin 6B [Source:HGNC Symbol;Acc:HGNC:10739]
ENSG00000136161	69.1181	-3.22486	-1.68924	0.46599	-3.62505	0.000288909	0.0107387	88.003	151.837	112.221	40.6195	37.2487	23.2306	29.8994	69.885	13	48488963	48533256	-1	1102	protein_coding	RCBTB2	RCC1 and BTB domain containing protein 2 [Source:HGNC Symbol;Acc:HGNC:1914]
ENSG00000150510	40.395	-4.33111	-2.11474	0.583368	-3.62505	0.000288909	0.0107387	74.8026	66.7417	56.1104	25.7587	16.1951	12.7768	6.40701	64.3678	13	51222334	51284239	1	220108	protein_coding	FAM124A	family with sequence similarity 124 member A [Source:HGNC Symbol;Acc:HGNC:26413]
ENSG00000131737	23.2734	32.6022	5.0269	1.38752	3.62295	0.000291267	0.0107513	0	0	0	110.961	46.9657	12.7768	9.96646	5.51724	17	41377650	41382403	-1	3885	protein_coding	KRT34	keratin 34 [Source:HGNC Symbol;Acc:HGNC:6452]
ENSG00000131737	23.2734	32.6022	5.0269	1.38752	3.62295	0.000291267	0.0107513	0	0	0	110.961	46.9657	12.7768	9.96646	5.51724	17	41377650	41382403	-1	100653049	protein_coding	KRT34	keratin 34 [Source:HGNC Symbol;Acc:HGNC:6452]
ENSG00000120915	73.8115	5.60625	2.48704	0.686345	3.62359	0.000290537	0.0107513	8.8003	10.8455	36.8725	209.042	174.907	56.915	59.0869	34.023	8	27490781	27545564	1	2053	protein_coding	EPHX2	epoxide hydrolase 2 [Source:HGNC Symbol;Acc:HGNC:3402]
ENSG00000174564	240.966	3.88178	1.95672	0.54009	3.62295	0.000291262	0.0107513	47.3016	34.2051	134.665	427.001	338.477	293.867	471.983	180.23	3	136946230	137011085	1	53833	protein_coding	IL20RB	interleukin 20 receptor subunit beta [Source:HGNC Symbol;Acc:HGNC:6004]
ENSG00000115457	84.5641	-6.63187	-2.72942	0.753719	-3.62126	0.000293167	0.0107965	99.0034	55.8962	298.186	14.8608	24.2926	46.4613	3.55945	134.253	2	216632828	216664436	1	3485	protein_coding	IGFBP2	insulin like growth factor binding protein 2 [Source:HGNC Symbol;Acc:HGNC:5471]
ENSG00000145555	674.441	-2.49045	-1.31641	0.363782	-3.61867	0.000296117	0.0108801	1126.44	1313.98	838.449	419.075	285.034	338.006	502.594	571.954	5	16661907	16936288	-1	4651	protein_coding	MYO10	myosin X [Source:HGNC Symbol;Acc:HGNC:7593]
ENSG00000283646	104.857	5.32674	2.41325	0.668404	3.61047	0.000305645	0.0112044	22.0008	40.045	25.6504	247.68	21.0536	197.46	239.907	45.0575	3	46416524	46423591	-1	105377068	lncRNA	LINC02009	long intergenic non-protein coding RNA 2009 [Source:HGNC Symbol;Acc:HGNC:52845]
ENSG00000204642	212.013	-2.59691	-1.3768	0.381553	-3.6084	0.000308086	0.0112681	238.708	332.874	383.154	98.0814	72.8779	169.584	129.564	271.264	6	29722775	29738528	1	3134	protein_coding	HLA-F	major histocompatibility complex, class I, F [Source:HGNC Symbol;Acc:HGNC:4963]
ENSG00000164161	14.3985	-13.5325	-3.75836	1.04229	-3.60586	0.000311122	0.0113531	17.0506	50.0563	25.6504	3.96288	1.61951	0	2.13567	14.7126	4	144646156	144745271	1	64399	protein_coding	HHIP	hedgehog interacting protein [Source:HGNC Symbol;Acc:HGNC:14866]
ENSG00000205542	10318	-3.05104	-1.6093	0.446625	-3.60325	0.000314267	0.0114158	29483.2	13063.9	9102.7	3753.84	4201.01	4409.17	8011.61	10518.6	X	12975110	12977227	1	7114	protein_coding	TMSB4X	thymosin beta 4 X-linked [Source:HGNC Symbol;Acc:HGNC:11881]
ENSG00000164684	157.447	-4.4171	-2.1431	0.594678	-3.6038	0.000313598	0.0114158	199.657	497.226	224.441	54.4896	17.8146	85.9533	73.3247	106.667	8	80628451	80874781	-1	619279	protein_coding	ZNF704	zinc finger protein 704 [Source:HGNC Symbol;Acc:HGNC:32291]
ENSG00000221890	2295.99	-2.71042	-1.43851	0.399663	-3.59932	0.000319048	0.0115631	2282.03	5911.65	2451.22	814.372	1604.93	1302.08	1230.15	2771.49	22	38818452	38844028	-1	23467	protein_coding	NPTXR	neuronal pentraxin receptor [Source:HGNC Symbol;Acc:HGNC:7954]
ENSG00000162591	716.452	-6.97759	-2.80273	0.779298	-3.59648	0.000322557	0.0116639	1423.45	2477.79	357.503	222.912	404.877	15.0999	76.8841	753.103	1	3487951	3611508	-1	1953	protein_coding	MEGF6	multiple EGF like domains 6 [Source:HGNC Symbol;Acc:HGNC:3232]
ENSG00000104059	52.1532	-3.85815	-1.94791	0.541719	-3.59579	0.000323412	0.0116684	66.0023	110.124	70.5387	28.7309	29.1512	19.746	9.25457	83.6782	15	29120254	29570723	-1	23359	protein_coding	FAM189A1	family with sequence similarity 189 member A1 [Source:HGNC Symbol;Acc:HGNC:29075]
ENSG00000261226	7.16037	-71.8526	-6.16697	1.71613	-3.59354	0.000326215	0.011743	9.35032	6.67417	32.0631	0	0	0	0	9.1954	16	88936779	88939651	-1		lncRNA		novel transcript
ENSG00000285671	9.74822	115.967	6.85758	1.90972	3.59087	0.00032957	0.0118371	0	0	0	0.990721	64.7803	5.80766	6.40701	0	10	14372001	14377586	1		lncRNA		novel transcript
ENSG00000141504	790.546	2.15986	1.11094	0.309562	3.58875	0.000332274	0.0119075	395.464	391.273	567.516	1279.02	1119.08	1105.78	817.961	648.276	17	7626234	7627876	-1	112483	protein_coding	SAT2	spermidine/spermine N1-acetyltransferase family member 2 [Source:HGNC Symbol;Acc:HGNC:23160]
ENSG00000183696	2724.5	4.35318	2.12207	0.592002	3.58456	0.000337643	0.0120459	245.308	503.9	2064.86	5105.18	6413.25	4085.11	2118.58	1259.77	7	48088628	48108736	1	7378	protein_coding	UPP1	uridine phosphorylase 1 [Source:HGNC Symbol;Acc:HGNC:12576]
ENSG00000184924	312.026	-2.68359	-1.42417	0.397249	-3.58507	0.000336985	0.0120459	421.865	330.372	530.644	112.942	280.175	120.799	165.158	534.253	2	24789734	24793382	-1	391356	protein_coding	PTRHD1	peptidyl-tRNA hydrolase domain containing 1 [Source:HGNC Symbol;Acc:HGNC:33782]
ENSG00000229852	31.8213	9.12002	3.18904	0.890162	3.58254	0.000340274	0.0120627	3.85013	2.50282	0	83.2205	42.1072	51.1074	53.3917	18.3908	6	73263212	73301789	1		lncRNA		novel transcript, antisense to KHDC1
ENSG00000117593	299.181	2.22936	1.15663	0.32286	3.58246	0.000340379	0.0120627	187.556	170.191	128.252	432.945	440.506	343.813	436.388	253.793	1	173824653	173858808	1	55157	protein_coding	DARS2	aspartyl-tRNA synthetase 2, mitochondrial [Source:HGNC Symbol;Acc:HGNC:25538]
ENSG00000204977	80.8066	-4.20307	-2.07144	0.578176	-3.58272	0.000340033	0.0120627	212.307	161.849	99.3955	47.5546	19.4341	33.6844	23.4924	48.7356	13	49995888	50020481	1	10206	protein_coding	TRIM13	tripartite motif containing 13 [Source:HGNC Symbol;Acc:HGNC:9976]
ENSG00000287865	7.96337	-80.1179	-6.32405	1.76648	-3.58004	0.000343545	0.012148	18.1506	5.00563	36.8725	0	0	0	0	3.67816	7	155213920	155217134	1		lncRNA		novel transcript
ENSG00000154133	12.9002	31.2974	4.96797	1.3884	3.57819	0.000345976	0.0122069	1.10004	0	0	37.6474	51.8243	5.80766	4.98323	1.83908	11	124883691	124898500	-1	54538	protein_coding	ROBO4	roundabout guidance receptor 4 [Source:HGNC Symbol;Acc:HGNC:17985]
ENSG00000231527	45.2427	6.11622	2.61264	0.731348	3.57236	0.000353775	0.0124546	14.3005	5.00563	8.01576	89.1649	140.897	58.0766	23.4924	22.9885	9	61854148	62096920	1	105379444	lncRNA	FAM27C	family with sequence similarity 27 member C [Source:HGNC Symbol;Acc:HGNC:23668]
ENSG00000061455	53.881	-4.19292	-2.06795	0.579505	-3.56848	0.000359058	0.0126128	40.7014	66.7417	155.506	26.7495	22.6731	13.9384	19.221	85.5172	5	123089241	123194266	1	93166	protein_coding	PRDM6	PR/SET domain 6 [Source:HGNC Symbol;Acc:HGNC:9350]
ENSG00000125841	1339.44	18.7864	4.23161	1.18999	3.55601	0.000376531	0.0131743	9.90034	5.00563	314.218	1773.39	5119.27	1964.15	1316.28	213.333	20	346782	359660	1	80023	protein_coding	NRSN2	neurensin 2 [Source:HGNC Symbol;Acc:HGNC:16229]
ENSG00000184828	115.891	-5.18582	-2.37457	0.667784	-3.5559	0.000376691	0.0131743	265.659	358.737	25.6504	39.6288	40.4877	30.1998	39.8658	126.897	18	48026672	48410752	-1	201501	protein_coding	ZBTB7C	zinc finger and BTB domain containing 7C [Source:HGNC Symbol;Acc:HGNC:31700]
ENSG00000007402	34.715	-13.2085	-3.72339	1.04748	-3.55461	0.00037854	0.01321	24.2008	56.7305	75.3482	0	0	15.0999	4.27134	102.069	3	50362613	50504244	-1	9254	protein_coding	CACNA2D2	calcium voltage-gated channel auxiliary subunit alpha2delta 2 [Source:HGNC Symbol;Acc:HGNC:1400]
ENSG00000186834	1860.17	-3.03234	-1.60043	0.450386	-3.55346	0.0003802	0.0132391	3388.67	2216.66	1622.39	483.472	605.696	1079.06	1521.31	3964.14	17	45148475	45152099	1	10614	protein_coding	HEXIM1	HEXIM P-TEFb complex subunit 1 [Source:HGNC Symbol;Acc:HGNC:24953]
ENSG00000185359	7830.18	2.46191	1.29978	0.365888	3.55239	0.00038175	0.0132641	3248.41	5527.88	5120.47	11168.4	16996.7	10182	6199.85	4197.7	17	81683326	81703138	1	9146	protein_coding	HGS	hepatocyte growth factor-regulated tyrosine kinase substrate [Source:HGNC Symbol;Acc:HGNC:4897]
ENSG00000113249	40.4036	11.5326	3.52764	0.993888	3.54934	0.000386205	0.0133898	2.7501	3.33709	0	79.2577	163.57	24.3922	30.6113	19.3103	5	157029413	157059119	-1	26762	protein_coding	HAVCR1	hepatitis A virus cellular receptor 1 [Source:HGNC Symbol;Acc:HGNC:17866]
ENSG00000069188	27.126	-10.4178	-3.38098	0.952893	-3.54812	0.000387991	0.0134226	24.2008	88.4328	67.3324	3.96288	11.3366	0	4.27134	17.4713	17	73334384	73644445	-1	54549	protein_coding	SDK2	sidekick cell adhesion molecule 2 [Source:HGNC Symbol;Acc:HGNC:19308]
ENSG00000154153	16.2969	-25.407	-4.66715	1.31589	-3.54677	0.000389991	0.0134337	33.0011	62.5704	11.2221	0	0	0	4.27134	19.3103	5	16473038	16617058	-1	54463	protein_coding	RETREG1	reticulophagy regulator 1 [Source:HGNC Symbol;Acc:HGNC:25964]
ENSG00000162494	14.1074	-142.251	-7.15229	2.01634	-3.54716	0.000389401	0.0134337	0	4.17136	73.745	0	0	0	0	34.9425	1	13474973	13514003	-1	126755	protein_coding	LRRC38	leucine rich repeat containing 38 [Source:HGNC Symbol;Acc:HGNC:27005]
ENSG00000113916	69.3466	4.1	2.03562	0.574057	3.54603	0.000391079	0.0134422	12.6504	22.5253	24.0473	74.3041	184.624	89.4379	97.5289	49.6552	3	187721377	187745725	-1	604	protein_coding	BCL6	BCL6 transcription repressor [Source:HGNC Symbol;Acc:HGNC:1001]
ENSG00000172046	1745.34	2.01758	1.01262	0.285944	3.54133	0.000398108	0.0136544	838.229	1241.4	1220	2319.28	2754.78	2513.55	1747.69	1327.82	3	49108046	49120938	-1	10869	protein_coding	USP19	ubiquitin specific peptidase 19 [Source:HGNC Symbol;Acc:HGNC:12617]
ENSG00000110002	48.3178	7.30085	2.86806	0.810554	3.5384	0.000402559	0.0136966	3.85013	1.66854	16.0315	76.2855	124.702	37.169	101.088	25.7471	11	124115404	124147721	1	4013	protein_coding	VWA5A	von Willebrand factor A domain containing 5A [Source:HGNC Symbol;Acc:HGNC:6658]
ENSG00000176485	1171.94	-2.08328	-1.05886	0.2992	-3.53896	0.000401705	0.0136966	2033.97	1201.35	1492.54	554.804	751.452	910.641	824.368	1606.44	11	63572972	63616883	-1	11145	protein_coding	PLAAT3	phospholipase A and acyltransferase 3 [Source:HGNC Symbol;Acc:HGNC:17825]
ENSG00000133985	442.502	-2.33425	-1.22296	0.345669	-3.53795	0.000403242	0.0136966	786.527	577.316	524.231	194.181	189.483	308.967	368.047	591.264	14	70641916	70675366	1	23508	protein_coding	TTC9	tetratricopeptide repeat domain 9 [Source:HGNC Symbol;Acc:HGNC:20267]
ENSG00000102554	620.112	-3.24148	-1.69665	0.479592	-3.5377	0.000403622	0.0136966	1206.19	1569.27	623.627	234.801	184.624	380.982	368.759	392.644	13	73054976	73077541	1	688	protein_coding	KLF5	Kruppel like factor 5 [Source:HGNC Symbol;Acc:HGNC:6349]
ENSG00000152270	55.0943	-5.78436	-2.53216	0.715639	-3.53832	0.000402681	0.0136966	88.5531	190.214	57.7135	4.9536	29.1512	11.6153	19.9329	38.6207	11	14643804	14872044	1	5140	protein_coding	PDE3B	phosphodiesterase 3B [Source:HGNC Symbol;Acc:HGNC:8779]
ENSG00000180353	48.3884	-45.1741	-5.49742	1.55481	-3.53575	0.000406621	0.0137691	0	0.834272	149.093	0	1.61951	2.32306	4.27134	228.965	3	121631399	121660927	-1	3059	protein_coding	HCLS1	hematopoietic cell-specific Lyn substrate 1 [Source:HGNC Symbol;Acc:HGNC:4844]
ENSG00000114993	810.427	2.75936	1.46433	0.414243	3.53496	0.000407832	0.0137809	180.406	397.948	644.468	935.24	1538.53	1220.77	1062.14	503.908	2	74425835	74442422	-1	6242	protein_coding	RTKN	rhotekin [Source:HGNC Symbol;Acc:HGNC:10466]
ENSG00000005238	896.744	1.93802	0.954581	0.270259	3.5321	0.000412268	0.0139014	497.767	563.133	657.293	1409.8	1251.88	993.109	1076.38	724.598	9	35104112	35116341	-1	80256	protein_coding	FAM214B	family with sequence similarity 214 member B [Source:HGNC Symbol;Acc:HGNC:25666]
ENSG00000120709	1004.03	2.27557	1.18623	0.336261	3.52769	0.000419196	0.0141053	481.267	552.288	508.199	1904.17	1297.23	1146.43	1232.28	910.345	5	138331935	138349729	1	51307	protein_coding	FAM53C	family with sequence similarity 53 member C [Source:HGNC Symbol;Acc:HGNC:1336]
ENSG00000120709	1004.03	2.27557	1.18623	0.336261	3.52769	0.000419196	0.0141053	481.267	552.288	508.199	1904.17	1297.23	1146.43	1232.28	910.345	5	138331935	138349729	1	100128966	protein_coding	FAM53C	family with sequence similarity 53 member C [Source:HGNC Symbol;Acc:HGNC:1336]
ENSG00000268223	39.2566	-12.963	-3.69633	1.04848	-3.52541	0.000422824	0.0141975	144.655	101.781	33.6662	15.8515	0	1.16153	4.98323	11.954	5	116032324	116060118	1	644100	protein_coding	ARL14EPL	ADP ribosylation factor like GTPase 14 effector protein like [Source:HGNC Symbol;Acc:HGNC:44201]
ENSG00000136271	6562.12	3.34323	1.74124	0.494107	3.52402	0.000425058	0.0142381	1530.7	1927.17	5184.6	11620.2	15753	8849.71	4185.2	3446.44	7	44565417	44575051	-1	54606	protein_coding	DDX56	DEAD-box helicase 56 [Source:HGNC Symbol;Acc:HGNC:18193]
ENSG00000163719	1562.33	2.66302	1.41306	0.401034	3.52354	0.000425815	0.0142381	475.216	555.625	1085.33	2738.35	2477.85	2290.54	1578.26	1297.47	3	9649433	9702393	1	64419	protein_coding	MTMR14	myotubularin related protein 14 [Source:HGNC Symbol;Acc:HGNC:26190]
ENSG00000267534	162.564	-3.19747	-1.67693	0.476134	-3.52197	0.000428348	0.0142631	145.755	154.34	479.343	66.3783	74.4974	76.6611	91.1219	212.414	19	10221433	10231331	-1	9294	protein_coding	S1PR2	sphingosine-1-phosphate receptor 2 [Source:HGNC Symbol;Acc:HGNC:3169]
ENSG00000100154	165.975	-3.49497	-1.80528	0.512525	-3.52233	0.000427777	0.0142631	279.41	375.422	166.728	60.434	29.1512	69.6919	134.547	212.414	22	27978014	28679865	-1	23331	protein_coding	TTC28	tetratricopeptide repeat domain 28 [Source:HGNC Symbol;Acc:HGNC:29179]
ENSG00000120820	28.8665	-5.60784	-2.48744	0.706433	-3.52113	0.000429705	0.0142638	70.9525	67.576	24.0473	11.8886	11.3366	3.48459	8.54268	33.1034	12	103988984	104064183	-1	83468	protein_coding	GLT8D2	glycosyltransferase 8 domain containing 2 [Source:HGNC Symbol;Acc:HGNC:24890]
ENSG00000185269	24.6951	-9.14305	-3.19268	0.906789	-3.52086	0.000430153	0.0142638	34.1012	53.3934	56.1104	0.990721	0	11.6153	6.40701	34.9425	17	81952507	81961840	-1	147111	protein_coding	NOTUM	notum, palmitoleoyl-protein carboxylesterase [Source:HGNC Symbol;Acc:HGNC:27106]
ENSG00000151287	56.5446	-4.83069	-2.27223	0.645629	-3.5194	0.00043252	0.0143126	151.805	134.318	38.4757	14.8608	9.71705	25.5537	27.0518	50.5747	13	102765888	102773811	-1	93081	protein_coding	TEX30	testis expressed 30 [Source:HGNC Symbol;Acc:HGNC:25188]
ENSG00000239697	150.72	5.01624	2.32661	0.661472	3.51732	0.00043593	0.0143956	9.90034	19.1883	92.9829	189.228	378.965	240.437	195.058	80	17	7549058	7557890	1	8742	protein_coding	TNFSF12	TNF superfamily member 12 [Source:HGNC Symbol;Acc:HGNC:11927]
ENSG00000198075	10.7621	35.5705	5.15261	1.46703	3.51227	0.000444295	0.0146115	1.10004	0	0	55.4804	16.1951	8.13072	4.27134	0.91954	2	108377911	108388989	1	27233	protein_coding	SULT1C4	sulfotransferase family 1C member 4 [Source:HGNC Symbol;Acc:HGNC:11457]
ENSG00000123146	1781.92	4.71223	2.23641	0.636658	3.51274	0.000443516	0.0146115	101.204	218.579	1197.56	3000.89	3797.75	2909.64	2049.53	980.23	19	14380501	14408725	1	976	protein_coding	ADGRE5	adhesion G protein-coupled receptor E5 [Source:HGNC Symbol;Acc:HGNC:1711]
ENSG00000125731	431.45	3.61517	1.85406	0.528116	3.51071	0.000446909	0.0146673	67.6523	143.495	262.917	332.882	1149.85	710.857	509.001	274.942	19	6752160	6767463	-1	10045	protein_coding	SH2D3A	SH2 domain containing 3A [Source:HGNC Symbol;Acc:HGNC:16885]
ENSG00000104447	70.1776	-4.8942	-2.29107	0.65285	-3.50934	0.00044922	0.0147129	121.004	246.11	32.0631	27.7402	16.1951	25.5537	25.628	67.1264	8	115408496	115809673	-1	7227	protein_coding	TRPS1	transcriptional repressor GATA binding 1 [Source:HGNC Symbol;Acc:HGNC:12340]
ENSG00000182473	3470.35	2.7216	1.44446	0.411859	3.50717	0.000452905	0.0147504	1394.3	2997.54	1086.94	7208.48	5861	4017.74	3217.03	1979.77	17	76081016	76121576	-1	23265	protein_coding	EXOC7	exocyst complex component 7 [Source:HGNC Symbol;Acc:HGNC:23214]
ENSG00000135899	138.382	2.63132	1.39579	0.397957	3.50738	0.000452542	0.0147504	56.1019	48.3878	117.03	215.977	207.297	191.653	185.091	85.5172	2	230165186	230225729	-1	3431	protein_coding	SP110	SP110 nuclear body protein [Source:HGNC Symbol;Acc:HGNC:5401]
ENSG00000198668	2320.27	-2.10676	-1.07503	0.306535	-3.50703	0.000453135	0.0147504	4408.4	3476.41	2489.7	1475.18	1318.28	1606.4	1575.41	2212.41	14	90396502	90408268	1	801	protein_coding	CALM1	calmodulin 1 [Source:HGNC Symbol;Acc:HGNC:1442]
ENSG00000118898	395.341	-2.86389	-1.51797	0.433097	-3.50493	0.000456727	0.0148371	519.218	896.842	394.376	103.035	166.809	252.052	296.146	534.253	16	4882507	4960741	-1	5493	protein_coding	PPL	periplakin [Source:HGNC Symbol;Acc:HGNC:9273]
ENSG00000141314	281.127	-4.09089	-2.03241	0.580444	-3.50148	0.000462679	0.015	420.765	677.429	338.265	21.7959	90.6925	214.883	114.614	370.575	17	32265832	32324659	1	162494	protein_coding	RHBDL3	rhomboid like 3 [Source:HGNC Symbol;Acc:HGNC:16502]
ENSG00000168894	3132.69	3.13907	1.65034	0.47174	3.49841	0.000468044	0.0151432	958.683	921.036	2263.65	4753.48	8299.98	3723.87	2228.22	1912.64	2	85595725	85597708	1	51255	protein_coding	RNF181	ring finger protein 181 [Source:HGNC Symbol;Acc:HGNC:28037]
ENSG00000119547	65.907	-6.2605	-2.64628	0.756885	-3.49628	0.000471798	0.0152338	74.8026	194.385	88.1734	18.8237	0	22.0691	30.6113	98.3908	18	57435374	57491298	1	9480	protein_coding	ONECUT2	one cut homeobox 2 [Source:HGNC Symbol;Acc:HGNC:8139]
ENSG00000224514	38.7587	-4.77238	-2.25471	0.645987	-3.49033	0.000482421	0.0155454	67.6523	81.7586	54.5072	13.8701	25.9121	3.48459	11.3902	51.4942	3	13650696	13746638	1	285375	lncRNA	LINC00620	long intergenic non-protein coding RNA 620 [Source:HGNC Symbol;Acc:HGNC:44223]
ENSG00000169047	242.207	3.89901	1.96311	0.562572	3.48952	0.000483889	0.0155614	25.8509	56.7305	131.459	322.975	291.512	454.159	471.983	182.988	2	226731317	226799759	-1	3667	protein_coding	IRS1	insulin receptor substrate 1 [Source:HGNC Symbol;Acc:HGNC:6125]
ENSG00000129245	1501.12	2.0074	1.00533	0.288181	3.48852	0.000485704	0.0155884	699.624	1012.81	1163.89	2176.61	2149.09	2163.93	1524.87	1118.16	17	7591230	7614897	-1	9513	protein_coding	FXR2	FMR1 autosomal homolog 2 [Source:HGNC Symbol;Acc:HGNC:4024]
ENSG00000176095	3255.96	2.28234	1.19052	0.341485	3.48629	0.000489774	0.0155937	1309.6	2134.07	2566.65	4266.04	6296.65	4559.01	2989.23	1926.44	3	49724294	49786542	-1	9807	protein_coding	IP6K1	inositol hexakisphosphate kinase 1 [Source:HGNC Symbol;Acc:HGNC:18360]
ENSG00000256518	568.247	-4.54498	-2.18427	0.62641	-3.48697	0.000488525	0.0155937	745.826	897.676	1292.14	42.601	64.7803	362.398	348.826	791.724	11	72158822	72159734	1		unprocessed_pseudogene	FOLR1P1	folate receptor 1 pseudogene 1 [Source:HGNC Symbol;Acc:HGNC:3792]
ENSG00000197959	38.4334	-5.60941	-2.48785	0.71359	-3.48639	0.000489595	0.0155937	108.354	97.6098	16.0315	10.8979	11.3366	13.9384	10.6783	38.6207	1	171841498	172418466	1	26052	protein_coding	DNM3	dynamin 3 [Source:HGNC Symbol;Acc:HGNC:29125]
ENSG00000150556	9.27268	-93.2122	-6.54245	1.87605	-3.48734	0.000487842	0.0155937	0.550019	6.67417	44.8883	0	0	0	0	22.069	2	149038107	149215262	1	130576	protein_coding	LYPD6B	LY6/PLAUR domain containing 6B [Source:HGNC Symbol;Acc:HGNC:27018]
ENSG00000136944	51.7208	-5.99777	-2.58443	0.741968	-3.4832	0.000495449	0.0157431	45.6516	36.708	168.331	4.9536	32.3902	12.7768	9.96646	102.988	9	126613928	126701032	1	4010	protein_coding	LMX1B	LIM homeobox transcription factor 1 beta [Source:HGNC Symbol;Acc:HGNC:6654]
ENSG00000167123	2212.34	3.15481	1.65755	0.475965	3.48251	0.000496732	0.0157525	489.517	686.606	1494.14	2858.23	5794.6	2253.37	2531.48	1590.8	9	128411751	128437351	1	51148	protein_coding	CERCAM	cerebral endothelial cell adhesion molecule [Source:HGNC Symbol;Acc:HGNC:23723]
ENSG00000110455	78.5716	5.81061	2.53869	0.729175	3.48159	0.000498447	0.0157756	3.30011	10.0113	36.8725	112.942	217.014	112.669	92.5457	43.2184	11	44065925	44084237	1	84680	protein_coding	ACCS	1-aminocyclopropane-1-carboxylate synthase homolog (inactive) [Source:HGNC Symbol;Acc:HGNC:23989]
ENSG00000104327	653.326	-7.51638	-2.91004	0.836113	-3.48044	0.0005006	0.0158124	1653.91	2688.02	89.7766	172.385	291.512	73.1765	77.596	180.23	8	90058608	90095475	-1	793	protein_coding	CALB1	calbindin 1 [Source:HGNC Symbol;Acc:HGNC:1434]
ENSG00000106608	1501.83	2.02191	1.01572	0.291908	3.47959	0.000502184	0.0158312	790.927	1002.79	1048.46	2794.82	1800.89	1778.3	1663.69	1134.71	7	43875894	43926411	-1	55665	protein_coding	URGCP	upregulator of cell proliferation [Source:HGNC Symbol;Acc:HGNC:30890]
ENSG00000144115	140.755	6.3802	2.6736	0.77033	3.47072	0.000519057	0.0163309	6.60023	6.67417	48.0946	270.467	374.106	145.191	182.956	91.954	2	88170274	88186636	1	55258	protein_coding	THNSL2	threonine synthase like 2 [Source:HGNC Symbol;Acc:HGNC:25602]
ENSG00000178078	235.778	6.17306	2.62598	0.757962	3.46453	0.000531152	0.0166786	27.501	16.6854	163.522	424.028	903.686	164.937	128.852	57.0115	19	4324043	4342786	-1	55620	protein_coding	STAP2	signal transducing adaptor family member 2 [Source:HGNC Symbol;Acc:HGNC:30430]
ENSG00000105696	67.9643	-6.68443	-2.7408	0.792447	-3.45866	0.000542874	0.0170132	61.6021	81.7586	218.029	14.8608	46.9657	2.32306	7.83079	110.345	19	18607430	18621039	1	25789	protein_coding	TMEM59L	transmembrane protein 59 like [Source:HGNC Symbol;Acc:HGNC:13237]
ENSG00000156675	563.225	3.40689	1.76846	0.51156	3.45698	0.000546257	0.0170524	255.209	397.948	120.236	491.397	419.453	1025.63	1547.65	248.276	8	37858618	37899497	-1	80223	protein_coding	RAB11FIP1	RAB11 family interacting protein 1 [Source:HGNC Symbol;Acc:HGNC:30265]
ENSG00000076706	406.884	2.84212	1.50697	0.435919	3.45699	0.000546244	0.0170524	140.805	249.447	190.775	329.91	631.608	419.313	1026.55	266.667	11	119308529	119321521	-1	4162	protein_coding	MCAM	melanoma cell adhesion molecule [Source:HGNC Symbol;Acc:HGNC:6934]
ENSG00000178921	2208.91	2.41098	1.26962	0.36741	3.45559	0.000549092	0.0170742	694.674	1196.35	1657.66	2592.72	2673.81	4420.79	2801.29	1634.02	17	8247618	8270491	1	5198	protein_coding	PFAS	phosphoribosylformylglycinamidine synthase [Source:HGNC Symbol;Acc:HGNC:8863]
ENSG00000154102	463.005	-2.19067	-1.13137	0.327373	-3.4559	0.000548451	0.0170742	556.619	473.866	947.463	267.495	268.838	344.975	278.349	566.437	16	85690084	85751129	-1	404550	protein_coding	C16orf74	chromosome 16 open reading frame 74 [Source:HGNC Symbol;Acc:HGNC:23362]
ENSG00000111424	133.499	-3.24725	-1.69922	0.492113	-3.45291	0.000554583	0.0172114	252.459	312.018	142.681	34.6752	61.5413	66.2073	88.9862	109.425	12	47841537	47943048	-1	7421	protein_coding	VDR	vitamin D receptor [Source:HGNC Symbol;Acc:HGNC:12679]
ENSG00000006282	2471.28	4.44167	2.1511	0.623167	3.45188	0.000556689	0.0172433	232.108	639.052	1481.31	3526.97	8777.74	2217.36	1613.85	1281.84	17	50543058	50555852	1	64847	protein_coding	SPATA20	spermatogenesis associated 20 [Source:HGNC Symbol;Acc:HGNC:26125]
ENSG00000108509	720.478	3.04099	1.60454	0.465122	3.44972	0.000561169	0.017315	237.058	498.06	367.122	677.653	2030.86	1088.35	541.036	323.678	17	4967992	4987675	-1	23125	protein_coding	CAMTA2	calmodulin binding transcription activator 2 [Source:HGNC Symbol;Acc:HGNC:18807]
ENSG00000138944	90.7122	-4.28188	-2.09824	0.60818	-3.45004	0.000560501	0.017315	205.157	211.905	105.808	14.8608	19.4341	41.8151	60.5106	66.2069	22	44243665	44312951	-1	85352	protein_coding	SHISAL1	shisa like 1 [Source:HGNC Symbol;Acc:HGNC:29335]
ENSG00000109689	214.669	-3.14385	-1.65253	0.479134	-3.449	0.000562664	0.0173277	377.863	553.956	182.759	85.202	68.0194	142.868	118.174	188.506	4	26857601	27025381	1	57620	protein_coding	STIM2	stromal interaction molecule 2 [Source:HGNC Symbol;Acc:HGNC:19205]
ENSG00000015676	3192.78	1.99269	0.994719	0.288596	3.44675	0.000567379	0.0174393	1642.91	2207.48	2674.06	4577.13	4466.6	4923.73	3038.35	2011.95	7	44379119	44490658	-1	23386	protein_coding	NUDCD3	NudC domain containing 3 [Source:HGNC Symbol;Acc:HGNC:22208]
ENSG00000186710	27.0788	-8.59398	-3.10333	0.901191	-3.44358	0.000574061	0.0176108	44.5515	77.5873	54.5072	2.97216	0	5.80766	12.814	18.3908	12	113149858	113159276	1	387885	protein_coding	CFAP73	cilia and flagella associated protein 73 [Source:HGNC Symbol;Acc:HGNC:37100]
ENSG00000153233	66.3893	4.5915	2.19897	0.638875	3.44194	0.000577567	0.0176608	14.3005	27.531	22.4441	60.434	45.3462	90.5995	239.195	31.2644	12	70638073	70920738	-1	5801	protein_coding	PTPRR	protein tyrosine phosphatase receptor type R [Source:HGNC Symbol;Acc:HGNC:9680]
ENSG00000071246	170.715	-3.15615	-1.65816	0.481775	-3.44178	0.000577901	0.0176608	188.657	511.409	177.95	80.2484	105.268	77.8226	66.2058	158.161	14	76761468	76783015	1	22846	protein_coding	VASH1	vasohibin 1 [Source:HGNC Symbol;Acc:HGNC:19964]
ENSG00000196611	727.832	-26.6494	-4.73603	1.37655	-3.44052	0.000580606	0.0177096	4254.4	1248.07	62.523	112.942	71.2584	11.6153	14.9497	46.8965	11	102789919	102798160	-1	4312	protein_coding	MMP1	matrix metallopeptidase 1 [Source:HGNC Symbol;Acc:HGNC:7155]
ENSG00000107719	112.985	-5.37516	-2.42631	0.706222	-3.43561	0.000591214	0.0179988	39.6014	110.958	373.535	10.8979	35.6292	58.0766	37.0183	238.161	10	70478767	70568450	1	27143	protein_coding	PALD1	phosphatase domain containing paladin 1 [Source:HGNC Symbol;Acc:HGNC:23530]
ENSG00000286753	7.743	92.2062	6.52679	1.90017	3.43485	0.000592882	0.0180153	0	0	0	4.9536	43.7267	1.16153	12.1021	0	5	5390096	5422116	-1		lncRNA		novel transcript, antisense to ICE1
ENSG00000112320	171.569	-4.81999	-2.26903	0.661039	-3.43252	0.000598003	0.0181364	305.811	345.389	330.25	13.8701	148.995	25.5537	49.1204	153.563	6	107490106	107661306	1	55084	protein_coding	SOBP	sine oculis binding protein homolog [Source:HGNC Symbol;Acc:HGNC:29256]
ENSG00000116337	1552.61	3.12601	1.64432	0.479415	3.42986	0.000603903	0.0182461	301.96	394.611	1300.16	2056.74	2510.24	3003.72	1837.39	1016.09	1	109616104	109632053	1	271	protein_coding	AMPD2	adenosine monophosphate deaminase 2 [Source:HGNC Symbol;Acc:HGNC:469]
ENSG00000160801	28.2829	-9.12544	-3.18989	0.929926	-3.43027	0.000602991	0.0182461	18.1506	45.8849	112.221	10.8979	0	3.48459	7.1189	28.5057	3	46877721	46903799	1	5745	protein_coding	PTH1R	parathyroid hormone 1 receptor [Source:HGNC Symbol;Acc:HGNC:9608]
ENSG00000162722	997.286	2.88251	1.52732	0.446123	3.42355	0.00061809	0.0186395	602.271	428.816	458.502	748.985	793.559	1738.81	2641.82	565.517	1	247857187	247880138	1	25893	protein_coding	TRIM58	tripartite motif containing 58 [Source:HGNC Symbol;Acc:HGNC:24150]
ENSG00000236279	260.956	4.80129	2.26342	0.661377	3.42228	0.000620973	0.0186912	38.5013	23.3596	165.125	469.602	762.789	343.813	150.209	134.253	7	139523685	139544985	1	154790	protein_coding	CLEC2L	C-type lectin domain family 2 member L [Source:HGNC Symbol;Acc:HGNC:21969]
ENSG00000228299	935.466	-1.8152	-0.860128	0.251518	-3.41975	0.000626798	0.018831	1024.69	1240.56	1220	622.173	769.267	714.342	553.85	1338.85	CHR_HSCHR6_MHC_DBB_CTG1	31260956	31264327	-1	3107	protein_coding	HLA-C	major histocompatibility complex, class I, C [Source:HGNC Symbol;Acc:HGNC:4933]
ENSG00000116990	18.5398	-15.5127	-3.95538	1.1576	-3.41686	0.00063347	0.0189958	28.051	23.3596	62.523	7.92577	0	0	0.71189	25.7471	1	39895426	39902256	-1	4610	protein_coding	MYCL	MYCL proto-oncogene, bHLH transcription factor [Source:HGNC Symbol;Acc:HGNC:7555]
ENSG00000203721	12.6721	35.2986	5.14154	1.50622	3.41355	0.000641231	0.0190853	0	0	0	36.6567	48.5853	6.96919	6.40701	2.75862	1	200253419	200400705	-1	554279	lncRNA	LINC00862	long intergenic non-protein coding RNA 862 [Source:HGNC Symbol;Acc:HGNC:21901]
ENSG00000175197	145.848	4.57804	2.19473	0.642693	3.4149	0.000638059	0.0190853	57.752	23.3596	17.6347	376.474	325.521	127.768	128.852	109.425	12	57516588	57521737	-1	1649	protein_coding	DDIT3	DNA damage inducible transcript 3 [Source:HGNC Symbol;Acc:HGNC:2726]
ENSG00000242802	1772.32	3.21027	1.6827	0.492874	3.41405	0.000640055	0.0190853	438.915	662.412	1337.03	2859.22	4842.33	1936.27	1171.77	930.575	7	4775615	4794397	1	9907	protein_coding	AP5Z1	adaptor related protein complex 5 subunit zeta 1 [Source:HGNC Symbol;Acc:HGNC:22197]
ENSG00000175928	268.869	-5.96092	-2.57553	0.754402	-3.41401	0.000640149	0.0190853	618.771	1038.67	109.014	25.7587	79.3559	92.9225	111.055	75.4023	3	3799431	3849834	1	57633	protein_coding	LRRN1	leucine rich repeat neuronal 1 [Source:HGNC Symbol;Acc:HGNC:20980]
ENSG00000172985	271.071	-2.58568	-1.37054	0.401625	-3.41249	0.000643712	0.019088	358.612	322.029	399.185	247.68	153.853	113.83	89.6981	483.678	2	109129205	109504634	1	344558	protein_coding	SH3RF3	SH3 domain containing ring finger 3 [Source:HGNC Symbol;Acc:HGNC:24699]
ENSG00000259341	57.6005	-4.80929	-2.26582	0.663923	-3.41278	0.000643031	0.019088	90.2031	115.964	133.062	24.768	27.5316	3.48459	23.4924	42.2988	15	99423769	99435160	-1		lncRNA		novel transcript
ENSG00000164488	6.66649	-67.0098	-6.0663	1.78141	-3.40534	0.000660813	0.0195588	3.30011	6.67417	24.0473	0	0	0	0	19.3103	6	168292830	168319777	-1	168002	protein_coding	DACT2	dishevelled binding antagonist of beta catenin 2 [Source:HGNC Symbol;Acc:HGNC:21231]
ENSG00000158856	2269.29	3.15159	1.65608	0.486435	3.40452	0.000662796	0.0195813	470.266	1076.21	1612.77	2604.6	6546.05	2726.11	1903.59	1214.71	8	22048995	22082527	1	2039	protein_coding	DMTN	dematin actin binding protein [Source:HGNC Symbol;Acc:HGNC:3382]
ENSG00000132471	4356.93	2.23346	1.15928	0.340613	3.40352	0.000665228	0.0196169	2108.77	2655.49	3502.89	4417.62	9143.75	6048.09	4465.69	2513.1	17	75845699	75856507	-1	23558	protein_coding	WBP2	WW domain binding protein 2 [Source:HGNC Symbol;Acc:HGNC:12738]
ENSG00000105953	3041.79	1.84941	0.887065	0.260691	3.40275	0.000667114	0.0196363	1731.46	2213.32	2358.24	4894.16	4008.28	3732	3158.66	2238.16	7	44606572	44709066	1	4967	protein_coding	OGDH	oxoglutarate dehydrogenase [Source:HGNC Symbol;Acc:HGNC:8124]
ENSG00000136068	16414	2.2371	1.16163	0.341436	3.40219	0.000668476	0.0196402	5137.18	10213.2	11856.9	19988.8	25429.5	21237.4	24089.6	13359.1	3	58008400	58172251	1	2317	protein_coding	FLNB	filamin B [Source:HGNC Symbol;Acc:HGNC:3755]
ENSG00000151617	8.30218	-31.3931	-4.97238	1.46266	-3.39953	0.000675009	0.0197957	7.70027	30.8681	16.0315	0.990721	0	0	0.71189	10.1149	4	147480917	147544954	1	1909	protein_coding	EDNRA	endothelin receptor type A [Source:HGNC Symbol;Acc:HGNC:3179]
ENSG00000101197	73.9594	5.0894	2.34749	0.691642	3.39409	0.00068858	0.0201567	5.50019	30.8681	41.682	59.4432	238.068	72.0149	123.869	20.2299	20	63235883	63240495	1	79444	protein_coding	BIRC7	baculoviral IAP repeat containing 7 [Source:HGNC Symbol;Acc:HGNC:13702]
ENSG00000102034	2227.03	1.89387	0.921337	0.271599	3.39227	0.000693169	0.020254	1262.84	1817.04	1553.46	2471.85	3501.38	3318.5	2368.46	1522.76	X	130063955	130110716	-1	2000	protein_coding	ELF4	E74 like ETS transcription factor 4 [Source:HGNC Symbol;Acc:HGNC:3319]
ENSG00000257702	341.389	3.47931	1.7988	0.530383	3.39151	0.000695087	0.020273	92.4032	106.787	240.473	434.926	1089.93	344.975	250.585	171.034	2	74502595	74504678	1		lncRNA	LBX2-AS1	LBX2 antisense RNA 1 [Source:HGNC Symbol;Acc:HGNC:25136]
ENSG00000263528	262.927	3.39206	1.76216	0.519705	3.39069	0.000697165	0.0202843	40.1514	115.13	150.696	448.796	621.891	350.782	202.177	173.793	1	206470476	206496889	1	9641	protein_coding	IKBKE	inhibitor of nuclear factor kappa B kinase subunit epsilon [Source:HGNC Symbol;Acc:HGNC:14552]
ENSG00000254285	691.305	2.83969	1.50573	0.444122	3.39036	0.000698013	0.0202843	168.856	339.549	496.977	542.915	882.632	1534.38	1128.35	436.782	8	61578220	61579668	1		processed_pseudogene	KRT8P3	keratin 8 pseudogene 3 [Source:HGNC Symbol;Acc:HGNC:31056]
ENSG00000168056	881.804	-2.61944	-1.38926	0.410129	-3.38737	0.000705673	0.0204326	912.482	1538.4	1359.47	204.088	728.779	535.466	481.949	1293.79	11	65538559	65558930	-1	4054	protein_coding	LTBP3	latent transforming growth factor beta binding protein 3 [Source:HGNC Symbol;Acc:HGNC:6716]
ENSG00000175274	1440.11	-2.9767	-1.57371	0.464521	-3.38782	0.000704505	0.0204326	1691.86	3037.58	2406.33	238.764	1054.3	915.287	689.821	1486.9	11	44885903	44951306	-1	9537	protein_coding	TP53I11	tumor protein p53 inducible protein 11 [Source:HGNC Symbol;Acc:HGNC:16842]
ENSG00000072042	326.122	-2.37369	-1.24713	0.368327	-3.38593	0.000709374	0.0204656	677.623	542.277	309.409	191.209	205.678	178.876	198.617	305.287	14	67676800	67695793	-1	51109	protein_coding	RDH11	retinol dehydrogenase 11 [Source:HGNC Symbol;Acc:HGNC:17964]
ENSG00000102934	94.279	-4.156	-2.0552	0.606956	-3.38607	0.000709002	0.0204656	105.604	80.9244	176.347	73.3133	19.4341	36.0075	17.0854	245.517	16	57248547	57284672	-1	51090	protein_coding	PLLP	plasmolipin [Source:HGNC Symbol;Acc:HGNC:18553]
ENSG00000187091	232.271	2.82979	1.50069	0.443375	3.38471	0.000712547	0.0204832	83.0529	153.506	125.046	280.374	612.174	285.737	195.058	123.218	3	38007496	38029642	-1	5333	protein_coding	PLCD1	phospholipase C delta 1 [Source:HGNC Symbol;Acc:HGNC:9060]
ENSG00000135842	452.167	1.93692	0.953764	0.281753	3.3851	0.000711513	0.0204832	265.109	326.2	270.933	698.458	651.042	547.081	489.78	368.736	1	184790724	184974508	-1	116496	protein_coding	NIBAN1	niban apoptosis regulator 1 [Source:HGNC Symbol;Acc:HGNC:16784]
ENSG00000100979	121.368	7.3852	2.88464	0.852784	3.38261	0.000718001	0.0206029	4.95017	3.33709	44.8883	240.745	411.355	75.4995	126.716	63.4483	20	45898621	45912155	-1	5360	protein_coding	PLTP	phospholipid transfer protein [Source:HGNC Symbol;Acc:HGNC:9093]
ENSG00000170846	254.191	-3.74735	-1.90587	0.563702	-3.38099	0.000722242	0.0206768	674.323	269.47	278.949	107.989	22.6731	152.161	144.514	383.448	4	6663396	6676755	1		protein_coding		Putative MORF4 family-associated protein 1-like protein UPP [Source:UniProtKB/Swiss-Prot;Acc:B2RBV5]
ENSG00000168743	71.2248	-12.2306	-3.61242	1.06856	-3.38064	0.000723164	0.0206768	99.5534	226.088	83.364	14.8608	29.1512	0	0	116.782	4	105894775	106004027	1	255743	protein_coding	NPNT	nephronectin [Source:HGNC Symbol;Acc:HGNC:27405]
ENSG00000176046	329.727	3.63847	1.86333	0.551724	3.37729	0.000732046	0.0208934	72.6025	54.2277	165.125	847.066	464.799	329.875	426.422	277.701	16	28532708	28539008	-1	26471	protein_coding	NUPR1	nuclear protein 1, transcriptional regulator [Source:HGNC Symbol;Acc:HGNC:29990]
ENSG00000170275	6611.93	1.80656	0.853243	0.252701	3.37649	0.000734171	0.0209167	4123.49	4496.72	4689.22	6762.66	10277.4	8198.09	8810.35	5537.47	3	33114014	33147773	1	10491	protein_coding	CRTAP	cartilage associated protein [Source:HGNC Symbol;Acc:HGNC:2379]
ENSG00000196155	647.321	2.52417	1.33581	0.39572	3.37564	0.000736436	0.0209439	168.856	423.81	330.25	750.966	869.676	1119.72	968.17	547.126	16	67277510	67289499	1	25894	protein_coding	PLEKHG4	pleckstrin homology and RhoGEF domain containing G4 [Source:HGNC Symbol;Acc:HGNC:24501]
ENSG00000119707	967.111	-2.09139	-1.06446	0.315748	-3.37125	0.00074829	0.0212432	1393.75	1377.38	1620.79	477.527	608.935	649.296	765.993	843.218	14	73058532	73123899	1	58517	protein_coding	RBM25	RNA binding motif protein 25 [Source:HGNC Symbol;Acc:HGNC:23244]
ENSG00000070366	452.678	2.24283	1.16532	0.345838	3.36956	0.000752884	0.021298	232.658	405.456	174.744	710.347	657.52	514.558	623.616	302.529	17	2059839	2303785	-1	23293	protein_coding	SMG6	SMG6 nonsense mediated mRNA decay factor [Source:HGNC Symbol;Acc:HGNC:17809]
ENSG00000085117	96.068	-2.62971	-1.39491	0.413938	-3.36984	0.00075212	0.021298	125.404	191.883	123.443	66.3783	59.9218	33.6844	51.968	115.862	11	44564427	44620358	1	3732	protein_coding	CD82	CD82 molecule [Source:HGNC Symbol;Acc:HGNC:6210]
ENSG00000174939	160.236	5.02002	2.32769	0.691259	3.36732	0.000759019	0.0213607	8.25029	31.7023	96.1892	259.569	487.472	200.945	119.597	78.1609	16	29900375	29919864	1	253982	protein_coding	ASPHD1	aspartate beta-hydroxylase domain containing 1 [Source:HGNC Symbol;Acc:HGNC:27380]
ENSG00000100867	9087.03	-2.59509	-1.37578	0.408573	-3.36729	0.000759113	0.0213607	12168.6	6477.29	20254.2	6908.3	5410.78	4900.5	3001.33	13575.2	14	23630115	23645639	1	10202	protein_coding	DHRS2	dehydrogenase/reductase 2 [Source:HGNC Symbol;Acc:HGNC:18349]
ENSG00000224184	10.6644	-107.426	-6.7472	2.00318	-3.36825	0.000756474	0.0213607	12.6504	13.3483	59.3167	0	0	0	0	0	2	11833926	12702913	1	100506457	lncRNA	MIR3681HG	MIR3681 host gene [Source:HGNC Symbol;Acc:HGNC:52001]
ENSG00000260886	115.659	59.7859	5.90173	1.75323	3.3662	0.000762108	0.0214073	0	5.00563	0	219.94	660.76	20.9076	8.54268	10.1149	16	71564952	71578187	1	100132529	lncRNA	TAT-AS1	TAT antisense RNA 1 [Source:HGNC Symbol;Acc:HGNC:51369]
ENSG00000137198	248.754	-2.2415	-1.16446	0.346233	-3.36324	0.000770333	0.0216004	383.913	241.939	400.788	181.302	187.863	138.222	107.495	348.506	6	16238587	16295549	1	2766	protein_coding	GMPR	guanosine monophosphate reductase [Source:HGNC Symbol;Acc:HGNC:4376]
ENSG00000284753	283.462	5.43822	2.44313	0.727396	3.35874	0.000782991	0.0218866	34.1012	38.3765	102.602	407.186	1140.13	275.283	92.5457	177.471	3	184249672	184258759	1	110599564	protein_coding	EEF1AKMT4	EEF1A lysine methyltransferase 4 [Source:HGNC Symbol;Acc:HGNC:53611]
ENSG00000077063	19.1972	-12.4099	-3.63342	1.08181	-3.35864	0.000783278	0.0218866	33.0011	55.8962	25.6504	1.98144	0	0	8.54268	28.5057	7	117710651	117874139	-1	83992	protein_coding	CTTNBP2	cortactin binding protein 2 [Source:HGNC Symbol;Acc:HGNC:15679]
ENSG00000109065	1058.04	2.54432	1.34728	0.401459	3.35596	0.000790886	0.0220205	347.612	371.251	876.925	1835.81	1564.45	1614.53	1059.29	794.483	17	74770529	74776367	-1	26151	protein_coding	NAT9	N-acetyltransferase 9 (putative) [Source:HGNC Symbol;Acc:HGNC:23133]
ENSG00000119772	150.226	-3.48879	-1.80273	0.537245	-3.3555	0.000792205	0.0220205	233.208	319.526	165.125	47.5546	34.0097	40.6536	143.802	217.931	2	25227855	25342590	-1	1788	protein_coding	DNMT3A	DNA methyltransferase 3 alpha [Source:HGNC Symbol;Acc:HGNC:2978]
ENSG00000198729	66.7191	-16.9142	-4.08016	1.21596	-3.35552	0.000792168	0.0220205	239.808	189.38	0	2.97216	0	6.96919	19.221	75.4023	6	150143044	150250392	1	81706	protein_coding	PPP1R14C	protein phosphatase 1 regulatory inhibitor subunit 14C [Source:HGNC Symbol;Acc:HGNC:14952]
ENSG00000198925	2769.75	2.66008	1.41147	0.420737	3.35475	0.000794361	0.0220421	963.083	2553.71	1075.72	3406.1	6338.76	3759.88	2600.53	1460.23	2	219219380	219229717	-1	79065	protein_coding	ATG9A	autophagy related 9A [Source:HGNC Symbol;Acc:HGNC:22408]
ENSG00000253414	17.293	16.1185	4.01064	1.19697	3.35066	0.000806199	0.0223319	0	2.50282	0	31.7031	8.09754	27.8768	62.6463	5.51724	8	37516399	37521447	-1		lncRNA		novel transcript
ENSG00000214176	241.41	3.45562	1.78895	0.534141	3.3492	0.000810445	0.0224106	41.8014	84.2614	197.188	519.138	482.614	318.26	175.837	112.184	17	64779259	64837154	-1		transcribed_unprocessed_pseudogene	PLEKHM1P1	pleckstrin homology and RUN domain containing M1 pseudogene 1 [Source:HGNC Symbol;Acc:HGNC:35411]
ENSG00000163482	401.554	2.02951	1.02113	0.305125	3.3466	0.000818083	0.0225828	191.407	237.767	304.599	625.145	480.994	567.989	476.254	328.276	2	218672069	218702716	1	27148	protein_coding	STK36	serine/threonine kinase 36 [Source:HGNC Symbol;Acc:HGNC:17209]
ENSG00000226673	7.40027	52.4857	5.71385	1.70929	3.34283	0.000829302	0.022842	0	0.834272	0	4.9536	40.4877	5.80766	7.1189	0	6	14280127	14285454	-1	102216342	lncRNA	LINC01108	long intergenic non-protein coding RNA 1108 [Source:HGNC Symbol;Acc:HGNC:49234]
ENSG00000272931	89.0631	-3.67895	-1.87929	0.562246	-3.34248	0.000830332	0.022842	100.653	69.2446	278.949	59.4432	30.7707	31.3613	29.8994	112.184	1	89820174	89820868	-1		lncRNA		novel transcript
ENSG00000262691	35.1052	3.42788	1.77732	0.532107	3.34015	0.000837331	0.0229555	14.8505	23.3596	12.8252	62.4154	61.5413	47.6228	46.2728	11.954	16	67261108	67263784	1		lncRNA		novel transcript
ENSG00000153707	11.6437	-117.366	-6.87487	2.05805	-3.34047	0.000836359	0.0229555	0	4.17136	57.7135	0	0	0	0	31.2644	9	8314246	10612723	-1	5789	protein_coding	PTPRD	protein tyrosine phosphatase receptor type D [Source:HGNC Symbol;Acc:HGNC:9668]
ENSG00000248187	51.9864	6.08242	2.60465	0.780699	3.3363	0.000849025	0.0229737	8.8003	3.33709	22.4441	148.608	123.083	62.7227	22.0686	24.8276	4	128567972	128570531	-1		lncRNA		novel transcript
ENSG00000108852	197.371	3.6286	1.85941	0.556859	3.33911	0.000840482	0.0229737	58.302	92.6042	67.3324	345.762	599.218	191.653	101.8	122.299	17	43875357	43909711	-1	4355	protein_coding	MPP2	membrane palmitoylated protein 2 [Source:HGNC Symbol;Acc:HGNC:7220]
ENSG00000049769	42.6933	3.53129	1.8202	0.545235	3.33837	0.000842726	0.0229737	18.1506	13.3483	19.2378	67.369	42.1072	104.538	51.968	24.8276	X	49269793	49301461	1	89801	protein_coding	PPP1R3F	protein phosphatase 1 regulatory subunit 3F [Source:HGNC Symbol;Acc:HGNC:14944]
ENSG00000143537	9083.49	3.18943	1.6733	0.501144	3.33896	0.000840936	0.0229737	2668.14	4467.53	6560.1	11148.6	27810.2	11221.6	5141.27	3650.57	1	155050566	155062775	1	8751	protein_coding	ADAM15	ADAM metallopeptidase domain 15 [Source:HGNC Symbol;Acc:HGNC:193]
ENSG00000197226	131.382	2.48098	1.31091	0.392742	3.33784	0.000844336	0.0229737	56.652	98.4441	49.6977	233.81	166.809	175.391	173.701	96.5517	5	179862066	179907897	-1	23061	protein_coding	TBC1D9B	TBC1 domain family member 9B [Source:HGNC Symbol;Acc:HGNC:29097]
ENSG00000099889	344.853	-2.2694	-1.18231	0.354394	-3.33614	0.000849495	0.0229737	453.766	604.013	437.661	129.784	176.526	261.345	275.501	420.23	22	19969896	20016823	-1	421	protein_coding	ARVCF	ARVCF delta catenin family member [Source:HGNC Symbol;Acc:HGNC:728]
ENSG00000188613	131.662	-2.48949	-1.31585	0.394313	-3.33707	0.000846664	0.0229737	234.308	155.175	181.156	65.3876	59.9218	59.2381	116.038	182.069	10	119029714	119033730	1	340719	protein_coding	NANOS1	nanos C2HC-type zinc finger 1 [Source:HGNC Symbol;Acc:HGNC:23044]
ENSG00000164694	276.549	-4.83581	-2.27376	0.681532	-3.33625	0.000849181	0.0229737	360.812	946.898	238.87	23.7773	35.6292	114.992	203.6	287.816	6	159169400	159272108	1	84624	protein_coding	FNDC1	fibronectin type III domain containing 1 [Source:HGNC Symbol;Acc:HGNC:21184]
ENSG00000007372	8.16998	-81.9649	-6.35693	1.906	-3.33522	0.00085232	0.0230112	5.50019	10.8455	48.0946	0	0	0	0	0.91954	11	31784779	31817961	-1	5080	protein_coding	PAX6	paired box 6 [Source:HGNC Symbol;Acc:HGNC:8620]
ENSG00000085063	1183.89	-2.78869	-1.47959	0.44431	-3.33008	0.000868198	0.0234003	3134.01	1724.44	1277.71	924.342	493.95	525.012	556.698	834.942	11	33703010	33736479	-1	966	protein_coding	CD59	CD59 molecule (CD59 blood group) [Source:HGNC Symbol;Acc:HGNC:1689]
ENSG00000162755	270.735	-1.9095	-0.933194	0.280432	-3.32771	0.000875644	0.0235613	387.763	398.782	341.472	161.487	205.678	197.46	180.82	292.414	1	161098361	161100346	1	126823	protein_coding	KLHDC9	kelch domain containing 9 [Source:HGNC Symbol;Acc:HGNC:28489]
ENSG00000067365	1048.13	2.64347	1.40243	0.421989	3.32339	0.000889308	0.0238888	329.461	518.083	876.925	1421.68	2353.15	1484.44	822.945	578.391	16	8621683	8649654	1	79091	protein_coding	METTL22	methyltransferase like 22 [Source:HGNC Symbol;Acc:HGNC:28368]
ENSG00000176490	73.9752	-2.75478	-1.46194	0.440658	-3.31763	0.000907859	0.0243462	73.1525	114.295	94.586	31.7031	50.2048	34.8459	41.2896	151.724	19	2714567	2721372	-1	148252	protein_coding	DIRAS1	DIRAS family GTPase 1 [Source:HGNC Symbol;Acc:HGNC:19127]
ENSG00000129195	1553.84	2.64501	1.40327	0.423081	3.31679	0.000910564	0.0243778	549.469	424.644	1200.76	2345.04	1483.47	2708.69	2480.94	1237.7	17	6444441	6451469	1	54478	protein_coding	PIMREG	PICALM interacting mitotic regulator [Source:HGNC Symbol;Acc:HGNC:25483]
ENSG00000112414	20.2029	6.05076	2.59712	0.783208	3.316	0.000913168	0.0244066	3.30011	2.50282	6.41261	26.7495	51.8243	22.0691	37.7302	11.0345	6	142301854	142446266	1	57211	protein_coding	ADGRG6	adhesion G protein-coupled receptor G6 [Source:HGNC Symbol;Acc:HGNC:13841]
ENSG00000157833	418.338	5.60917	2.48779	0.750468	3.31498	0.000916491	0.0244267	19.2507	72.5816	213.219	473.564	1797.65	318.26	249.873	202.299	2	26173088	26189663	1	150946	protein_coding	GAREM2	GRB2 associated regulator of MAPK1 subtype 2 [Source:HGNC Symbol;Acc:HGNC:27172]
ENSG00000139168	425.539	-2.70079	-1.43338	0.432415	-3.31483	0.000916976	0.0244267	874.53	741.668	557.897	136.719	199.2	243.922	339.571	310.805	12	42312086	42326257	-1	85437	protein_coding	ZCRB1	zinc finger CCHC-type and RNA binding motif containing 1 [Source:HGNC Symbol;Acc:HGNC:29620]
ENSG00000143409	311.375	2.73247	1.4502	0.437633	3.31375	0.00092055	0.0244405	102.854	133.483	185.966	483.472	715.823	263.668	360.216	245.517	1	150996086	151008375	-1	55793	protein_coding	MINDY1	MINDY lysine 48 deubiquitinase 1 [Source:HGNC Symbol;Acc:HGNC:25648]
ENSG00000113716	2178.77	2.28917	1.19483	0.360559	3.31381	0.000920326	0.0244405	873.43	1307.3	1454.06	4504.81	3119.17	2605.32	1900.75	1665.29	5	150000046	150053142	1	22993	protein_coding	HMGXB3	HMG-box containing 3 [Source:HGNC Symbol;Acc:HGNC:28982]
ENSG00000173320	36.2179	-3.58701	-1.84278	0.556378	-3.3121	0.000925976	0.0245437	42.9015	50.8906	76.9513	18.8237	11.3366	22.0691	10.6783	56.0919	4	183797692	184023526	1	56977	protein_coding	STOX2	storkhead box 2 [Source:HGNC Symbol;Acc:HGNC:25450]
ENSG00000102349	24.152	13.7671	3.78315	1.14255	3.31116	0.000929109	0.024586	0	0	6.41261	34.6752	85.834	29.0383	29.8994	7.35632	X	56232356	56291531	1	11279	protein_coding	KLF8	Kruppel like factor 8 [Source:HGNC Symbol;Acc:HGNC:6351]
ENSG00000142507	8874.27	2.56781	1.36054	0.41097	3.31055	0.000931138	0.024599	2906.3	3481.42	8269.06	9963.68	14849.3	17546.1	8734.18	5244.14	17	4796144	4798502	1	5694	protein_coding	PSMB6	proteasome 20S subunit beta 6 [Source:HGNC Symbol;Acc:HGNC:9543]
ENSG00000164038	72.7589	3.29515	1.72035	0.519833	3.30942	0.000934902	0.024617	26.4009	33.3709	16.0315	110.961	150.614	75.4995	110.343	58.8506	4	103019868	103085829	-1	133308	protein_coding	SLC9B2	solute carrier family 9 member B2 [Source:HGNC Symbol;Acc:HGNC:25143]
ENSG00000006704	1596.25	2.01264	1.00909	0.304887	3.30971	0.000933929	0.024617	674.323	1004.46	1282.52	2158.78	2498.9	2055.91	1816.03	1279.08	7	74453790	74602605	1	9569	protein_coding	GTF2IRD1	GTF2I repeat domain containing 1 [Source:HGNC Symbol;Acc:HGNC:4661]
ENSG00000131773	226.179	-2.35719	-1.23707	0.374398	-3.30415	0.000952648	0.025043	423.515	256.121	381.55	139.692	103.649	174.23	121.021	209.655	8	135457456	135656722	1	10656	protein_coding	KHDRBS3	KH RNA binding domain containing, signal transduction associated 3 [Source:HGNC Symbol;Acc:HGNC:18117]
ENSG00000066382	30.5094	-20.99	-4.39163	1.32971	-3.3027	0.000957584	0.0251315	103.954	90.9356	27.2536	10.8979	0	0	0	11.0345	11	30384493	30586872	-1	744	protein_coding	MPPED2	metallophosphoesterase domain containing 2 [Source:HGNC Symbol;Acc:HGNC:1180]
ENSG00000171488	79.7965	-2.75028	-1.45958	0.44206	-3.30177	0.000960761	0.0251735	140.255	143.495	104.205	44.5824	35.6292	30.1998	59.0869	80.9195	1	89633072	89769903	1	84230	protein_coding	LRRC8C	leucine rich repeat containing 8 VRAC subunit C [Source:HGNC Symbol;Acc:HGNC:25075]
ENSG00000136270	8085.98	3.58452	1.84178	0.557928	3.30111	0.000963042	0.025192	1662.71	2420.22	6111.22	12248.3	25476.5	8630.18	4221.51	3917.24	7	45100100	45112047	-1	9238	protein_coding	TBRG4	transforming growth factor beta regulator 4 [Source:HGNC Symbol;Acc:HGNC:17443]
ENSG00000108352	288.867	-2.50282	-1.32356	0.401757	-3.29442	0.000986249	0.0257569	358.612	700.788	226.045	168.423	161.951	177.714	152.344	365.057	17	40177010	40195656	1	51195	protein_coding	RAPGEFL1	Rap guanine nucleotide exchange factor like 1 [Source:HGNC Symbol;Acc:HGNC:17428]
ENSG00000197457	54.7696	-3.60289	-1.84916	0.561582	-3.29276	0.000992091	0.0258672	66.5523	71.7474	125.046	37.6474	8.09754	23.2306	24.9161	80.9195	20	63639705	63657682	-1	50861	protein_coding	STMN3	stathmin 3 [Source:HGNC Symbol;Acc:HGNC:15926]
ENSG00000225697	799.577	2.52693	1.33739	0.406305	3.29158	0.000996251	0.0259333	257.959	514.746	575.532	1329.55	1681.05	940.84	630.734	466.207	3	48625723	48635493	-1	65010	protein_coding	SLC26A6	solute carrier family 26 member 6 [Source:HGNC Symbol;Acc:HGNC:14472]
ENSG00000187800	167.36	4.84001	2.27501	0.69128	3.29101	0.00099828	0.0259439	12.1004	13.3483	97.7923	351.706	183.004	285.737	287.604	107.586	1	156893698	156916434	1	375033	protein_coding	PEAR1	platelet endothelial aggregation receptor 1 [Source:HGNC Symbol;Acc:HGNC:33631]
ENSG00000165152	219.312	2.88081	1.52648	0.46399	3.28989	0.00100226	0.025963	120.454	146.832	72.1419	475.546	459.94	175.391	192.922	111.264	9	101473170	101533537	-1	84302	protein_coding	PGAP4	post-GPI attachment to proteins GalNAc transferase 4 [Source:HGNC Symbol;Acc:HGNC:28180]
ENSG00000130821	1335.14	-2.90883	-1.54044	0.468196	-3.29016	0.0010013	0.025963	2084.57	3347.1	1518.19	361.613	1099.65	745.703	527.51	996.782	X	153687926	153696588	1	6535	protein_coding	SLC6A8	solute carrier family 6 member 8 [Source:HGNC Symbol;Acc:HGNC:11055]
ENSG00000087074	1511.05	3.28183	1.7145	0.521377	3.28841	0.00100755	0.0259662	299.21	320.36	1035.64	3758.79	2064.87	2021.06	1418.8	1169.66	19	48872421	48876058	1	23645	protein_coding	PPP1R15A	protein phosphatase 1 regulatory subunit 15A [Source:HGNC Symbol;Acc:HGNC:14375]
ENSG00000143727	519.697	-2.42776	-1.27963	0.389177	-3.28804	0.00100889	0.0259662	1307.95	604.013	561.104	299.198	309.326	283.414	321.774	470.805	2	264140	278283	1	52	protein_coding	ACP1	acid phosphatase 1 [Source:HGNC Symbol;Acc:HGNC:122]
ENSG00000182580	54.0426	-3.2987	-1.7219	0.523532	-3.28901	0.00100542	0.0259662	68.2024	129.312	52.904	35.6659	27.5316	18.5845	19.221	80.9195	3	184561785	184582408	1	2049	protein_coding	EPHB3	EPH receptor B3 [Source:HGNC Symbol;Acc:HGNC:3394]
ENSG00000185052	77.0382	-4.03775	-2.01355	0.612313	-3.28843	0.00100746	0.0259662	194.157	127.644	78.5545	48.5453	8.09754	19.746	44.8491	94.7126	20	19212642	19722926	1	57419	protein_coding	SLC24A3	solute carrier family 24 member 3 [Source:HGNC Symbol;Acc:HGNC:10977]
ENSG00000253616	36.5796	8.71318	3.1232	0.950385	3.28625	0.00101532	0.0260897	9.35032	11.6798	0	110.961	113.366	29.0383	9.96646	8.27586	8	23071377	23074488	-1		lncRNA		novel transcript
ENSG00000141376	309.542	2.39922	1.26257	0.384549	3.28324	0.00102621	0.0262465	149.055	187.711	137.871	466.629	629.989	270.637	381.573	252.874	17	60677453	61392838	1	54828	protein_coding	BCAS3	BCAS3 microtubule associated cell migration factor [Source:HGNC Symbol;Acc:HGNC:14347]
ENSG00000140350	1141.84	-1.96275	-0.97288	0.29627	-3.28376	0.00102433	0.0262465	2129.67	1101.24	1332.22	709.356	728.779	839.787	805.859	1487.82	15	68778535	68820897	-1	8125	protein_coding	ANP32A	acidic nuclear phosphoprotein 32 family member A [Source:HGNC Symbol;Acc:HGNC:13233]
ENSG00000101204	9.47453	-35.2156	-5.13814	1.56498	-3.2832	0.00102634	0.0262465	4.40015	8.34272	52.904	0	0	1.16153	0.71189	8.27586	20	63343223	63378401	-1	1137	protein_coding	CHRNA4	cholinergic receptor nicotinic alpha 4 subunit [Source:HGNC Symbol;Acc:HGNC:1958]
ENSG00000130513	188.204	6.6217	2.7272	0.831256	3.28082	0.00103506	0.0262593	12.6504	13.3483	56.1104	523.101	610.555	118.476	55.5274	115.862	19	18374731	18389176	1	9518	protein_coding	GDF15	growth differentiation factor 15 [Source:HGNC Symbol;Acc:HGNC:30142]
ENSG00000155465	380.947	5.04342	2.3344	0.711298	3.28189	0.00103113	0.0262593	13.2005	35.8737	261.314	601.367	521.482	644.65	773.824	195.862	14	22773222	22829820	-1	9056	protein_coding	SLC7A7	solute carrier family 7 member 7 [Source:HGNC Symbol;Acc:HGNC:11065]
ENSG00000130475	296.516	4.50987	2.17309	0.66201	3.28256	0.0010287	0.0262593	34.1012	64.2389	201.997	385.39	1073.73	334.521	146.649	131.494	19	17747718	17788568	1	23149	protein_coding	FCHO1	FCH and mu domain containing endocytic adaptor 1 [Source:HGNC Symbol;Acc:HGNC:29002]
ENSG00000005882	1117.9	2.7753	1.47264	0.448764	3.28155	0.00103237	0.0262593	473.566	785.05	480.946	1320.63	3195.29	1241.68	817.961	628.046	17	50094737	50112152	1	5164	protein_coding	PDK2	pyruvate dehydrogenase kinase 2 [Source:HGNC Symbol;Acc:HGNC:8810]
ENSG00000073111	4181.08	2.16075	1.11153	0.338756	3.28122	0.00103358	0.0262593	1757.86	3669.96	2175.48	6067.17	6732.3	6221.16	3846.34	2978.39	3	127598410	127622436	1	4171	protein_coding	MCM2	minichromosome maintenance complex component 2 [Source:HGNC Symbol;Acc:HGNC:6944]
ENSG00000087302	694.902	-2.32597	-1.21783	0.371659	-3.27674	0.00105013	0.0265597	1383.85	1080.38	647.674	307.123	317.424	487.843	558.834	776.092	14	51989514	52010694	1	51637	protein_coding	RTRAF	RNA transcription, translation and transport factor [Source:HGNC Symbol;Acc:HGNC:23169]
ENSG00000167100	50.7402	-4.94589	-2.30623	0.703824	-3.27671	0.00105022	0.0265597	52.8018	188.545	73.745	15.8515	11.3366	18.5845	22.0686	22.9885	17	50110040	50130160	-1	201191	protein_coding	SAMD14	sterile alpha motif domain containing 14 [Source:HGNC Symbol;Acc:HGNC:27312]
ENSG00000111907	1231.87	-3.61794	-1.85517	0.566492	-3.27483	0.00105724	0.0266948	3697.23	2063.99	779.132	347.743	233.209	522.689	1029.39	1181.61	6	125119049	125264407	1	7164	protein_coding	TPD52L1	TPD52 like 1 [Source:HGNC Symbol;Acc:HGNC:12006]
ENSG00000151376	186.396	6.73311	2.75127	0.840515	3.27332	0.00106293	0.0267962	4.95017	6.67417	91.3797	467.62	506.906	138.222	184.379	91.0345	11	86441108	86672636	-1	10873	protein_coding	ME3	malic enzyme 3 [Source:HGNC Symbol;Acc:HGNC:6985]
ENSG00000114737	119.094	-2.83582	-1.50376	0.459479	-3.27276	0.00106503	0.0268069	160.056	297.001	125.046	42.601	53.4438	78.9841	73.3247	122.299	3	50606489	50611774	-1	1154	protein_coding	CISH	cytokine inducible SH2 containing protein [Source:HGNC Symbol;Acc:HGNC:1984]
ENSG00000184292	2020.78	-3.50028	-1.80747	0.552478	-3.27157	0.00106951	0.0268773	3651.58	4620.2	1430.01	385.39	434.028	825.849	1945.59	2873.56	1	58575433	58577252	-1	4070	protein_coding	TACSTD2	tumor associated calcium signal transducer 2 [Source:HGNC Symbol;Acc:HGNC:11530]
ENSG00000127666	1232.03	2.70249	1.43429	0.438476	3.27108	0.00107138	0.0268821	424.615	706.628	690.959	1486.08	3391.25	1336.92	980.272	839.54	19	4815932	4831712	-1	148022	protein_coding	TICAM1	toll like receptor adaptor molecule 1 [Source:HGNC Symbol;Acc:HGNC:18348]
ENSG00000234965	139.907	-3.58695	-1.84276	0.563466	-3.27039	0.00107398	0.026905	172.706	236.933	298.186	27.7402	129.561	61.5612	27.0518	165.517	22	41909554	41914667	-1	440829	protein_coding	SHISA8	shisa family member 8 [Source:HGNC Symbol;Acc:HGNC:18351]
ENSG00000077935	15.2072	16.0136	4.00123	1.22364	3.26995	0.00107567	0.0269052	3.85013	0	0	3.96288	42.1072	25.5537	43.4253	2.75862	22	45344063	45413619	-1	27127	protein_coding	SMC1B	structural maintenance of chromosomes 1B [Source:HGNC Symbol;Acc:HGNC:11112]
ENSG00000115738	75.9707	-4.51495	-2.17471	0.665359	-3.26848	0.00108127	0.0269907	183.706	50.0563	67.3324	54.4896	11.3366	25.5537	18.5091	196.782	2	8678845	8684461	1	3398	protein_coding	ID2	inhibitor of DNA binding 2 [Source:HGNC Symbol;Acc:HGNC:5361]
ENSG00000171791	39.3355	-4.62457	-2.20932	0.676012	-3.26817	0.00108247	0.0269907	56.1019	53.3934	117.03	25.7587	6.47803	9.29225	13.5259	33.1034	18	63123346	63320128	-1	596	protein_coding	BCL2	BCL2 apoptosis regulator [Source:HGNC Symbol;Acc:HGNC:990]
ENSG00000145911	402.961	-3.05786	-1.61252	0.493545	-3.26722	0.00108609	0.0270389	387.763	418.804	918.607	165.45	357.911	189.33	83.2911	702.529	5	178113532	178126081	1	23138	protein_coding	N4BP3	NEDD4 binding protein 3 [Source:HGNC Symbol;Acc:HGNC:29852]
ENSG00000146411	11.0411	-17.5939	-4.137	1.26672	-3.26592	0.00109108	0.027121	18.1506	40.045	19.2378	0	0	2.32306	2.13567	6.43678	6	133987581	134052624	-1	154091	protein_coding	SLC2A12	solute carrier family 2 member 12 [Source:HGNC Symbol;Acc:HGNC:18067]
ENSG00000245937	327.143	2.50655	1.3257	0.406133	3.26421	0.00109771	0.0272011	160.606	123.472	219.632	457.713	744.974	364.721	303.265	242.759	5	127939152	128083172	-1	644873	lncRNA	LINC01184	long intergenic non-protein coding RNA 1184 [Source:HGNC Symbol;Acc:HGNC:49565]
ENSG00000182670	413.836	-4.18735	-2.06604	0.632906	-3.26437	0.00109708	0.0272011	518.668	1534.23	294.98	67.369	93.9315	155.645	320.35	325.517	21	37073226	37203112	1	7267	protein_coding	TTC3	tetratricopeptide repeat domain 3 [Source:HGNC Symbol;Acc:HGNC:12393]
ENSG00000163702	1719.11	4.32702	2.11337	0.647999	3.26138	0.0011087	0.0273977	163.356	314.52	1178.32	1903.17	6158.99	1913.04	1194.55	926.896	3	9917074	9933630	1	84818	protein_coding	IL17RC	interleukin 17 receptor C [Source:HGNC Symbol;Acc:HGNC:18358]
ENSG00000039523	5014.51	2.48731	1.31459	0.403088	3.26129	0.00110907	0.0273977	1712.21	3234.47	3623.13	4092.67	11244.2	8160.92	5114.22	2934.25	16	67518418	67546788	1	79567	protein_coding	RIPOR1	RHO family interacting cell polarization regulator 1 [Source:HGNC Symbol;Acc:HGNC:25836]
ENSG00000160753	2396.65	2.45903	1.29809	0.398293	3.25914	0.00111752	0.0275639	900.931	1204.69	1886.91	2586.77	5412.4	3639.08	1991.16	1551.26	1	155320894	155331114	1	23623	protein_coding	RUSC1	RUN and SH3 domain containing 1 [Source:HGNC Symbol;Acc:HGNC:17153]
ENSG00000173237	154.927	7.9507	2.99108	0.918696	3.25579	0.00113077	0.0278477	5.50019	2.50282	30.4599	200.126	639.706	105.699	155.192	100.23	11	66975277	66977004	1	254439	protein_coding	C11orf86	chromosome 11 open reading frame 86 [Source:HGNC Symbol;Acc:HGNC:34442]
ENSG00000125967	3980.68	3.59418	1.84566	0.567105	3.25453	0.00113579	0.0278505	923.482	1615.15	2523.36	6429.78	13513.2	3085.03	1885.08	1870.34	20	33657087	33674463	-1	63941	protein_coding	NECAB3	N-terminal EF-hand calcium binding protein 3 [Source:HGNC Symbol;Acc:HGNC:15851]
ENSG00000151692	107.444	-3.09276	-1.6289	0.50058	-3.25402	0.00113786	0.0278505	215.607	247.779	100.999	53.4989	32.3902	60.3996	63.3582	85.5172	2	6917412	7068286	1	9781	protein_coding	RNF144A	ring finger protein 144A [Source:HGNC Symbol;Acc:HGNC:20457]
ENSG00000147206	19.2203	-10.3239	-3.36792	1.03487	-3.25443	0.00113621	0.0278505	61.6021	40.8793	22.4441	9.90721	0	1.16153	2.13567	15.6322	X	103075810	103093143	-1	56000	protein_coding	NXF3	nuclear RNA export factor 3 [Source:HGNC Symbol;Acc:HGNC:8073]
ENSG00000041353	12.7392	-13.4248	-3.74682	1.1513	-3.25443	0.00113622	0.0278505	24.7509	42.5479	24.0473	1.98144	0	3.48459	1.42378	3.67816	18	54717860	54895516	1	5874	protein_coding	RAB27B	RAB27B, member RAS oncogene family [Source:HGNC Symbol;Acc:HGNC:9767]
ENSG00000164054	7575.7	2.5297	1.33896	0.411868	3.25096	0.00115017	0.0281089	2884.3	4490.88	5707.22	7913.88	19301.3	9994.98	6224.76	4088.28	3	48467798	48504826	-1	51246	protein_coding	SHISA5	shisa family member 5 [Source:HGNC Symbol;Acc:HGNC:30376]
ENSG00000164877	665.105	2.50903	1.32713	0.408455	3.24914	0.00115754	0.0282027	234.858	410.462	535.453	875.797	1546.63	794.488	586.597	336.552	7	1428465	1459470	-1	79778	protein_coding	MICALL2	MICAL like 2 [Source:HGNC Symbol;Acc:HGNC:29672]
ENSG00000135378	71.2816	-5.22337	-2.38498	0.733962	-3.24946	0.00115624	0.0282027	156.755	256.121	40.0788	16.8423	21.0536	20.9076	32.7469	25.7471	11	32829927	32858120	1	79056	protein_coding	PRRG4	proline rich and Gla domain 4 [Source:HGNC Symbol;Acc:HGNC:30799]
ENSG00000198959	5937.47	5.71601	2.51501	0.774376	3.24778	0.00116307	0.0282943	227.158	371.251	4269.2	14121.7	15693	7874.02	2736.5	2206.9	20	38127385	38166578	-1	7052	protein_coding	TGM2	transglutaminase 2 [Source:HGNC Symbol;Acc:HGNC:11778]
ENSG00000149926	49.4775	5.88589	2.55726	0.787502	3.24731	0.00116503	0.0282988	9.35032	8.34272	33.6662	102.044	163.57	52.2689	19.221	7.35632	16	30024427	30052978	-1	83723	protein_coding	TLCD3B	TLC domain containing 3B [Source:HGNC Symbol;Acc:HGNC:25295]
ENSG00000085831	62.6058	3.15205	1.65629	0.510301	3.24571	0.00117158	0.0284147	39.0514	27.531	11.2221	116.905	95.551	76.6611	92.5457	41.3793	1	51287258	51345116	-1	22996	protein_coding	TTC39A	tetratricopeptide repeat domain 39A [Source:HGNC Symbol;Acc:HGNC:18657]
ENSG00000108523	4634.39	2.27159	1.1837	0.365011	3.24291	0.00118314	0.0286517	2197.33	2382.68	4304.47	5445.99	8215.77	8081.94	3997.26	2449.65	17	4940008	4945222	1	26001	protein_coding	RNF167	ring finger protein 167 [Source:HGNC Symbol;Acc:HGNC:24544]
ENSG00000261092	21.2072	-14.7405	-3.88171	1.19717	-3.24242	0.0011852	0.0286582	60.5021	26.6967	67.3324	0	0	6.96919	3.55945	4.5977	16	50390916	50395133	-1	105371248	lncRNA	LINC02178	long intergenic non-protein coding RNA 2178 [Source:HGNC Symbol;Acc:HGNC:53040]
ENSG00000121297	8.62618	-34.7254	-5.11792	1.57894	-3.24136	0.00118961	0.028678	16.5006	23.3596	24.0473	0	0	0	1.42378	3.67816	19	31149979	31349436	-1	57616	protein_coding	TSHZ3	teashirt zinc finger homeobox 3 [Source:HGNC Symbol;Acc:HGNC:30700]
ENSG00000279249	6.78853	-67.9388	-6.08616	1.87749	-3.24165	0.00118838	0.028678	3.30011	3.33709	38.4757	0	0	0	0	9.1954	16	49282021	49350504	1		lncRNA		novel transcript, antisense to CBLN1
ENSG00000165475	583.385	-2.4392	-1.28641	0.397251	-3.23828	0.00120253	0.0289457	1017.54	724.982	634.849	587.497	223.492	239.275	306.113	933.333	13	20403666	20525873	-1	51084	protein_coding	CRYL1	crystallin lambda 1 [Source:HGNC Symbol;Acc:HGNC:18246]
ENSG00000182809	21357	-2.43779	-1.28557	0.397572	-3.23356	0.00122258	0.0293418	25816.8	30241.5	38958.2	6344.58	21521.6	11815.1	10019.8	26137.9	14	105472962	105480162	1	1397	protein_coding	CRIP2	cysteine rich protein 2 [Source:HGNC Symbol;Acc:HGNC:2361]
ENSG00000059915	136.414	-2.73493	-1.45151	0.44889	-3.23354	0.00122265	0.0293418	151.805	240.27	211.616	39.6288	48.5853	89.4379	113.19	196.782	10	102402617	102421539	-1	5662	protein_coding	PSD	pleckstrin and Sec7 domain containing [Source:HGNC Symbol;Acc:HGNC:9507]
ENSG00000243910	75.1902	5.24012	2.3896	0.739735	3.23034	0.00123641	0.0296276	9.90034	24.1939	25.6504	60.434	319.043	33.6844	91.8338	36.7816	2	219253243	219272197	1	80086	protein_coding	TUBA4B	tubulin alpha 4b [Source:HGNC Symbol;Acc:HGNC:18637]
ENSG00000166246	64.3431	4.27818	2.097	0.649353	3.22936	0.00124066	0.0296405	35.7512	28.3652	12.8252	115.914	207.297	38.3305	56.9512	19.3103	16	4734344	4749396	1	146562	protein_coding	C16orf71	chromosome 16 open reading frame 71 [Source:HGNC Symbol;Acc:HGNC:25081]
ENSG00000187486	26.0611	-16.0219	-4.00198	1.23911	-3.22971	0.00123917	0.0296405	12.6504	5.8399	152.3	8.91649	0	2.32306	0.71189	25.7471	11	17385859	17389331	-1	3767	protein_coding	KCNJ11	potassium inwardly rectifying channel subfamily J member 11 [Source:HGNC Symbol;Acc:HGNC:6257]
ENSG00000147804	63.4825	-6.00497	-2.58616	0.801295	-3.22747	0.00124889	0.0297925	84.7029	187.711	75.3482	10.8979	0	36.0075	24.9161	88.2759	8	144409742	144416844	-1	55630	protein_coding	SLC39A4	solute carrier family 39 member 4 [Source:HGNC Symbol;Acc:HGNC:17129]
ENSG00000113719	7723.43	1.74949	0.806936	0.25006	3.22697	0.00125107	0.0298	4696.61	5376.88	6160.92	9314.76	11948.7	9910.19	8141.17	6238.16	5	172834251	172952683	1	57222	protein_coding	ERGIC1	endoplasmic reticulum-golgi intermediate compartment 1 [Source:HGNC Symbol;Acc:HGNC:29205]
ENSG00000099617	39.9173	-4.93786	-2.30389	0.714455	-3.22468	0.00126115	0.0299955	58.302	66.7417	43.2851	1.98144	14.5756	12.7768	24.2043	97.4713	19	1285873	1301431	1	1943	protein_coding	EFNA2	ephrin A2 [Source:HGNC Symbol;Acc:HGNC:3222]
ENSG00000125733	2924.95	2.48674	1.31426	0.408267	3.21911	0.00128588	0.0305115	786.527	1134.61	2415.95	4566.23	4294.94	4577.6	3247.64	2376.09	19	6737925	6751530	1	9322	protein_coding	TRIP10	thyroid hormone receptor interactor 10 [Source:HGNC Symbol;Acc:HGNC:12304]
ENSG00000145782	471.65	-4.64348	-2.21521	0.688179	-3.21894	0.00128667	0.0305115	1588.45	1142.12	126.649	200.126	165.19	75.4995	227.805	247.356	5	115828200	115841837	-1	9140	protein_coding	ATG12	autophagy related 12 [Source:HGNC Symbol;Acc:HGNC:588]
ENSG00000177042	239.991	-2.16722	-1.11585	0.34673	-3.2182	0.00128997	0.0305446	309.661	277.812	437.661	166.441	111.746	200.945	126.005	289.655	11	695428	705028	1	283232	protein_coding	TMEM80	transmembrane protein 80 [Source:HGNC Symbol;Acc:HGNC:27453]
ENSG00000248568	15.8764	6.97067	2.8013	0.871021	3.21611	0.00129942	0.0307229	1.65006	7.50845	3.20631	44.5824	12.9561	31.3613	22.0686	3.67816	5	146706381	146707600	-1		processed_pseudogene	KRT8P48	keratin 8 pseudogene 48 [Source:HGNC Symbol;Acc:HGNC:48344]
ENSG00000163638	160.355	-3.15966	-1.65977	0.516229	-3.21518	0.00130365	0.0307772	246.959	401.285	107.411	70.3412	38.8682	74.338	123.869	219.77	3	64515654	64688000	-1	56999	protein_coding	ADAMTS9	ADAM metallopeptidase with thrombospondin type 1 motif 9 [Source:HGNC Symbol;Acc:HGNC:13202]
ENSG00000142156	663.175	2.6069	1.38233	0.430329	3.21227	0.00131692	0.0310446	133.655	366.245	477.74	784.651	1234.07	962.91	851.42	494.713	21	45981769	46005050	1	1291	protein_coding	COL6A1	collagen type VI alpha 1 chain [Source:HGNC Symbol;Acc:HGNC:2211]
ENSG00000112640	2218.4	1.93511	0.952416	0.296683	3.21022	0.00132634	0.0312209	1155.59	1857.92	1353.06	3310.99	2380.68	3629.79	2379.14	1680	6	42984553	43012342	1	5528	protein_coding	PPP2R5D	protein phosphatase 2 regulatory subunit B'delta [Source:HGNC Symbol;Acc:HGNC:9312]
ENSG00000125826	6194.37	2.72134	1.44432	0.450036	3.20934	0.00133041	0.0312705	2038.92	2682.18	4435.92	8080.32	16640.5	7058.63	4458.57	4160	20	407498	432139	1	10616	protein_coding	RBCK1	RANBP2-type and C3HC4-type zinc finger containing 1 [Source:HGNC Symbol;Acc:HGNC:15864]
ENSG00000102362	11.847	19.8936	4.31424	1.34505	3.2075	0.00133895	0.0313331	0	0.834272	0	54.4896	12.9561	9.29225	13.5259	3.67816	X	100674491	100732123	-1	94121	protein_coding	SYTL4	synaptotagmin like 4 [Source:HGNC Symbol;Acc:HGNC:15588]
ENSG00000138600	226.685	-2.71644	-1.44172	0.449439	-3.20782	0.00133747	0.0313331	309.111	487.215	278.949	59.4432	106.888	120.799	200.041	251.034	15	50702266	50765709	-1	84888	protein_coding	SPPL2A	signal peptide peptidase like 2A [Source:HGNC Symbol;Acc:HGNC:30227]
ENSG00000007944	50.0481	-5.20028	-2.37859	0.741536	-3.20765	0.00133823	0.0313331	149.605	119.301	22.4441	19.8144	4.85853	15.0999	24.2043	45.0575	6	16129086	16148248	1	29116	protein_coding	MYLIP	myosin regulatory light chain interacting protein [Source:HGNC Symbol;Acc:HGNC:21155]
ENSG00000164880	12908	3.31091	1.72723	0.538793	3.20573	0.00134719	0.0314797	2578.49	8039.04	6563.31	15485	43210.1	12599.1	8015.88	6773.33	7	1470277	1504389	-1	26173	protein_coding	INTS1	integrator complex subunit 1 [Source:HGNC Symbol;Acc:HGNC:24555]
ENSG00000159111	3188.44	2.20973	1.14387	0.356915	3.20489	0.00135115	0.0314801	1565.9	1509.2	2648.41	4591.99	5912.83	4562.5	2492.33	2224.37	17	47823272	47831541	-1	124995	protein_coding	MRPL10	mitochondrial ribosomal protein L10 [Source:HGNC Symbol;Acc:HGNC:14055]
ENSG00000198948	249.584	-2.95181	-1.5616	0.487199	-3.20526	0.0013494	0.0314801	332.762	720.811	254.901	121.859	173.287	87.1149	123.869	182.069	4	169986597	170033031	-1	9848	protein_coding	MFAP3L	microfibril associated protein 3 like [Source:HGNC Symbol;Acc:HGNC:29083]
ENSG00000112511	141.17	2.72983	1.44881	0.45238	3.20264	0.00136175	0.031681	75.9026	82.5929	64.1261	218.949	319.043	202.106	87.5625	79.0805	6	33410399	33416453	1	5252	protein_coding	PHF1	PHD finger protein 1 [Source:HGNC Symbol;Acc:HGNC:8919]
ENSG00000130707	1955.19	-2.3759	-1.24847	0.39007	-3.20064	0.00137123	0.031836	2178.08	2732.24	2401.52	1387.01	1786.32	655.104	806.571	3694.71	9	130444961	130501274	1	445	protein_coding	ASS1	argininosuccinate synthase 1 [Source:HGNC Symbol;Acc:HGNC:758]
ENSG00000182103	5.59328	-56.4905	-5.81994	1.81851	-3.20039	0.00137239	0.031836	6.60023	4.17136	12.8252	0	0	0	0	21.1494	11	82729940	82733864	-1	220382	protein_coding	FAM181B	family with sequence similarity 181 member B [Source:HGNC Symbol;Acc:HGNC:28512]
ENSG00000130940	345.071	2.53066	1.33951	0.418789	3.19854	0.00138125	0.0318913	126.504	261.127	139.474	304.151	748.213	499.459	427.846	253.793	1	10636604	10796650	-1	54897	protein_coding	CASZ1	castor zinc finger 1 [Source:HGNC Symbol;Acc:HGNC:26002]
ENSG00000072840	393.081	2.32917	1.21981	0.381292	3.19917	0.00137826	0.0318913	190.857	340.383	160.315	715.3	644.564	350.782	490.492	251.954	4	5711201	5814305	1	2121	protein_coding	EVC	EvC ciliary complex subunit 1 [Source:HGNC Symbol;Acc:HGNC:3497]
ENSG00000177721	105.426	-3.9575	-1.98459	0.620485	-3.19845	0.00138167	0.0318913	220.558	80.9244	158.712	57.4618	6.47803	48.7843	56.2393	214.253	5	43039081	43043170	-1	389289	protein_coding	ANXA2R	annexin A2 receptor [Source:HGNC Symbol;Acc:HGNC:33463]
ENSG00000166275	23.737	-5.81336	-2.53937	0.793994	-3.19823	0.00138276	0.0318913	34.1012	58.399	38.4757	3.96288	9.71705	1.16153	12.814	31.2644	10	102854259	102864961	1	119032	protein_coding	BORCS7	BLOC-1 related complex subunit 7 [Source:HGNC Symbol;Acc:HGNC:23516]
ENSG00000004975	1651.99	1.92387	0.944011	0.295497	3.19466	0.00139998	0.0321955	837.679	1019.48	1470.09	2099.34	2447.08	2483.35	1664.4	1194.48	17	7225342	7234517	-1	1856	protein_coding	DVL2	dishevelled segment polarity protein 2 [Source:HGNC Symbol;Acc:HGNC:3086]
ENSG00000187244	2846.46	-2.8681	-1.52009	0.475764	-3.19506	0.00139802	0.0321955	2162.67	3112.67	7119.6	696.477	2026.01	2087.27	1077.8	4489.19	19	44809071	44821421	1	4059	protein_coding	BCAM	basal cell adhesion molecule (Lutheran blood group) [Source:HGNC Symbol;Acc:HGNC:6722]
ENSG00000164077	876.242	3.19436	1.67553	0.524651	3.1936	0.00140509	0.0322203	235.408	295.332	726.228	1133.38	2573.4	1111.59	518.968	415.632	3	49907160	49930173	-1	84315	protein_coding	MON1A	MON1 homolog A, secretory trafficking associated [Source:HGNC Symbol;Acc:HGNC:28207]
ENSG00000114923	1464.81	3.09177	1.62844	0.509872	3.19381	0.00140406	0.0322203	350.912	702.457	1136.64	1503.91	4482.8	1800.37	1066.41	674.942	2	219627394	219641980	1	6508	protein_coding	SLC4A3	solute carrier family 4 member 3 [Source:HGNC Symbol;Acc:HGNC:11029]
ENSG00000188522	937.459	2.53894	1.34423	0.421347	3.19031	0.00142122	0.032535	239.808	539.774	812.799	1562.37	1674.57	1335.76	805.859	528.736	17	18968789	19004764	-1	644815	protein_coding	FAM83G	family with sequence similarity 83 member G [Source:HGNC Symbol;Acc:HGNC:32554]
ENSG00000113361	260.141	-7.80404	-2.96422	0.929232	-3.18997	0.00142288	0.032535	424.065	685.771	248.489	0	21.0536	49.9459	164.447	487.356	5	31193686	31329146	1	1004	protein_coding	CDH6	cadherin 6 [Source:HGNC Symbol;Acc:HGNC:1765]
ENSG00000171227	288.612	-2.76959	-1.46967	0.460857	-3.189	0.00142765	0.0325974	183.156	306.178	588.357	116.905	204.058	121.961	169.43	618.851	2	119429901	119438504	1	140738	protein_coding	TMEM37	transmembrane protein 37 [Source:HGNC Symbol;Acc:HGNC:18216]
ENSG00000159399	226.21	2.12469	1.08725	0.340993	3.1885	0.00143014	0.0326077	160.056	188.545	113.824	382.418	234.829	319.421	294.722	115.862	2	74834127	74893359	1	3099	protein_coding	HK2	hexokinase 2 [Source:HGNC Symbol;Acc:HGNC:4923]
ENSG00000184227	169.095	3.03177	1.60016	0.502291	3.18572	0.00144392	0.032772	58.302	59.2333	65.7293	217.959	445.365	180.037	174.413	151.724	14	73537143	73543796	1	641371	protein_coding	ACOT1	acyl-CoA thioesterase 1 [Source:HGNC Symbol;Acc:HGNC:33128]
ENSG00000065054	9812.68	-2.03274	-1.02342	0.321163	-3.18662	0.00143946	0.032772	14747.1	14122.6	15135.4	4705.92	7498.32	8296.82	5384.73	8610.57	16	2025356	2039026	1	9351	protein_coding	SLC9A3R2	SLC9A3 regulator 2 [Source:HGNC Symbol;Acc:HGNC:11076]
ENSG00000134531	983.696	-3.38552	-1.75938	0.552243	-3.18588	0.00144315	0.032772	2536.69	1642.68	764.704	979.823	246.165	357.752	210.719	1131.03	12	13196723	13219941	1	2012	protein_coding	EMP1	epithelial membrane protein 1 [Source:HGNC Symbol;Acc:HGNC:3333]
ENSG00000104967	362.87	-5.1449	-2.36314	0.741924	-3.18516	0.00144675	0.032772	573.67	1121.26	496.977	7.92577	72.8779	193.976	197.193	239.08	19	45933734	45974044	-1	4858	protein_coding	NOVA2	NOVA alternative splicing regulator 2 [Source:HGNC Symbol;Acc:HGNC:7887]
ENSG00000171532	19.9781	-12.2933	-3.61979	1.13652	-3.18499	0.0014476	0.032772	44.0015	42.5479	40.0788	0	0	1.16153	9.96646	22.069	17	39603536	39609777	-1	4761	protein_coding	NEUROD2	neuronal differentiation 2 [Source:HGNC Symbol;Acc:HGNC:7763]
ENSG00000167771	79.4904	-3.06162	-1.61429	0.507068	-3.18358	0.00145464	0.0328848	56.652	84.2614	173.141	44.5824	43.7267	36.0075	32.035	165.517	11	63911230	63917164	-1	283248	protein_coding	RCOR2	REST corepressor 2 [Source:HGNC Symbol;Acc:HGNC:27455]
ENSG00000242221	13.506	22.3397	4.48154	1.40794	3.18304	0.00145735	0.0328995	0	0	0	13.8701	56.6828	15.0999	17.7972	4.5977	19	43064209	43083045	-1	5670	protein_coding	PSG2	pregnancy specific beta-1-glycoprotein 2 [Source:HGNC Symbol;Acc:HGNC:9519]
ENSG00000108798	47.9087	7.74033	2.9524	0.927924	3.18172	0.00146402	0.0330034	7.70027	2.50282	22.4441	116.905	186.243	25.5537	9.96646	11.954	17	49210411	49223225	1	51225	protein_coding	ABI3	ABI family member 3 [Source:HGNC Symbol;Acc:HGNC:29859]
ENSG00000175084	12.3472	34.1325	5.09307	1.60304	3.17713	0.00148738	0.0333419	0	0	0	15.8515	69.6389	6.96919	3.55945	2.75862	2	219418377	219426734	1	1674	protein_coding	DES	desmin [Source:HGNC Symbol;Acc:HGNC:2770]
ENSG00000198467	26677.8	2.91489	1.54344	0.48578	3.17725	0.00148681	0.0333419	5480.39	5869.1	23189.6	41135.7	39780	42527.2	35461.4	19978.8	9	35681992	35690056	-1	7169	protein_coding	TPM2	tropomyosin 2 [Source:HGNC Symbol;Acc:HGNC:12011]
ENSG00000177352	1037.89	2.43608	1.28456	0.404301	3.17723	0.00148688	0.0333419	479.067	526.425	631.642	1347.38	2613.89	1017.5	908.371	778.85	3	49162535	49166331	-1	64925	protein_coding	CCDC71	coiled-coil domain containing 71 [Source:HGNC Symbol;Acc:HGNC:25760]
ENSG00000111087	118.702	-6.18738	-2.62933	0.827431	-3.1777	0.00148447	0.0333419	225.508	306.178	155.506	0	61.5413	31.3613	39.8658	129.655	12	57459785	57472268	1	2735	protein_coding	GLI1	GLI family zinc finger 1 [Source:HGNC Symbol;Acc:HGNC:4317]
ENSG00000101331	5.76044	-34.8926	-5.12485	1.61364	-3.17596	0.00149343	0.0334306	10.4504	13.3483	9.61892	0	0	0	0.71189	11.954	20	32010438	32032180	1	140706	protein_coding	CCM2L	CCM2 like scaffold protein [Source:HGNC Symbol;Acc:HGNC:16153]
ENSG00000142675	271.168	6.7274	2.75005	0.866224	3.17475	0.00149963	0.0335225	5.50019	5.00563	136.268	243.717	693.15	500.62	449.914	135.172	1	26177484	26189884	1	10256	protein_coding	CNKSR1	connector enhancer of kinase suppressor of Ras 1 [Source:HGNC Symbol;Acc:HGNC:19700]
ENSG00000164823	194.925	-2.88995	-1.53105	0.48239	-3.17387	0.00150419	0.0335454	289.86	531.431	198.791	97.0906	85.834	80.1457	137.395	138.851	8	89901849	89927888	1	734	protein_coding	OSGIN2	oxidative stress induced growth inhibitor family member 2 [Source:HGNC Symbol;Acc:HGNC:1355]
ENSG00000169918	7.55979	-28.5565	-4.83575	1.52367	-3.17375	0.00150485	0.0335454	19.2507	24.1939	3.20631	0	0	1.16153	0.71189	11.954	15	31475398	31870789	-1	161725	protein_coding	OTUD7A	OTU deubiquitinase 7A [Source:HGNC Symbol;Acc:HGNC:20718]
ENSG00000127920	998.397	-3.8966	-1.96222	0.618771	-3.17115	0.00151836	0.0337994	4044.29	1042.01	540.263	722.235	307.707	290.383	311.096	729.195	7	93921735	93928610	1	2791	protein_coding	GNG11	G protein subunit gamma 11 [Source:HGNC Symbol;Acc:HGNC:4403]
ENSG00000264548	11.2217	30.9644	4.95254	1.56267	3.16929	0.00152812	0.0339605	0	0	0	7.92577	56.6828	17.423	4.98323	2.75862	17	82214227	82217352	1		lncRNA		novel transcript, antisense CCDC57
ENSG00000116299	95.2859	5.13854	2.36136	0.745152	3.16896	0.00152985	0.0339605	4.95017	13.3483	38.4757	132.757	299.609	84.7918	120.309	68.046	1	109113679	109206781	1	57535	protein_coding	ELAPOR1	endosome-lysosome associated apoptosis and autophagy regulator 1 [Source:HGNC Symbol;Acc:HGNC:29618]
ENSG00000101222	85.4805	5.89953	2.5606	0.808222	3.16819	0.00153391	0.0340034	14.3005	28.3652	33.6662	95.1092	421.072	44.1382	24.2043	22.9885	20	3777504	3781448	-1	25876	protein_coding	SPEF1	sperm flagellar 1 [Source:HGNC Symbol;Acc:HGNC:15874]
ENSG00000108829	11587.1	1.95414	0.966536	0.305153	3.16738	0.00153818	0.0340509	7538.56	5338.51	9572.43	20577.3	13556.9	14197.4	12984.9	8930.57	17	50375059	50397523	-1	55379	protein_coding	LRRC59	leucine rich repeat containing 59 [Source:HGNC Symbol;Acc:HGNC:28817]
ENSG00000180998	8.91273	-18.9958	-4.24761	1.34122	-3.16698	0.00154032	0.0340511	25.8509	24.1939	8.01576	0.990721	0	0	2.13567	10.1149	14	52552836	52637713	1	283554	protein_coding	GPR137C	G protein-coupled receptor 137C [Source:HGNC Symbol;Acc:HGNC:25445]
ENSG00000175538	8.34761	-33.8799	-5.08236	1.60507	-3.16644	0.00154316	0.0340668	34.6512	11.6798	14.4284	0	0	0	1.42378	4.5977	11	74454841	74467729	-1	10008	protein_coding	KCNE3	potassium voltage-gated channel subfamily E regulatory subunit 3 [Source:HGNC Symbol;Acc:HGNC:6243]
ENSG00000149328	921.938	-2.67173	-1.41777	0.44796	-3.16496	0.00155106	0.034194	1215.54	1452.47	1646.44	729.17	738.496	347.298	195.058	1051.03	11	134331874	134378341	1	89944	protein_coding	GLB1L2	galactosidase beta 1 like 2 [Source:HGNC Symbol;Acc:HGNC:25129]
ENSG00000198715	406.101	6.26072	2.64633	0.837784	3.15872	0.00158462	0.0348376	9.90034	11.6798	168.331	703.412	1230.83	479.712	386.556	258.391	1	156290089	156295689	-1	112770	protein_coding	GLMP	glycosylated lysosomal membrane protein [Source:HGNC Symbol;Acc:HGNC:29436]
ENSG00000172575	10.3565	-62.4662	-5.965	1.88837	-3.15881	0.00158413	0.0348376	1.10004	0.834272	67.3324	0	0	0	0.71189	12.8736	15	38488103	38565575	-1	10125	protein_coding	RASGRP1	RAS guanyl releasing protein 1 [Source:HGNC Symbol;Acc:HGNC:9878]
ENSG00000179403	730.21	-3.0208	-1.59493	0.505142	-3.15739	0.00159188	0.0349492	656.723	860.134	1545.44	99.0721	380.585	512.235	460.593	1326.9	1	1434861	1442882	1	64856	protein_coding	VWA1	von Willebrand factor A domain containing 1 [Source:HGNC Symbol;Acc:HGNC:30910]
ENSG00000115128	230.346	-3.9623	-1.98634	0.629578	-3.15503	0.00160481	0.0351848	921.832	269.47	142.681	130.775	95.551	55.7535	89.6981	137.011	2	24067586	24076373	-1	51639	protein_coding	SF3B6	splicing factor 3b subunit 6 [Source:HGNC Symbol;Acc:HGNC:30096]
ENSG00000223940	35.0305	3.83062	1.93758	0.614237	3.15445	0.00160801	0.0352066	12.1004	7.50845	28.8568	74.3041	53.4438	45.2997	47.6966	11.0345	X	152479577	152481024	1		processed_pseudogene	KRT8P8	keratin 8 pseudogene 8 [Source:HGNC Symbol;Acc:HGNC:33362]
ENSG00000137673	14.0474	-16.4658	-4.0414	1.28188	-3.15272	0.00161758	0.0353676	28.051	35.0394	22.4441	0	0	0	5.69512	21.1494	11	102520508	102530750	-1	4316	protein_coding	MMP7	matrix metallopeptidase 7 [Source:HGNC Symbol;Acc:HGNC:7174]
ENSG00000156804	91.0513	5.50778	2.46147	0.781011	3.15165	0.00162353	0.0354494	19.2507	25.8624	17.6347	147.617	395.16	27.8768	46.2728	48.7356	8	123497889	123541206	-1	114907	protein_coding	FBXO32	F-box protein 32 [Source:HGNC Symbol;Acc:HGNC:16731]
ENSG00000182511	42.5332	6.34697	2.66607	0.84626	3.15041	0.00163041	0.0355509	6.60023	5.8399	25.6504	66.3783	179.765	29.0383	17.7972	9.1954	15	90883695	90895776	1	2242	protein_coding	FES	FES proto-oncogene, tyrosine kinase [Source:HGNC Symbol;Acc:HGNC:3657]
ENSG00000106266	2414.87	3.51632	1.81407	0.575955	3.14967	0.00163456	0.035593	369.063	660.743	1963.86	3699.35	7020.57	2931.71	1388.19	1285.52	7	2251770	2354318	-1	29886	protein_coding	SNX8	sorting nexin 8 [Source:HGNC Symbol;Acc:HGNC:14972]
ENSG00000162576	558.134	7.30167	2.86823	0.910869	3.14889	0.00163892	0.0356392	105.604	98.4441	201.997	45.5732	50.2048	1727.2	2103.63	132.414	1	1352689	1361777	-1	54587	protein_coding	MXRA8	matrix remodeling associated 8 [Source:HGNC Symbol;Acc:HGNC:7542]
ENSG00000228624	19.1144	9.52717	3.25205	1.03372	3.14596	0.00165544	0.035913	8.25029	1.66854	0	32.6938	77.7364	13.9384	14.9497	3.67816	6	113969701	114471705	1	101927768	lncRNA	HDAC2-AS2	HDAC2 and HS3ST5 antisense RNA 2 [Source:HGNC Symbol;Acc:HGNC:43590]
ENSG00000176396	192.966	-2.76855	-1.46913	0.467005	-3.14586	0.001656	0.035913	462.016	235.265	288.568	78.2669	63.1608	130.092	137.395	148.966	19	39538707	39540161	-1	163126	protein_coding	EID2	EP300 interacting inhibitor of differentiation 2 [Source:HGNC Symbol;Acc:HGNC:28292]
ENSG00000165233	961.585	2.1205	1.0844	0.344853	3.14454	0.00166347	0.036026	473.016	528.928	796.767	1181.93	1455.94	1774.82	813.69	667.586	9	93096217	93113283	1	84270	protein_coding	CARD19	caspase recruitment domain family member 19 [Source:HGNC Symbol;Acc:HGNC:28148]
ENSG00000229512	18.5672	17.2054	4.10479	1.30624	3.14245	0.0016754	0.0362352	0	2.50282	0	32.6938	92.312	6.96919	8.54268	5.51724	11	1763009	1763749	-1		lncRNA		novel transcript
ENSG00000111799	3198.99	-3.74855	-1.90633	0.607061	-3.14027	0.00168795	0.0364574	2791.35	12118.6	1872.48	586.507	902.066	1568.07	2332.15	3420.69	6	75084326	75206053	-1	1303	protein_coding	COL12A1	collagen type XII alpha 1 chain [Source:HGNC Symbol;Acc:HGNC:2188]
ENSG00000126803	371.148	-2.73729	-1.45275	0.462866	-3.13859	0.00169761	0.0366166	649.572	532.265	288.568	93.1277	215.395	159.13	326.757	704.368	14	64535905	64546173	1	3306	protein_coding	HSPA2	heat shock protein family A (Hsp70) member 2 [Source:HGNC Symbol;Acc:HGNC:5235]
ENSG00000167283	540.008	-2.58253	-1.36878	0.436316	-3.13714	0.00170607	0.0367496	1416.85	397.113	612.404	291.272	291.512	223.014	400.082	687.816	11	118401606	118431496	1	10632	protein_coding	ATP5MG	ATP synthase membrane subunit g [Source:HGNC Symbol;Acc:HGNC:14247]
ENSG00000121064	270.77	2.49008	1.31619	0.419629	3.13656	0.00170945	0.0367727	144.655	107.621	102.602	489.416	453.462	303.16	300.418	264.828	17	56978129	57006768	1	59342	protein_coding	SCPEP1	serine carboxypeptidase 1 [Source:HGNC Symbol;Acc:HGNC:29507]
ENSG00000149177	491.395	-2.20661	-1.14183	0.364229	-3.13492	0.00171902	0.036929	661.123	807.575	466.518	332.882	183.004	276.444	432.117	771.494	11	47980558	48170841	1	5795	protein_coding	PTPRJ	protein tyrosine phosphatase receptor type J [Source:HGNC Symbol;Acc:HGNC:9673]
ENSG00000178999	4806.49	2.75394	1.4615	0.46659	3.13229	0.00173449	0.0371724	1170.44	1323.16	4249.96	6328.72	8848.99	8282.88	4746.17	3501.61	17	8204733	8210600	-1	9212	protein_coding	AURKB	aurora kinase B [Source:HGNC Symbol;Acc:HGNC:11390]
ENSG00000134882	1334.57	-2.00062	-1.00045	0.31947	-3.13159	0.00173863	0.0371724	2332.08	1712.76	1375.51	1260.2	842.144	678.334	778.096	1697.47	13	99200774	99386504	1	337867	protein_coding	UBAC2	UBA domain containing 2 [Source:HGNC Symbol;Acc:HGNC:20486]
ENSG00000134901	152.361	-2.75649	-1.46283	0.467147	-3.13142	0.00173966	0.0371724	333.312	302.841	133.062	60.434	71.2584	88.2764	104.648	125.057	13	102784281	102798976	-1	79070	protein_coding	POGLUT2	protein O-glucosyltransferase 2 [Source:HGNC Symbol;Acc:HGNC:19350]
ENSG00000198691	15.9698	-9.50012	-3.24795	1.03708	-3.13181	0.00173732	0.0371724	30.8011	25.0282	32.0631	4.9536	0	0	6.40701	28.5057	1	93992834	94121148	-1	24	protein_coding	ABCA4	ATP binding cassette subfamily A member 4 [Source:HGNC Symbol;Acc:HGNC:34]
ENSG00000101017	532.257	4.24161	2.08461	0.666635	3.12707	0.0017656	0.0376765	37.4013	52.5591	312.615	804.465	1115.84	939.679	584.462	411.034	20	46118278	46129863	1	958	protein_coding	CD40	CD40 molecule [Source:HGNC Symbol;Acc:HGNC:11919]
ENSG00000178860	517.826	4.09667	2.03445	0.651016	3.12504	0.00177782	0.0378864	88.003	125.141	378.344	872.825	1873.77	313.613	268.382	222.529	8	71841549	71844468	-1	9242	protein_coding	MSC	musculin [Source:HGNC Symbol;Acc:HGNC:7321]
ENSG00000267270	52.1939	3.30345	1.72397	0.551953	3.12341	0.0017877	0.0380463	26.9509	12.5141	32.0631	60.434	93.9315	119.638	46.2728	25.7471	18	80147924	80179839	1	100130522	lncRNA	PARD6G-AS1	PARD6G antisense RNA 1 [Source:HGNC Symbol;Acc:HGNC:44109]
ENSG00000125122	110.865	5.81305	2.5393	0.813242	3.12244	0.00179361	0.0380654	28.051	34.2051	17.6347	149.599	536.057	41.8151	29.8994	49.6552	16	67207139	67227048	-1	26231	protein_coding	LRRC29	leucine rich repeat containing 29 [Source:HGNC Symbol;Acc:HGNC:13605]
ENSG00000227398	24.2894	4.02209	2.00795	0.643248	3.12157	0.00179887	0.0380654	13.7505	5.00563	6.41261	38.6381	40.4877	42.9767	34.1707	12.8736	3	47164186	47246601	1		lncRNA	KIF9-AS1	KIF9 antisense RNA 1 [Source:HGNC Symbol;Acc:HGNC:26822]
ENSG00000197043	7531.23	2.31861	1.21326	0.388611	3.12204	0.00179603	0.0380654	2214.38	3372.13	6827.83	12797.1	10373	10175	8746.99	5743.45	5	151100706	151157785	-1	309	protein_coding	ANXA6	annexin A6 [Source:HGNC Symbol;Acc:HGNC:544]
ENSG00000196262	19584.6	2.02762	1.01979	0.326732	3.12118	0.00180131	0.0380654	14512.8	9187.84	14250.4	30474.6	35946.6	19556.7	18950.5	13797.7	7	44796680	44824564	1	5478	protein_coding	PPIA	peptidylprolyl isomerase A [Source:HGNC Symbol;Acc:HGNC:9253]
ENSG00000100504	1331.79	-2.27581	-1.18638	0.380137	-3.12092	0.00180288	0.0380654	1752.91	2082.34	1120.6	577.59	561.969	937.356	1174.62	2446.9	14	50857891	50944483	-1	5836	protein_coding	PYGL	glycogen phosphorylase L [Source:HGNC Symbol;Acc:HGNC:9725]
ENSG00000198841	148.691	-2.49227	-1.31746	0.421997	-3.12196	0.00179649	0.0380654	290.41	115.964	182.759	93.1277	74.4974	65.0458	107.495	260.23	1	52032103	52033810	-1	112970	protein_coding	KTI12	KTI12 chromatin associated homolog [Source:HGNC Symbol;Acc:HGNC:25160]
ENSG00000154760	185.833	2.07959	1.0563	0.338747	3.11826	0.00181924	0.0383447	152.355	118.467	91.3797	303.161	184.624	250.891	266.247	119.54	17	35435096	35448837	-1	146857	protein_coding	SLFN13	schlafen family member 13 [Source:HGNC Symbol;Acc:HGNC:26481]
ENSG00000198618	950.144	2.01732	1.01244	0.324709	3.11799	0.00182091	0.0383447	666.623	499.729	690.959	1195.8	1914.26	983.817	988.815	661.149	21	18857779	18858276	1		processed_pseudogene	PPIAP22	peptidylprolyl isomerase A pseudogene 22 [Source:HGNC Symbol;Acc:HGNC:17236]
ENSG00000079435	108.317	6.31968	2.65985	0.853505	3.11638	0.00183083	0.0384018	3.85013	5.8399	75.3482	57.4618	349.814	212.56	126.716	34.9425	19	42401514	42427388	-1	3991	protein_coding	LIPE	lipase E, hormone sensitive type [Source:HGNC Symbol;Acc:HGNC:6621]
ENSG00000277534	93.1127	-2.63321	-1.39682	0.448173	-3.1167	0.00182886	0.0384018	185.356	107.621	100.999	55.4804	40.4877	75.4995	34.1707	145.287	18	26542971	26545791	-1		lncRNA		novel transcript, sense intronic to KCTD1
ENSG00000015133	88.4855	-3.73845	-1.90244	0.610338	-3.11703	0.00182682	0.0384018	143.005	122.638	141.077	64.3968	59.9218	13.9384	12.1021	150.805	14	91271323	91417844	-1	440193	protein_coding	CCDC88C	coiled-coil domain containing 88C [Source:HGNC Symbol;Acc:HGNC:19967]
ENSG00000176986	1100.75	2.59162	1.37385	0.440934	3.11578	0.00183459	0.0384302	452.666	1047.01	232.457	1800.14	1669.71	1388.03	1497.82	718.161	10	73744372	73772161	1	9632	protein_coding	SEC24C	SEC24 homolog C, COPII coat complex component [Source:HGNC Symbol;Acc:HGNC:10705]
ENSG00000212719	376.027	2.01788	1.01284	0.325146	3.11504	0.0018392	0.0384742	196.907	298.669	195.585	509.23	638.086	477.389	387.98	304.368	17	21428263	21574517	-1	339263	lncRNA	LINC02693	long intergenic non-protein coding RNA 2693 [Source:HGNC Symbol;Acc:HGNC:27904]
ENSG00000182759	16.6727	-7.32179	-2.8722	0.922151	-3.11467	0.0018415	0.0384742	30.8011	24.1939	44.8883	4.9536	0	2.32306	7.83079	18.3908	8	143419182	143430732	-1	389692	protein_coding	MAFA	MAF bZIP transcription factor A [Source:HGNC Symbol;Acc:HGNC:23145]
ENSG00000105516	340.134	-3.48945	-1.803	0.579158	-3.11314	0.00185107	0.0386237	541.769	686.606	461.708	30.7123	299.609	185.845	91.8338	422.988	19	48630030	48637379	-1	1628	protein_coding	DBP	D-box binding PAR bZIP transcription factor [Source:HGNC Symbol;Acc:HGNC:2697]
ENSG00000074755	1803.8	1.75807	0.813996	0.261516	3.11261	0.00185442	0.038643	1213.89	1084.55	1255.27	2150.85	2019.53	2403.21	2624.03	1679.08	17	4004445	4143030	-1	23140	protein_coding	ZZEF1	zinc finger ZZ-type and EF-hand domain containing 1 [Source:HGNC Symbol;Acc:HGNC:29027]
ENSG00000223532	175.542	-3.20448	-1.68009	0.539843	-3.11219	0.00185708	0.038648	194.707	225.253	347.884	48.5453	29.1512	164.937	90.41	303.448	CHR_HSCHR6_MHC_COX_CTG1	31260536	31347723	-1	3106	protein_coding	HLA-B	major histocompatibility complex, class I, B [Source:HGNC Symbol;Acc:HGNC:4932]
ENSG00000101882	100.297	-2.26449	-1.17919	0.379216	-3.10954	0.0018738	0.0389454	146.855	151.837	150.696	43.5917	77.7364	58.0766	66.9176	106.667	X	119920672	119943751	-1	79576	protein_coding	NKAP	NFKB activating protein [Source:HGNC Symbol;Acc:HGNC:29873]
ENSG00000090013	3822.54	2.58459	1.36993	0.440671	3.10874	0.00187885	0.0389521	1041.74	1466.65	3599.08	3970.81	7336.37	6865.81	3874.1	2425.75	19	40447765	40465764	-1	645	protein_coding	BLVRB	biliverdin reductase B [Source:HGNC Symbol;Acc:HGNC:1063]
ENSG00000137642	327.028	-3.85186	-1.94556	0.625839	-3.10872	0.001879	0.0389521	308.011	886.831	343.075	108.979	22.6731	134.738	271.23	540.69	11	121452314	121633763	1	6653	protein_coding	SORL1	sortilin related receptor 1 [Source:HGNC Symbol;Acc:HGNC:11185]
ENSG00000175348	232.453	-2.61552	-1.3871	0.446569	-3.10612	0.00189563	0.0392459	598.421	329.537	253.298	111.951	121.463	128.93	152.344	163.678	11	8947202	8965011	-1	56674	protein_coding	TMEM9B	TMEM9 domain family member B [Source:HGNC Symbol;Acc:HGNC:1168]
ENSG00000198682	151.159	2.96919	1.57007	0.505648	3.10507	0.00190235	0.0392948	39.6014	49.222	102.602	265.513	105.268	260.183	271.942	114.943	10	87659613	87747705	1	9060	protein_coding	PAPSS2	3'-phosphoadenosine 5'-phosphosulfate synthase 2 [Source:HGNC Symbol;Acc:HGNC:8604]
ENSG00000034152	1887.31	2.35588	1.23627	0.398156	3.10498	0.00190291	0.0392948	658.373	704.96	1904.55	2598.66	2785.55	3140.78	2071.6	1234.02	17	21284672	21315232	1	5606	protein_coding	MAP2K3	mitogen-activated protein kinase kinase 3 [Source:HGNC Symbol;Acc:HGNC:6843]
ENSG00000112218	27.7169	7.07197	2.82211	0.90903	3.10453	0.0019058	0.0393038	5.50019	6.67417	0	11.8886	72.8779	45.2997	64.782	14.7126	6	96794125	96837477	-1	81491	protein_coding	GPR63	G protein-coupled receptor 63 [Source:HGNC Symbol;Acc:HGNC:13302]
ENSG00000007047	3220.95	2.40515	1.26613	0.408143	3.10217	0.00192105	0.0395672	1297.49	2058.15	2409.54	3096.99	7899.96	4570.63	2632.57	1802.3	19	45079288	45305284	1	57787	protein_coding	MARK4	microtubule affinity regulating kinase 4 [Source:HGNC Symbol;Acc:HGNC:13538]
ENSG00000106628	19232.2	3.19842	1.67736	0.541002	3.10047	0.00193214	0.0397443	4537.11	8672.26	15794.3	23316.6	59719.4	24150.6	10023.4	7644.14	7	44114681	44124358	-1	5425	protein_coding	POLD2	DNA polymerase delta 2, accessory subunit [Source:HGNC Symbol;Acc:HGNC:9176]
ENSG00000135363	14.9528	-14.1284	-3.82052	1.23247	-3.0999	0.00193587	0.0397699	53.9019	13.3483	27.2536	6.93504	0	0	0.71189	17.4713	11	33858576	33892076	-1	4005	protein_coding	LMO2	LIM domain only 2 [Source:HGNC Symbol;Acc:HGNC:6642]
ENSG00000107438	1875.22	2.70951	1.43803	0.464066	3.09876	0.00194331	0.0398716	479.067	523.088	1494.14	2139.96	4019.62	2366.04	2430.39	1549.43	10	95237572	95291012	-1	9124	protein_coding	PDLIM1	PDZ and LIM domain 1 [Source:HGNC Symbol;Acc:HGNC:2067]
ENSG00000201772	15.3629	22.3796	4.48411	1.44989	3.09272	0.00198332	0.0406403	0	4.17136	0	26.7495	82.5949	3.48459	4.98323	0.91954	7	45104906	45105042	-1	677796	snoRNA	SNORA5C	small nucleolar RNA, H/ACA box 5C [Source:HGNC Symbol;Acc:HGNC:32590]
ENSG00000143418	3326.7	2.2077	1.14254	0.369506	3.09208	0.00198756	0.040675	1867.31	2472.78	1016.4	5382.59	3579.11	4962.06	4394.5	2938.85	1	150960583	150975003	-1	29956	protein_coding	CERS2	ceramide synthase 2 [Source:HGNC Symbol;Acc:HGNC:14076]
ENSG00000130762	37.4457	-5.88376	-2.55674	0.827	-3.09158	0.00199093	0.0406918	51.1518	77.5873	86.5703	6.93504	24.2926	12.7768	0.71189	39.5402	1	3454665	3481113	1	27237	protein_coding	ARHGEF16	Rho guanine nucleotide exchange factor 16 [Source:HGNC Symbol;Acc:HGNC:15515]
ENSG00000102996	741.226	-2.63845	-1.39969	0.452817	-3.09107	0.00199438	0.0407104	779.927	1461.64	1135.03	197.153	777.364	342.652	314.655	921.379	16	58025754	58046901	1	4324	protein_coding	MMP15	matrix metallopeptidase 15 [Source:HGNC Symbol;Acc:HGNC:7161]
ENSG00000206190	463.542	1.93024	0.94878	0.307055	3.08994	0.00200198	0.0408132	228.808	283.652	386.36	742.05	600.838	500.62	597.276	368.736	15	25677271	25865184	-1	57194	protein_coding	ATP10A	ATPase phospholipid transporting 10A (putative) [Source:HGNC Symbol;Acc:HGNC:13542]
ENSG00000211448	44.9375	10.7043	3.42012	1.10756	3.08798	0.00201523	0.0409789	1.10004	0	12.8252	15.8515	56.6828	44.1382	211.431	17.4713	14	80197526	80387757	-1	1734	protein_coding	DIO2	iodothyronine deiodinase 2 [Source:HGNC Symbol;Acc:HGNC:2884]
ENSG00000273729	11.2583	-8.87265	-3.14936	1.01977	-3.08831	0.00201298	0.0409789	18.7006	17.5197	27.2536	0	3.23902	2.32306	3.55945	17.4713	14	77028086	77031572	1		lncRNA		novel transcript, antisense to IRF2BPL
ENSG00000170608	7.47783	-74.8921	-6.22674	2.01732	-3.08665	0.00202429	0.0411108	1.10004	1.66854	49.6977	0	0	0	0	7.35632	19	45863989	45873797	1	3171	protein_coding	FOXA3	forkhead box A3 [Source:HGNC Symbol;Acc:HGNC:5023]
ENSG00000001461	832.665	2.28682	1.19335	0.387209	3.08191	0.00205675	0.041717	345.962	324.532	686.149	1134.38	782.223	1588.98	1126.92	672.184	1	24415802	24472976	1	57185	protein_coding	NIPAL3	NIPA like domain containing 3 [Source:HGNC Symbol;Acc:HGNC:25233]
ENSG00000112319	86.7141	-7.14586	-2.83711	0.920949	-3.08063	0.0020656	0.0418435	146.855	310.349	67.3324	0	9.71705	27.8768	46.9847	84.5977	6	133240598	133532128	1	2070	protein_coding	EYA4	EYA transcriptional coactivator and phosphatase 4 [Source:HGNC Symbol;Acc:HGNC:3522]
ENSG00000128591	1952.34	45.5775	5.51025	1.78936	3.07945	0.00207385	0.041863	0	13.3483	208.41	5414.29	9456.31	289.221	123.157	114.023	7	128830406	128859274	1	2318	protein_coding	FLNC	filamin C [Source:HGNC Symbol;Acc:HGNC:3756]
ENSG00000170989	120.396	9.4334	3.23778	1.05146	3.07932	0.00207475	0.041863	0.550019	0.834272	33.6662	52.5082	139.278	299.675	378.725	57.931	1	101236865	101243713	1	1901	protein_coding	S1PR1	sphingosine-1-phosphate receptor 1 [Source:HGNC Symbol;Acc:HGNC:3165]
ENSG00000126214	289.584	-1.92718	-0.946491	0.307345	-3.07957	0.002073	0.041863	468.066	274.475	389.566	166.441	221.873	189.33	214.279	392.644	14	103561896	103714249	1	3831	protein_coding	KLC1	kinesin light chain 1 [Source:HGNC Symbol;Acc:HGNC:6387]
ENSG00000125257	232.8	-2.59069	-1.37333	0.446034	-3.07899	0.00207704	0.041863	353.112	549.785	166.728	128.794	168.429	83.6303	138.819	273.103	13	95019835	95301475	-1	10257	protein_coding	ABCC4	ATP binding cassette subfamily C member 4 [Source:HGNC Symbol;Acc:HGNC:55]
ENSG00000089101	12.7634	-17.6756	-4.14369	1.34677	-3.07675	0.00209271	0.0421256	28.601	13.3483	51.3009	0	1.61951	0	3.55945	3.67816	20	20052514	20360703	1	26074	protein_coding	CFAP61	cilia and flagella associated protein 61 [Source:HGNC Symbol;Acc:HGNC:15872]
ENSG00000040531	516.621	2.81012	1.49063	0.48477	3.07493	0.00210552	0.0421732	132.005	251.116	410.407	923.352	1234.07	530.82	358.792	292.414	17	3636459	3663103	1	1497	protein_coding	CTNS	cystinosin, lysosomal cystine transporter [Source:HGNC Symbol;Acc:HGNC:2518]
ENSG00000171298	3405.66	2.29033	1.19556	0.388706	3.07574	0.00209982	0.0421732	1079.69	2070.66	2513.74	4257.13	7294.27	4106.01	3306.73	2617.01	17	80101556	80119881	1	2548	protein_coding	GAA	glucosidase alpha, acid [Source:HGNC Symbol;Acc:HGNC:4065]
ENSG00000112562	60.6977	-3.55059	-1.82806	0.594507	-3.07492	0.00210563	0.0421732	144.655	52.5591	65.7293	39.6288	11.3366	18.5845	36.3064	116.782	6	168441151	168673445	1	64094	protein_coding	SMOC2	SPARC related modular calcium binding 2 [Source:HGNC Symbol;Acc:HGNC:20323]
ENSG00000272150	16.262	-6.52424	-2.70581	0.879827	-3.07539	0.0021023	0.0421732	23.6508	43.3821	28.8568	5.94432	0	5.80766	4.98323	17.4713	1	145572345	145607858	-1	101929780	transcribed_unprocessed_pseudogene	NBPF25P	NBPF member 25, pseudogene [Source:HGNC Symbol;Acc:HGNC:45046]
ENSG00000006740	35.5116	-5.1819	-2.37348	0.772024	-3.07436	0.00210953	0.0421986	89.1031	43.3821	44.8883	17.833	0	11.6153	15.6616	61.6092	17	12789498	12991643	1	9912	protein_coding	ARHGAP44	Rho GTPase activating protein 44 [Source:HGNC Symbol;Acc:HGNC:29096]
ENSG00000146576	1176.53	2.33285	1.2221	0.397901	3.07136	0.00213088	0.0425191	485.117	616.527	876.925	1808.07	2524.81	1411.26	843.589	845.977	7	6590021	6608726	1	79034	protein_coding	C7orf26	chromosome 7 open reading frame 26 [Source:HGNC Symbol;Acc:HGNC:21702]
ENSG00000130312	865.015	-2.06027	-1.04284	0.339503	-3.07165	0.00212876	0.0425191	1739.16	689.943	1013.19	565.702	602.457	536.628	557.41	1215.63	19	17292609	17306843	1	64981	protein_coding	MRPL34	mitochondrial ribosomal protein L34 [Source:HGNC Symbol;Acc:HGNC:14488]
ENSG00000132970	60.1604	-4.92485	-2.30008	0.749141	-3.07029	0.00213852	0.0426183	127.604	192.717	36.8725	30.7123	30.7707	4.64613	15.6616	42.2988	13	26557683	26688948	1	10810	protein_coding	WASF3	WASP family member 3 [Source:HGNC Symbol;Acc:HGNC:12734]
ENSG00000198912	309.948	-2.18024	-1.12448	0.366787	-3.06577	0.00217113	0.0432143	562.119	301.172	503.39	189.228	129.561	210.237	249.161	334.713	1	3889125	3900293	-1	339448	protein_coding	C1orf174	chromosome 1 open reading frame 174 [Source:HGNC Symbol;Acc:HGNC:27915]
ENSG00000196406	27.9236	14.7776	3.88534	1.2683	3.06342	0.00218826	0.0434508	0	0	6.41261	82.2298	97.1705	5.80766	23.4924	8.27586	X	141697411	141698739	-1	64648	protein_coding	SPANXD	SPANX family member D [Source:HGNC Symbol;Acc:HGNC:14332]
ENSG00000178971	345.599	2.36324	1.24076	0.40503	3.06339	0.00218845	0.0434508	106.704	189.38	312.615	444.834	668.857	463.451	363.776	215.172	17	8224815	8248056	-1	80169	protein_coding	CTC1	CST telomere replication complex component 1 [Source:HGNC Symbol;Acc:HGNC:26169]
ENSG00000163956	7417.59	-1.66686	-0.737135	0.240682	-3.06269	0.00219356	0.0434817	10388.2	9608.31	8607.33	6285.13	5305.51	6200.25	4461.41	8484.6	4	3503612	3532446	-1	4043	protein_coding	LRPAP1	LDL receptor related protein associated protein 1 [Source:HGNC Symbol;Acc:HGNC:6701]
ENSG00000134884	301.679	-2.71506	-1.44099	0.470536	-3.06243	0.00219544	0.0434817	707.324	591.499	229.251	121.859	163.57	141.707	222.822	235.402	13	106541673	106568137	-1	55082	protein_coding	ARGLU1	arginine and glutamate rich 1 [Source:HGNC Symbol;Acc:HGNC:25482]
ENSG00000198960	274.1	7.01498	2.81044	0.917865	3.06193	0.00219914	0.043501	3.30011	3.33709	110.618	697.467	516.623	324.067	380.149	157.241	X	101615118	101618001	-1	54470	protein_coding	ARMCX6	armadillo repeat containing X-linked 6 [Source:HGNC Symbol;Acc:HGNC:26094]
ENSG00000248099	8.99877	40.6262	5.34434	1.74628	3.06041	0.00221035	0.0436689	0.550019	0	0	0	37.2487	19.746	13.5259	0.91954	19	17816512	17821574	-1	3640	protein_coding	INSL3	insulin like 3 [Source:HGNC Symbol;Acc:HGNC:6086]
ENSG00000109323	225.63	-2.75165	-1.4603	0.477299	-3.0595	0.00221703	0.0437467	350.362	568.139	145.887	147.617	121.463	72.0149	140.242	259.31	4	102630770	102760994	-1	4126	protein_coding	MANBA	mannosidase beta [Source:HGNC Symbol;Acc:HGNC:6831]
ENSG00000202515	16.3284	11.0163	3.46157	1.13331	3.05439	0.00225518	0.044066	3.30011	3.33709	0	14.8608	82.5949	18.5845	4.27134	3.67816	5	140726158	140726246	1	56662	misc_RNA	VTRNA1-3	vault RNA 1-3 [Source:HGNC Symbol;Acc:HGNC:12656]
ENSG00000174938	594.434	6.09406	2.6074	0.853636	3.05447	0.00225461	0.044066	5.50019	30.0338	351.091	734.124	1774.98	785.195	789.486	285.057	16	29871159	29899547	-1	26470	protein_coding	SEZ6L2	seizure related 6 homolog like 2 [Source:HGNC Symbol;Acc:HGNC:30844]
ENSG00000177822	185.116	2.49404	1.31849	0.431417	3.05617	0.00224184	0.044066	93.5032	87.5985	107.411	285.328	404.877	124.284	242.754	135.172	4	181874438	182145249	-1		lncRNA	TENM3-AS1	TENM3 antisense RNA 1 [Source:HGNC Symbol;Acc:HGNC:28076]
ENSG00000113621	324.269	-2.02007	-1.0144	0.33186	-3.05672	0.00223771	0.044066	592.37	406.29	416.82	248.671	199.2	163.776	247.026	320	5	134874371	134901635	1	79770	protein_coding	TXNDC15	thioredoxin domain containing 15 [Source:HGNC Symbol;Acc:HGNC:20652]
ENSG00000129084	318.986	-2.32286	-1.2159	0.398085	-3.05438	0.00225527	0.044066	630.872	356.234	509.803	212.014	265.599	121.961	169.43	285.977	11	14504874	14643635	-1	5682	protein_coding	PSMA1	proteasome 20S subunit alpha 1 [Source:HGNC Symbol;Acc:HGNC:9530]
ENSG00000070388	64.7264	-5.4756	-2.45302	0.803089	-3.05448	0.00225453	0.044066	107.804	166.854	86.5703	0.990721	8.09754	32.5229	37.7302	77.2414	19	639879	644371	1	27006	protein_coding	FGF22	fibroblast growth factor 22 [Source:HGNC Symbol;Acc:HGNC:3679]
ENSG00000261170	11.1299	-17.6602	-4.14243	1.35588	-3.05515	0.0022495	0.044066	13.7505	15.8512	51.3009	0	0	2.32306	2.13567	3.67816	16	74422120	74441937	1	107984827	lncRNA		novel transcript, antisense to CLEC18B
ENSG00000161328	9.99637	-18.1366	-4.18083	1.36858	-3.05486	0.00225166	0.044066	14.8505	17.5197	25.6504	0	0	0	3.55945	18.3908	11	537527	554912	1	115399	protein_coding	LRRC56	leucine rich repeat containing 56 [Source:HGNC Symbol;Acc:HGNC:25430]
ENSG00000105088	121.714	-3.71255	-1.89241	0.619687	-3.05382	0.00225949	0.0440946	140.255	220.248	206.807	28.7309	132.8	24.3922	22.7805	197.701	19	9853718	9936552	-1	93145	protein_coding	OLFM2	olfactomedin 2 [Source:HGNC Symbol;Acc:HGNC:17189]
ENSG00000164889	6108.05	2.51164	1.32863	0.435248	3.05259	0.00226879	0.0441682	2202.28	4710.3	4067.2	8245.77	15006.4	7707.92	3989.43	2935.17	7	151057210	151076526	1	6522	protein_coding	SLC4A2	solute carrier family 4 member 2 [Source:HGNC Symbol;Acc:HGNC:11028]
ENSG00000119950	170.817	-3.14273	-1.65202	0.541128	-3.05292	0.0022663	0.0441682	375.113	409.627	139.474	96.0999	42.1072	77.8226	113.19	113.103	10	110207605	110287365	1	4601	protein_coding	MXI1	MAX interactor 1, dimerization protein [Source:HGNC Symbol;Acc:HGNC:7534]
ENSG00000204791	8.27651	-15.1451	-3.92078	1.28524	-3.05061	0.00228378	0.0444058	19.8007	23.3596	14.4284	0.990721	0	2.32306	0.71189	4.5977	8	144049079	144051522	1		transcribed_unitary_pseudogene	SMPD5	sphingomyelin phosphodiesterase 5, pseudogene [Source:HGNC Symbol;Acc:HGNC:52275]
ENSG00000181031	7.96905	31.7559	4.98895	1.63639	3.04875	0.00229795	0.0444114	0	0	0	17.833	32.3902	8.13072	3.55945	1.83908	17	212389	386254	-1	9501	protein_coding	RPH3AL	rabphilin 3A like (without C2 domains) [Source:HGNC Symbol;Acc:HGNC:10296]
ENSG00000162542	419.463	2.50738	1.32618	0.434964	3.04894	0.00229649	0.0444114	105.604	164.352	354.297	481.49	576.545	701.565	637.141	334.713	1	19682213	19799945	-1	255104	protein_coding	TMCO4	transmembrane and coiled-coil domains 4 [Source:HGNC Symbol;Acc:HGNC:27393]
ENSG00000160691	3535.66	1.91054	0.933979	0.306348	3.04875	0.00229796	0.0444114	2008.67	2382.68	2616.35	6007.73	4984.85	4708.85	2865.36	2710.8	1	154962298	154974395	-1	6464	protein_coding	SHC1	SHC adaptor protein 1 [Source:HGNC Symbol;Acc:HGNC:10840]
ENSG00000163634	388.544	-2.07522	-1.05326	0.345353	-3.04982	0.0022898	0.0444114	673.773	644.058	456.899	230.838	212.156	297.352	270.518	322.759	3	63833870	63863868	-1	80145	protein_coding	THOC7	THO complex 7 [Source:HGNC Symbol;Acc:HGNC:29874]
ENSG00000247271	203.013	-2.36325	-1.24077	0.406887	-3.04943	0.00229272	0.0444114	416.914	324.532	205.204	90.1556	165.19	98.7302	130.276	193.103	11	10858179	10908972	1	729013	lncRNA	ZBED5-AS1	ZBED5 antisense RNA 1 [Source:HGNC Symbol;Acc:HGNC:48646]
ENSG00000123384	697.45	2.73817	1.45321	0.476839	3.04759	0.00230682	0.0444949	114.404	407.959	589.96	670.718	1042.96	1016.34	1354.73	382.529	12	57128483	57213361	1	4035	protein_coding	LRP1	LDL receptor related protein 1 [Source:HGNC Symbol;Acc:HGNC:6692]
ENSG00000153774	234.621	-2.37502	-1.24794	0.409502	-3.04746	0.00230784	0.0444949	496.117	302.841	294.98	133.747	90.6925	121.961	208.584	228.046	16	75293698	75433503	-1	10428	protein_coding	CFDP1	craniofacial development protein 1 [Source:HGNC Symbol;Acc:HGNC:1873]
ENSG00000145287	58.7132	10.0261	3.32569	1.09222	3.04488	0.0023277	0.0448236	7.15025	0	22.4441	73.3133	3.23902	121.961	227.805	13.7931	4	83090048	83137075	-1	51316	protein_coding	PLAC8	placenta associated 8 [Source:HGNC Symbol;Acc:HGNC:19254]
ENSG00000129219	810.235	2.04174	1.0298	0.338433	3.04285	0.00234348	0.045019	318.461	462.187	630.039	968.925	1078.59	1322.98	978.849	721.839	17	4807152	4823434	1	5338	protein_coding	PLD2	phospholipase D2 [Source:HGNC Symbol;Acc:HGNC:9068]
ENSG00000138606	333.346	-2.45852	-1.29779	0.426502	-3.04287	0.00234335	0.045019	416.364	517.248	525.834	106.007	351.433	187.007	128.852	434.023	15	45167214	45201175	-1	90525	protein_coding	SHF	Src homology 2 domain containing F [Source:HGNC Symbol;Acc:HGNC:25116]
ENSG00000258733	6.92182	82.8805	6.37296	2.0981	3.03749	0.00238561	0.0457734	0	0	0	0	21.0536	15.0999	19.221	0	14	85911438	86161500	1		lncRNA	LINC02328	long intergenic non-protein coding RNA 2328 [Source:HGNC Symbol;Acc:HGNC:53248]
ENSG00000116774	89.5759	-5.58828	-2.4824	0.817872	-3.0352	0.00240376	0.0460664	43.4515	52.5591	113.824	9.90721	38.8682	9.29225	50.5442	398.161	1	113979391	114035572	1	56944	protein_coding	OLFML3	olfactomedin like 3 [Source:HGNC Symbol;Acc:HGNC:24956]
ENSG00000136699	6099.19	2.1938	1.13343	0.373547	3.03425	0.00241136	0.0461567	2060.37	3364.62	4836.71	6769.59	11119.5	9536.17	6089.51	5017.01	2	130151392	130182750	-1	55627	protein_coding	SMPD4	sphingomyelin phosphodiesterase 4 [Source:HGNC Symbol;Acc:HGNC:32949]
ENSG00000134070	113.508	3.65876	1.87136	0.617184	3.03209	0.00242867	0.0463768	39.6014	52.5591	33.6662	425.019	95.551	76.6611	116.038	68.9655	3	10164919	10243745	1	3656	protein_coding	IRAK2	interleukin 1 receptor associated kinase 2 [Source:HGNC Symbol;Acc:HGNC:6113]
ENSG00000237517	15.5338	-6.02265	-2.5904	0.854226	-3.03245	0.00242577	0.0463768	18.1506	12.5141	36.8725	5.94432	1.61951	4.64613	4.98323	39.5402	22	18985836	18994501	1		transcribed_unprocessed_pseudogene	DGCR5	DiGeorge syndrome critical region gene 5 [Source:HGNC Symbol;Acc:HGNC:16757]
ENSG00000185339	578.191	-2.20626	-1.1416	0.376677	-3.03072	0.00243968	0.0465316	631.972	1060.36	865.703	423.038	477.755	349.621	193.634	623.448	22	30607003	30627271	1	6948	protein_coding	TCN2	transcobalamin 2 [Source:HGNC Symbol;Acc:HGNC:11653]
ENSG00000179832	1744.77	3.19175	1.67435	0.55285	3.02858	0.00245706	0.0466099	345.412	1077.04	1094.95	2292.53	5747.64	1526.25	1061.43	812.873	8	144148016	144261940	1	727957	protein_coding	MROH1	maestro heat like repeat family member 1 [Source:HGNC Symbol;Acc:HGNC:26958]
ENSG00000104221	328.085	2.13526	1.09441	0.361336	3.02879	0.00245537	0.0466099	161.156	153.506	274.139	588.488	364.389	498.297	334.588	250.115	8	37843268	37849861	-1	55290	protein_coding	BRF2	BRF2 RNA polymerase III transcription initiation factor subunit [Source:HGNC Symbol;Acc:HGNC:17298]
ENSG00000197879	15267.7	1.84248	0.881647	0.29101	3.02961	0.00244867	0.0466099	7000.64	12626.7	12653.7	17728	21405	22860.1	17177.2	10690.6	17	1464186	1492686	-1	4641	protein_coding	MYO1C	myosin IC [Source:HGNC Symbol;Acc:HGNC:7597]
ENSG00000109881	221.191	-2.57908	-1.36686	0.451309	-3.02864	0.00245653	0.0466099	426.815	354.566	354.297	110.961	80.9754	184.683	117.462	139.77	11	27330827	27363234	-1	91057	protein_coding	CCDC34	coiled-coil domain containing 34 [Source:HGNC Symbol;Acc:HGNC:25079]
ENSG00000198743	229.744	-4.48738	-2.16587	0.715183	-3.02842	0.00245837	0.0466099	305.811	887.665	121.84	30.7123	29.1512	112.669	161.599	188.506	21	34073578	34106260	1	6526	protein_coding	SLC5A3	solute carrier family 5 member 3 [Source:HGNC Symbol;Acc:HGNC:11038]
ENSG00000115325	259.553	6.35077	2.66693	0.881011	3.02713	0.00246891	0.0467543	6.60023	12.5141	163.522	339.817	1114.22	177.714	160.887	101.149	2	74549026	74557554	1	1796	protein_coding	DOK1	docking protein 1 [Source:HGNC Symbol;Acc:HGNC:2990]
ENSG00000113721	99.9829	7.80986	2.9653	0.980206	3.02518	0.00248487	0.0470008	0.550019	2.50282	51.3009	63.4061	127.941	171.907	344.555	37.7011	5	150113839	150155872	-1	5159	protein_coding	PDGFRB	platelet derived growth factor receptor beta [Source:HGNC Symbol;Acc:HGNC:8804]
ENSG00000180638	123.334	-3.92473	-1.97259	0.652355	-3.02381	0.00249617	0.0471587	154.005	147.666	133.062	75.2948	92.312	19.746	14.2378	350.345	17	19678288	19718979	-1	146802	protein_coding	SLC47A2	solute carrier family 47 member 2 [Source:HGNC Symbol;Acc:HGNC:26439]
ENSG00000166033	1344.21	-2.63063	-1.39541	0.461563	-3.02322	0.00250099	0.0471939	3002	2782.3	860.893	580.562	557.111	780.549	1043.63	1146.67	10	122458551	122514907	1	5654	protein_coding	HTRA1	HtrA serine peptidase 1 [Source:HGNC Symbol;Acc:HGNC:9476]
ENSG00000091972	45.078	-116.509	-6.8643	2.27288	-3.02008	0.00252704	0.0476294	91.8532	224.419	0	2.97216	0	0	0	41.3793	3	112332347	112362812	1	4345	protein_coding	CD200	CD200 molecule [Source:HGNC Symbol;Acc:HGNC:7203]
ENSG00000075461	128.018	-25.0948	-4.64932	1.54019	-3.01866	0.00253898	0.047798	217.258	444.667	144.284	0	0	2.32306	36.3064	179.31	17	66964707	67033398	1	27092	protein_coding	CACNG4	calcium voltage-gated channel auxiliary subunit gamma 4 [Source:HGNC Symbol;Acc:HGNC:1408]
ENSG00000165271	6181.06	2.69771	1.43174	0.474645	3.01644	0.00255765	0.0480929	1260.64	2265.88	5524.47	8959.09	12113.9	9781.26	5219.58	4323.68	9	33461353	33473930	-1	65083	protein_coding	NOL6	nucleolar protein 6 [Source:HGNC Symbol;Acc:HGNC:19910]
ENSG00000268089	48.861	11.9103	3.57414	1.18523	3.01556	0.00256507	0.0481192	0	0	19.2378	88.1741	200.819	33.6844	37.0183	11.954	X	152637895	152657542	1	55879	protein_coding	GABRQ	gamma-aminobutyric acid type A receptor subunit theta [Source:HGNC Symbol;Acc:HGNC:14454]
ENSG00000110080	1501.4	2.59223	1.37419	0.45569	3.01562	0.0025645	0.0481192	410.314	664.915	1179.92	2456	3243.88	1951.37	1015.15	1089.66	11	126355640	126440344	1	6484	protein_coding	ST3GAL4	ST3 beta-galactoside alpha-2,3-sialyltransferase 4 [Source:HGNC Symbol;Acc:HGNC:10864]
ENSG00000143502	45.8733	-4.71445	-2.23709	0.741977	-3.01504	0.00256949	0.0481455	119.354	83.4272	17.6347	9.90721	4.85853	25.5537	23.4924	82.7586	1	223220819	223364178	-1	55061	protein_coding	SUSD4	sushi domain containing 4 [Source:HGNC Symbol;Acc:HGNC:25470]
ENSG00000187240	105.385	-4.30068	-2.10457	0.698216	-3.0142	0.00257654	0.0482212	102.854	362.908	157.109	12.8794	45.3462	22.0691	78.3079	61.6092	11	103109410	103479863	1	79659	protein_coding	DYNC2H1	dynein cytoplasmic 2 heavy chain 1 [Source:HGNC Symbol;Acc:HGNC:2962]
ENSG00000169062	217.147	-2.24522	-1.16686	0.387242	-3.01326	0.00258461	0.0483157	450.466	318.692	185.966	120.868	126.322	116.153	172.277	246.437	13	114281601	114305817	1	65110	protein_coding	UPF3A	UPF3A regulator of nonsense mediated mRNA decay [Source:HGNC Symbol;Acc:HGNC:20332]
ENSG00000275202	59.7271	-2.86693	-1.51951	0.504376	-3.01265	0.0025898	0.048356	100.103	49.222	120.236	19.8144	32.3902	42.9767	28.4756	84.5977	13	48974967	48976867	-1		lncRNA		novel transcript, antisense to FNDC3A
ENSG00000196839	1591.23	2.90873	1.54039	0.511484	3.01161	0.00259864	0.0483583	263.459	405.456	1426.81	2000.27	3007.43	2391.59	2071.6	1163.22	20	44619522	44652233	-1	100	protein_coding	ADA	adenosine deaminase [Source:HGNC Symbol;Acc:HGNC:186]
ENSG00000130024	768.996	-2.36203	-1.24003	0.411754	-3.01157	0.002599	0.0483583	1745.21	1172.15	650.88	346.752	331.999	527.335	623.616	754.023	6	169703902	169725566	-1	55274	protein_coding	PHF10	PHD finger protein 10 [Source:HGNC Symbol;Acc:HGNC:18250]
ENSG00000185499	160.808	-3.34989	-1.74411	0.579045	-3.01205	0.00259491	0.0483583	177.656	388.771	171.537	14.8608	108.507	90.5995	82.5792	251.954	1	155185824	155192916	-1	4582	protein_coding	MUC1	mucin 1, cell surface associated [Source:HGNC Symbol;Acc:HGNC:7508]
ENSG00000177000	373.184	2.11879	1.08324	0.359744	3.01114	0.0026027	0.048371	154.555	191.883	290.171	411.149	655.901	436.736	523.239	321.839	1	11785723	11806455	-1	4524	protein_coding	MTHFR	methylenetetrahydrofolate reductase [Source:HGNC Symbol;Acc:HGNC:7436]
ENSG00000167716	85.0272	2.94669	1.55909	0.518043	3.00958	0.00261606	0.0484035	20.3507	41.7136	48.0946	86.1927	204.058	125.445	91.8338	62.5287	17	1716523	1738599	1	124997	protein_coding	WDR81	WD repeat domain 81 [Source:HGNC Symbol;Acc:HGNC:26600]
ENSG00000102302	714.716	2.49653	1.31992	0.438582	3.00952	0.00261657	0.0484035	306.911	745.005	221.235	869.853	1421.93	1091.84	700.5	360.46	X	54445454	54496234	-1	2245	protein_coding	FGD1	FYVE, RhoGEF and PH domain containing 1 [Source:HGNC Symbol;Acc:HGNC:3663]
ENSG00000164736	1381.87	-2.17512	-1.12109	0.372391	-3.01053	0.00260794	0.0484035	1785.36	1615.98	1902.94	450.778	704.486	1304.4	1021.56	2269.43	8	54457935	54460892	1	64321	protein_coding	SOX17	SRY-box transcription factor 17 [Source:HGNC Symbol;Acc:HGNC:18122]
ENSG00000136159	209.008	-3.02731	-1.59804	0.530977	-3.00961	0.0026158	0.0484035	475.766	514.746	110.618	101.054	89.073	111.507	113.902	155.402	13	48037726	48047221	1	55270	protein_coding	NUDT15	nudix hydrolase 15 [Source:HGNC Symbol;Acc:HGNC:23063]
ENSG00000142920	291.18	2.03134	1.02243	0.339859	3.0084	0.00262624	0.0484241	163.356	233.596	184.363	446.815	412.975	464.613	237.059	186.667	1	33081104	33123492	1	113451	protein_coding	AZIN2	antizyme inhibitor 2 [Source:HGNC Symbol;Acc:HGNC:29957]
ENSG00000049246	118.399	-4.23915	-2.08377	0.692665	-3.00834	0.00262677	0.0484241	153.455	446.335	49.6977	30.7123	24.2926	36.0075	88.9862	117.701	1	7784320	7845177	1	8863	protein_coding	PER3	period circadian regulator 3 [Source:HGNC Symbol;Acc:HGNC:8847]
ENSG00000151623	18.5495	-7.31748	-2.87135	0.954271	-3.00894	0.0026216	0.0484241	37.9513	50.0563	33.6662	3.96288	0	9.29225	4.27134	9.1954	4	148078762	148444698	-1	4306	protein_coding	NR3C2	nuclear receptor subfamily 3 group C member 2 [Source:HGNC Symbol;Acc:HGNC:7979]
ENSG00000166997	143.077	-2.43767	-1.2855	0.427457	-3.00733	0.00263555	0.0485299	253.559	202.728	185.966	78.2669	43.7267	75.4995	133.835	171.034	7	100119634	100125508	1	245812	protein_coding	CNPY4	canopy FGF signaling regulator 4 [Source:HGNC Symbol;Acc:HGNC:28631]
ENSG00000165359	12.694	17.8177	4.15524	1.3838	3.00278	0.00267522	0.0490633	0	2.50282	0	6.93504	71.2584	8.13072	9.96646	2.75862	X	135520659	135582510	1	203522	protein_coding	INTS6L	integrator complex subunit 6 like [Source:HGNC Symbol;Acc:HGNC:27334]
ENSG00000135905	76.1131	2.6129	1.38565	0.46152	3.00236	0.00267892	0.0490633	33.0011	61.7361	27.2536	87.1834	126.322	83.6303	143.802	45.977	2	224765090	225042468	-1	55619	protein_coding	DOCK10	dedicator of cytokinesis 10 [Source:HGNC Symbol;Acc:HGNC:23479]
ENSG00000173171	1892.98	2.48467	1.31305	0.437355	3.00226	0.00267986	0.0490633	553.319	1219.71	1058.08	2112.22	4601.02	2553.05	1531.99	1514.48	1	155208699	155213824	1	4580	protein_coding	MTX1	metaxin 1 [Source:HGNC Symbol;Acc:HGNC:7504]
ENSG00000072195	236.298	2.24005	1.16353	0.387484	3.00278	0.00267527	0.0490633	99.0034	220.248	157.109	239.754	383.824	301.998	380.861	107.586	2	219434843	219493629	1	10290	protein_coding	SPEG	striated muscle enriched protein kinase [Source:HGNC Symbol;Acc:HGNC:16901]
ENSG00000185129	366.775	-2.03987	-1.02847	0.342545	-3.00245	0.00267813	0.0490633	619.871	590.664	440.867	228.856	184.624	257.86	293.299	318.161	5	140107777	140125619	1	5813	protein_coding	PURA	purine rich element binding protein A [Source:HGNC Symbol;Acc:HGNC:9701]
ENSG00000128951	743.259	-2.26933	-1.18226	0.393934	-3.00117	0.00268942	0.0491819	1720.46	832.603	803.18	282.355	432.409	547.081	557.41	770.575	15	48331011	48343373	1	1854	protein_coding	DUT	deoxyuridine triphosphatase [Source:HGNC Symbol;Acc:HGNC:3078]
ENSG00000186205	40.8012	-4.33791	-2.117	0.705577	-3.00038	0.00269644	0.049254	99.0034	16.6854	109.014	17.833	19.4341	10.4538	13.5259	40.4598	1	220786913	220819659	1	64757	protein_coding	MTARC1	mitochondrial amidoxime reducing component 1 [Source:HGNC Symbol;Acc:HGNC:26189]
ENSG00000244486	572.035	3.96463	1.98719	0.662706	2.9986	0.00271226	0.0494864	65.4523	92.6042	383.154	423.038	1974.18	795.649	460.593	381.609	22	20424584	20437826	-1	91179	protein_coding	SCARF2	scavenger receptor class F member 2 [Source:HGNC Symbol;Acc:HGNC:19869]
ENSG00000162552	29.9341	-6.31329	-2.65839	0.887571	-2.99513	0.00274327	0.0499381	48.4017	71.7474	33.6662	21.7959	0	6.96919	3.55945	53.3333	1	22117313	22143969	-1	54361	protein_coding	WNT4	Wnt family member 4 [Source:HGNC Symbol;Acc:HGNC:12783]
ENSG00000237484	27.722	-11.3184	-3.5006	1.16876	-2.99513	0.00274324	0.0499381	47.8517	139.323	14.4284	3.96288	0	3.48459	9.96646	2.75862	21	24306939	24547942	1	105372751	lncRNA	LINC01684	long intergenic non-protein coding RNA 1684 [Source:HGNC Symbol;Acc:HGNC:52472]
ENSG00000101955	216.981	2.21212	1.14543	0.382697	2.99305	0.00276202	0.0502223	134.755	125.975	118.633	305.142	458.321	178.876	254.145	160	X	38149336	38220924	-1	8406	protein_coding	SRPX	sushi repeat containing protein X-linked [Source:HGNC Symbol;Acc:HGNC:11309]
ENSG00000010292	3570.22	1.63885	0.712687	0.238214	2.9918	0.0027734	0.050372	2644.49	2620.45	2202.73	4333.41	4555.68	4381.3	4469.24	3354.48	12	6493356	6531955	1	9918	protein_coding	NCAPD2	non-SMC condensin I complex subunit D2 [Source:HGNC Symbol;Acc:HGNC:24305]
ENSG00000277147	81.1486	-2.89143	-1.53178	0.512648	-2.98798	0.00280826	0.0508894	114.954	82.5929	184.363	63.4061	51.8243	29.0383	22.7805	100.23	1	149606334	149705716	1	57234	transcribed_unprocessed_pseudogene	LINC00869	long intergenic non-protein coding RNA 869 [Source:HGNC Symbol;Acc:HGNC:29050]
ENSG00000277147	81.1486	-2.89143	-1.53178	0.512648	-2.98798	0.00280826	0.0508894	114.954	82.5929	184.363	63.4061	51.8243	29.0383	22.7805	100.23	1	149606334	149705716	1	388692	transcribed_unprocessed_pseudogene	LINC00869	long intergenic non-protein coding RNA 869 [Source:HGNC Symbol;Acc:HGNC:29050]
ENSG00000120675	706.546	-3.14224	-1.65179	0.552783	-2.98814	0.00280677	0.0508894	2542.19	838.443	413.613	326.938	375.726	262.506	400.082	492.874	13	43023203	43114213	1	29103	protein_coding	DNAJC15	DnaJ heat shock protein family (Hsp40) member C15 [Source:HGNC Symbol;Acc:HGNC:20325]
ENSG00000103005	5415.28	2.82897	1.50028	0.502774	2.984	0.00284507	0.051498	1353.6	2447.75	4451.96	5604.51	15693	7007.52	3701.83	3062.07	16	57999546	58021618	1	79650	protein_coding	USB1	U6 snRNA biogenesis phosphodiesterase 1 [Source:HGNC Symbol;Acc:HGNC:25792]
ENSG00000166170	209.623	-3.1196	-1.64136	0.550839	-2.97975	0.00288484	0.0521588	399.864	605.681	115.427	124.831	72.8779	97.5686	111.767	148.966	14	103556544	103562831	-1	9529	protein_coding	BAG5	BAG cochaperone 5 [Source:HGNC Symbol;Acc:HGNC:941]
ENSG00000163932	826.248	1.97868	0.984535	0.330523	2.97872	0.00289456	0.0522164	378.963	395.445	674.927	1053.14	1172.52	1046.54	1116.96	771.494	3	53156009	53192717	1	5580	protein_coding	PRKCD	protein kinase C delta [Source:HGNC Symbol;Acc:HGNC:9399]
ENSG00000124766	891.573	-2.63049	-1.39533	0.468405	-2.9789	0.00289281	0.0522164	1522.45	1398.24	1561.47	184.274	612.174	407.698	760.298	685.977	6	21593751	21598619	1	6659	protein_coding	SOX4	SRY-box transcription factor 4 [Source:HGNC Symbol;Acc:HGNC:11200]
ENSG00000167880	5.49449	-32.856	-5.03808	1.69314	-2.97559	0.00292423	0.0526922	4.95017	9.17699	20.841	0	0	0	0.71189	8.27586	17	76004502	76027306	-1	2125	protein_coding	EVPL	envoplakin [Source:HGNC Symbol;Acc:HGNC:3503]
ENSG00000151366	234.846	-2.44811	-1.29167	0.434309	-2.97408	0.00293867	0.0528928	540.119	206.899	253.298	115.914	85.834	187.007	155.904	333.793	11	78068297	78079862	-1	4718	protein_coding	NDUFC2	NADH:ubiquinone oxidoreductase subunit C2 [Source:HGNC Symbol;Acc:HGNC:7706]
ENSG00000135763	254.388	1.99646	0.997441	0.335516	2.97286	0.00295042	0.0530445	179.856	166.02	107.411	393.316	304.468	354.267	305.401	224.368	1	229626247	229660200	1	9816	protein_coding	URB2	URB2 ribosome biogenesis homolog [Source:HGNC Symbol;Acc:HGNC:28967]
ENSG00000142453	6553.41	2.09899	1.06969	0.360228	2.96949	0.00298294	0.0535688	3057.01	5668.04	3897.26	7042.04	13080.8	9879.99	5507.89	4294.25	19	10871553	10923075	1	10498	protein_coding	CARM1	coactivator associated arginine methyltransferase 1 [Source:HGNC Symbol;Acc:HGNC:23393]
ENSG00000077150	1892.59	2.68466	1.42474	0.480053	2.96788	0.00299866	0.0537486	399.314	708.297	1532.61	2923.62	4262.55	2075.66	1768.33	1470.34	10	102394110	102402524	1	4791	protein_coding	NFKB2	nuclear factor kappa B subunit 2 [Source:HGNC Symbol;Acc:HGNC:7795]
ENSG00000258633	70.4181	-2.41649	-1.27291	0.428911	-2.96777	0.00299967	0.0537486	94.6033	70.9131	141.077	49.536	34.0097	38.3305	42.0015	92.8736	14	44876874	44897077	-1		lncRNA		novel transcript, antisense to C14orf28
ENSG00000145337	450.056	-2.90666	-1.53936	0.519012	-2.96595	0.00301746	0.0540068	1307.4	755.016	331.853	270.467	309.326	163.776	179.396	283.218	4	88520998	88523776	-1		protein_coding	PYURF	PIGY upstream reading frame [Source:HGNC Symbol;Acc:HGNC:44317]
ENSG00000111077	1088.96	2.46472	1.30143	0.43936	2.9621	0.00305552	0.0546268	409.214	907.688	596.373	844.094	2834.14	1332.28	1187.43	600.46	12	53046969	53064379	1	23371	protein_coding	TNS2	tensin 2 [Source:HGNC Symbol;Acc:HGNC:19737]
ENSG00000132382	2678.7	2.4179	1.27376	0.430119	2.9614	0.0030624	0.0546887	720.525	1183.83	2600.31	3742.94	4615.6	4440.53	2358.49	1767.36	17	4538897	4555386	-1	10514	protein_coding	MYBBP1A	MYB binding protein 1a [Source:HGNC Symbol;Acc:HGNC:7546]
ENSG00000156521	1174.84	2.60184	1.37953	0.46657	2.95675	0.003109	0.0554588	345.962	423.81	1078.92	1514.81	2741.83	1619.17	911.931	762.299	10	70137981	70146700	-1	219743	protein_coding	TYSND1	trypsin domain containing 1 [Source:HGNC Symbol;Acc:HGNC:28531]
ENSG00000259803	20.3575	-8.96081	-3.16363	1.07026	-2.95593	0.00311723	0.0555437	7.70027	20.0225	76.9513	4.9536	9.71705	0	2.13567	41.3793	16	89195761	89201651	-1	146429	protein_coding	SLC22A31	solute carrier family 22 member 31 [Source:HGNC Symbol;Acc:HGNC:27091]
ENSG00000002822	128.973	4.48648	2.16558	0.732837	2.95507	0.003126	0.0556378	20.3507	55.8962	94.586	327.929	341.716	135.899	37.0183	18.3908	7	1815793	2233243	-1	8379	protein_coding	MAD1L1	mitotic arrest deficient 1 like 1 [Source:HGNC Symbol;Acc:HGNC:6762]
ENSG00000099957	24.6528	10.2714	3.36056	1.13819	2.95255	0.00315164	0.0559234	0	11.6798	0	34.6752	89.073	31.3613	24.9161	5.51724	22	21009808	21028830	1	9127	protein_coding	P2RX6	purinergic receptor P2X 6 [Source:HGNC Symbol;Acc:HGNC:8538]
ENSG00000108557	734.972	2.07126	1.05051	0.355808	2.95246	0.00315254	0.0559234	334.962	636.549	376.741	629.108	1132.04	1219.61	985.256	565.517	17	17681458	17811453	1	10743	protein_coding	RAI1	retinoic acid induced 1 [Source:HGNC Symbol;Acc:HGNC:9834]
ENSG00000106636	5536.82	1.95141	0.964517	0.326637	2.95287	0.00314835	0.0559234	2995.4	3041.75	5141.31	8801.56	5783.27	9302.71	5396.84	3831.72	7	44200959	44214294	1	10652	protein_coding	YKT6	YKT6 v-SNARE homolog [Source:HGNC Symbol;Acc:HGNC:16959]
ENSG00000183114	5.39944	-32.3568	-5.016	1.69974	-2.95103	0.00316714	0.0560579	6.05021	5.00563	17.6347	0	0	0	0.71189	13.7931	1	20552573	20555020	1	163933	protein_coding	FAM43B	family with sequence similarity 43 member B [Source:HGNC Symbol;Acc:HGNC:31791]
ENSG00000182389	10.7539	-35.4833	-5.14907	1.7448	-2.9511	0.00316648	0.0560579	4.40015	4.17136	70.5387	0	0	2.32306	0	4.5977	2	151832771	152099167	-1	785	protein_coding	CACNB4	calcium voltage-gated channel auxiliary subunit beta 4 [Source:HGNC Symbol;Acc:HGNC:1404]
ENSG00000286585	20.994	7.50158	2.90719	0.985291	2.9506	0.00317162	0.0560751	9.35032	5.00563	0	88.1741	24.2926	11.6153	24.9161	4.5977	3	155854752	155863191	1		lncRNA		novel transcript
ENSG00000167105	255.551	2.2026	1.13921	0.386232	2.94954	0.00318243	0.0562042	112.754	187.711	203.6	215.977	490.711	314.775	383.709	135.172	17	50271406	50281485	1	162461	protein_coding	TMEM92	transmembrane protein 92 [Source:HGNC Symbol;Acc:HGNC:26579]
ENSG00000186866	768.973	1.59111	0.670037	0.227213	2.94894	0.00318861	0.0562512	531.318	609.853	577.135	900.565	1025.15	937.356	914.778	655.632	21	45263928	45287898	-1	23275	protein_coding	POFUT2	protein O-fucosyltransferase 2 [Source:HGNC Symbol;Acc:HGNC:14683]
ENSG00000143870	1868.64	-2.03025	-1.02166	0.346818	-2.9458	0.00322121	0.0567636	3157.11	2791.47	1433.22	1233.45	884.252	1177.79	1637.35	2634.48	2	10783391	10837977	-1	10130	protein_coding	PDIA6	protein disulfide isomerase family A member 6 [Source:HGNC Symbol;Acc:HGNC:30168]
ENSG00000167566	1223.7	2.52968	1.33895	0.455097	2.94213	0.00325961	0.0573139	464.766	988.612	596.373	1222.55	3451.17	1290.46	1052.89	722.759	12	49791146	49828750	-1	57701	protein_coding	NCKAP5L	NCK associated protein 5 like [Source:HGNC Symbol;Acc:HGNC:29321]
ENSG00000141458	1261.82	2.43795	1.28567	0.436934	2.94247	0.00325602	0.0573139	586.87	1018.65	283.758	2117.17	1962.84	1197.54	1882.24	1045.52	18	23506184	23586506	-1	4864	protein_coding	NPC1	NPC intracellular cholesterol transporter 1 [Source:HGNC Symbol;Acc:HGNC:7897]
ENSG00000132510	161.503	2.2909	1.19591	0.406774	2.93999	0.00328222	0.0576481	64.3522	148.5	91.3797	150.59	285.034	221.853	242.043	88.2759	17	7839904	7854796	1	23135	protein_coding	KDM6B	lysine demethylase 6B [Source:HGNC Symbol;Acc:HGNC:29012]
ENSG00000134897	45.3282	-3.45373	-1.78815	0.608713	-2.9376	0.00330766	0.0580311	74.2526	99.2783	54.5072	12.8794	9.71705	18.5845	39.1539	54.2529	13	102799119	102841533	1	54841	protein_coding	BIVM	basic, immunoglobulin-like variable motif containing [Source:HGNC Symbol;Acc:HGNC:16034]
ENSG00000140688	1642.79	2.32978	1.22019	0.415567	2.93621	0.00332252	0.0581641	679.274	1537.56	804.783	2083.49	3862.53	1863.1	1387.47	924.138	16	31489471	31509309	-1	64755	protein_coding	RUSF1	RUS family member 1 [Source:HGNC Symbol;Acc:HGNC:25848]
ENSG00000038358	4639.47	2.15306	1.10639	0.376789	2.93635	0.00332096	0.0581641	1716.06	4342.38	2238	6261.35	8095.92	6760.11	4227.91	3474.02	16	67873052	67884499	1	23644	protein_coding	EDC4	enhancer of mRNA decapping 4 [Source:HGNC Symbol;Acc:HGNC:17157]
ENSG00000134186	246.142	-2.59618	-1.37639	0.469206	-2.93344	0.00335226	0.0586205	347.612	395.445	432.851	66.3783	89.073	140.545	249.873	247.356	1	108692310	108702928	1	55119	protein_coding	PRPF38B	pre-mRNA processing factor 38B [Source:HGNC Symbol;Acc:HGNC:25512]
ENSG00000042286	1449.91	4.15185	2.05375	0.700583	2.93149	0.00337338	0.0589254	99.0034	105.118	968.304	3300.09	2761.26	1880.52	1404.56	1080.46	10	70098223	70132934	-1	84883	protein_coding	AIFM2	apoptosis inducing factor mitochondria associated 2 [Source:HGNC Symbol;Acc:HGNC:21411]
ENSG00000223573	91.0737	-2.98293	-1.57673	0.538006	-2.9307	0.00338201	0.0589473	101.204	140.992	182.759	56.4711	80.9754	26.7152	19.9329	119.54	19	5558167	5578349	-1		protein_coding	TINCR	TINCR ubiquitin domain containing [Source:HGNC Symbol;Acc:HGNC:14607]
ENSG00000248588	7.79438	-22.9387	-4.51971	1.54214	-2.9308	0.00338094	0.0589473	22.0008	21.6911	6.41261	0	0	0	2.13567	10.1149	5	92823935	92844992	1		lncRNA		novel transcript
ENSG00000139835	55.2343	-6.58192	-2.71851	0.927976	-2.9295	0.00339504	0.05911	138.055	126.809	9.61892	15.8515	0	27.8768	14.2378	109.425	13	113324163	113364148	-1	79774	protein_coding	GRTP1	growth hormone regulated TBC protein 1 [Source:HGNC Symbol;Acc:HGNC:20310]
ENSG00000037280	9.86418	-12.1782	-3.60623	1.23137	-2.92864	0.00340452	0.0592106	4.40015	7.50845	27.2536	1.98144	0	2.32306	1.42378	34.023	5	180601506	180649624	-1	2324	protein_coding	FLT4	fms related receptor tyrosine kinase 4 [Source:HGNC Symbol;Acc:HGNC:3767]
ENSG00000280798	81.0487	-3.7734	-1.91587	0.65432	-2.92803	0.00341122	0.0592626	190.307	173.529	94.586	20.8051	9.71705	39.4921	64.782	55.1724	11	33076149	33079454	1	283267	lncRNA	LINC00294	long intergenic non-protein coding RNA 294 [Source:HGNC Symbol;Acc:HGNC:27456]
ENSG00000171435	56.5117	-3.28503	-1.71591	0.58611	-2.92762	0.00341568	0.0592756	75.9026	100.113	117.03	14.8608	53.4438	16.2614	22.0686	52.4138	12	117453012	117968990	-1	283455	protein_coding	KSR2	kinase suppressor of ras 2 [Source:HGNC Symbol;Acc:HGNC:18610]
ENSG00000213801	15.9725	-7.32413	-2.87266	0.981534	-2.9267	0.00342578	0.0593863	34.6512	12.5141	48.0946	5.94432	0	6.96919	2.13567	17.4713	19	52927135	52942601	-1	399669	transcribed_processed_pseudogene	ZNF321P	zinc finger protein 321, pseudogene [Source:HGNC Symbol;Acc:HGNC:13827]
ENSG00000166147	875.769	-3.325	-1.73336	0.592768	-2.92417	0.00345375	0.0597417	1046.14	2909.11	581.945	205.079	171.668	648.135	594.428	849.655	15	48408313	48645721	-1	2200	protein_coding	FBN1	fibrillin 1 [Source:HGNC Symbol;Acc:HGNC:3603]
ENSG00000135960	10.0305	-29.7618	-4.89539	1.67396	-2.92443	0.00345086	0.0597417	16.5006	2.50282	54.5072	0	0	0	2.13567	4.5977	2	108894471	108989372	-1	10913	protein_coding	EDAR	ectodysplasin A receptor [Source:HGNC Symbol;Acc:HGNC:2895]
ENSG00000168268	3383.11	3.04863	1.60816	0.550588	2.92081	0.00349128	0.0603255	659.473	1104.58	3259.21	3819.23	9490.32	4835.46	2233.2	1663.45	3	52524385	52535054	-1	64943	protein_coding	NT5DC2	5'-nucleotidase domain containing 2 [Source:HGNC Symbol;Acc:HGNC:25717]
ENSG00000175137	2035.47	2.13716	1.0957	0.375216	2.92018	0.00349833	0.0603822	750.776	935.219	1899.74	2000.27	2746.69	3332.43	3011.29	1607.36	1	248810446	248825915	-1	80851	protein_coding	SH3BP5L	SH3 binding domain protein 5 like [Source:HGNC Symbol;Acc:HGNC:29360]
ENSG00000225721	24.3105	6.82128	2.77004	0.948923	2.91915	0.00350993	0.0604517	4.95017	10.0113	0	24.768	100.41	30.1998	14.9497	9.1954	1	44759037	44775810	-1		lncRNA		novel transcript
ENSG00000135925	954.861	-5.85743	-2.55027	0.87357	-2.91936	0.00350747	0.0604517	1315.1	2798.98	1438.03	9.90721	32.3902	419.313	651.379	973.793	2	218880852	218899581	1	80326	protein_coding	WNT10A	Wnt family member 10A [Source:HGNC Symbol;Acc:HGNC:13829]
ENSG00000228043	7.50227	16.4815	4.04278	1.38605	2.91676	0.00353686	0.0608499	0.550019	0	0	13.8701	24.2926	9.29225	9.25457	2.75862	2	138418284	138501698	-1		lncRNA		novel transcript
ENSG00000237022	291.456	-1.88823	-0.917038	0.314618	-2.91476	0.00355959	0.0611094	363.013	388.771	368.725	134.738	231.59	255.537	186.515	402.759	CHR_HSCHR6_MHC_MANN_CTG1	31312208	31315579	-1	3107	protein_coding	HLA-C	major histocompatibility complex, class I, C [Source:HGNC Symbol;Acc:HGNC:4933]
ENSG00000169926	81.9443	-3.26887	-1.70879	0.586213	-2.91497	0.0035572	0.0611094	147.405	141.826	126.649	69.3504	9.71705	25.5537	47.6966	87.3563	15	31326835	31435665	1	51621	protein_coding	KLF13	Kruppel like factor 13 [Source:HGNC Symbol;Acc:HGNC:13672]
ENSG00000173540	2387.71	2.51945	1.33311	0.457865	2.91157	0.00359616	0.0616711	795.878	1057.02	2274.87	2992.97	5848.05	3117.55	1714.23	1301.15	3	49716844	49723973	-1	29925	protein_coding	GMPPB	GDP-mannose pyrophosphorylase B [Source:HGNC Symbol;Acc:HGNC:22932]
ENSG00000173267	275.459	4.35418	2.1224	0.729214	2.91053	0.00360812	0.0617437	50.0517	69.2446	118.633	480.5	1106.12	96.4071	108.919	173.793	10	86958599	86963258	1	6623	protein_coding	SNCG	synuclein gamma [Source:HGNC Symbol;Acc:HGNC:11141]
ENSG00000118418	306.739	-2.10206	-1.0718	0.36825	-2.91053	0.00360812	0.0617437	484.567	515.58	343.075	195.172	118.224	204.43	271.942	320.92	6	79201245	79234738	-1	9324	protein_coding	HMGN3	high mobility group nucleosomal binding domain 3 [Source:HGNC Symbol;Acc:HGNC:12312]
ENSG00000172458	22.5801	-8.96443	-3.16421	1.08751	-2.9096	0.00361892	0.0618622	50.6018	30.8681	60.9198	0.990721	0	1.16153	14.9497	21.1494	13	20702127	20723098	1	53342	protein_coding	IL17D	interleukin 17D [Source:HGNC Symbol;Acc:HGNC:5984]
ENSG00000092140	59.6547	-4.28626	-2.09972	0.722324	-2.90689	0.00365037	0.0623332	46.7516	167.689	131.459	11.8886	8.09754	22.0691	46.9847	42.2988	14	30559158	30620064	1	55632	protein_coding	G2E3	G2/M-phase specific E3 ubiquitin protein ligase [Source:HGNC Symbol;Acc:HGNC:20338]
ENSG00000111674	677.636	2.63307	1.39675	0.480709	2.9056	0.00366552	0.0624585	322.861	401.285	335.059	1328.56	1640.56	629.55	331.029	432.184	12	6913745	6923698	1	2026	protein_coding	ENO2	enolase 2 [Source:HGNC Symbol;Acc:HGNC:3353]
ENSG00000141576	447.11	2.44635	1.29063	0.444169	2.90572	0.00366405	0.0624585	284.91	396.279	189.172	1062.05	626.75	470.42	380.861	166.437	17	76142465	76240493	-1	114804	protein_coding	RNF157	ring finger protein 157 [Source:HGNC Symbol;Acc:HGNC:29402]
ENSG00000176087	8498.44	2.40988	1.26896	0.436884	2.90458	0.00367751	0.062596	2938.75	4683.6	6821.42	8665.83	21835.8	11003.2	6543.69	5495.17	5	140564828	140569100	1	113829	protein_coding	SLC35A4	solute carrier family 35 member A4 [Source:HGNC Symbol;Acc:HGNC:20753]
ENSG00000061918	124.773	-4.21079	-2.07409	0.714232	-2.90394	0.00368494	0.0626557	235.958	436.324	30.4599	31.7031	82.5949	29.0383	49.1204	102.988	4	155758992	155807811	1	2983	protein_coding	GUCY1B1	guanylate cyclase 1 soluble subunit beta 1 [Source:HGNC Symbol;Acc:HGNC:4687]
ENSG00000089486	216.765	3.09024	1.62772	0.560985	2.90154	0.00371329	0.0630097	73.1525	174.363	70.5387	173.376	699.628	278.768	159.463	104.828	16	4510669	4538828	-1	29965	protein_coding	CDIP1	cell death inducing p53 target 1 [Source:HGNC Symbol;Acc:HGNC:13234]
ENSG00000090674	979.881	2.33949	1.2262	0.422642	2.90126	0.00371663	0.0630097	390.514	606.516	678.134	1281.99	2207.39	1413.58	588.733	672.184	19	7522624	7534009	1	57192	protein_coding	MCOLN1	mucolipin 1 [Source:HGNC Symbol;Acc:HGNC:13356]
ENSG00000011105	745.002	-1.78794	-0.838295	0.28895	-2.90118	0.00371758	0.0630097	838.229	1260.58	977.923	575.609	474.516	613.289	474.119	745.747	12	3077355	3286564	1	10867	protein_coding	TSPAN9	tetraspanin 9 [Source:HGNC Symbol;Acc:HGNC:21640]
ENSG00000168175	1360.55	-1.63849	-0.712365	0.245596	-2.90056	0.003725	0.0630686	1785.91	1832.06	1513.38	803.474	1114.22	1117.39	1091.33	1626.67	14	55051647	55070194	1	93487	protein_coding	MAPK1IP1L	mitogen-activated protein kinase 1 interacting protein 1 like [Source:HGNC Symbol;Acc:HGNC:19840]
ENSG00000105699	838.063	-3.15556	-1.65789	0.571935	-2.89874	0.0037466	0.0633671	727.675	1120.43	1872.48	92.137	272.077	816.557	432.117	1371.03	19	35248330	35267964	1	51599	protein_coding	LSR	lipolysis stimulated lipoprotein receptor [Source:HGNC Symbol;Acc:HGNC:29572]
ENSG00000250899	212.715	-2.13029	-1.09105	0.37658	-2.89726	0.00376433	0.0635447	250.259	262.796	397.582	191.209	108.507	149.838	93.2576	248.276	12	3041437	3044950	1		lncRNA		novel transcript
ENSG00000104827	48.0736	-5.91743	-2.56497	0.885403	-2.89695	0.00376805	0.0635447	33.5512	75.9187	160.315	0	24.2926	17.423	14.2378	58.8506	19	49022869	49024333	-1	1082	protein_coding	CGB3	chorionic gonadotropin subunit beta 3 [Source:HGNC Symbol;Acc:HGNC:1886]
ENSG00000256229	80.4536	-6.21386	-2.63549	0.90977	-2.89687	0.00376903	0.0635447	156.755	317.023	46.4914	7.92577	1.61951	29.0383	49.8323	34.9425	19	20167214	20200488	1	90649	protein_coding	ZNF486	zinc finger protein 486 [Source:HGNC Symbol;Acc:HGNC:20807]
ENSG00000243137	247.632	5.90028	2.56078	0.884948	2.89371	0.00380719	0.063611	6.05021	5.00563	81.7608	321.984	322.282	300.837	748.196	194.943	19	43192702	43207299	-1	5672	protein_coding	PSG4	pregnancy specific beta-1-glycoprotein 4 [Source:HGNC Symbol;Acc:HGNC:9521]
ENSG00000261115	58.572	4.12824	2.04553	0.706919	2.89358	0.00380878	0.063611	6.05021	13.3483	33.6662	107.989	30.7707	103.376	133.835	39.5402	7	141074064	141480380	1	100507421	protein_coding	TMEM178B	transmembrane protein 178B [Source:HGNC Symbol;Acc:HGNC:44112]
ENSG00000223612	28.7669	3.99286	1.99742	0.690187	2.89403	0.00380333	0.063611	7.15025	5.8399	19.2378	61.4247	64.7803	31.3613	25.628	14.7126	1	145233001	145233519	1		processed_pseudogene		EGFR-coamplified and overexpressed protein (ECOP) pseudogene
ENSG00000116885	178.861	2.25881	1.17556	0.406257	2.89365	0.00380795	0.063611	132.005	86.7643	84.9671	359.632	285.034	160.291	187.939	134.253	1	36415827	36450451	-1	127700	protein_coding	OSCP1	organic solute carrier partner 1 [Source:HGNC Symbol;Acc:HGNC:29971]
ENSG00000135074	435.762	1.8059	0.852714	0.294624	2.89425	0.00380067	0.063611	266.209	356.234	338.265	710.347	450.223	475.066	606.53	283.218	5	157395534	157575775	-1	8728	protein_coding	ADAM19	ADAM metallopeptidase domain 19 [Source:HGNC Symbol;Acc:HGNC:197]
ENSG00000188042	1707.43	-1.97915	-0.98488	0.340235	-2.89471	0.00379512	0.063611	2654.39	1958.87	2499.32	857.964	735.257	1590.14	1400.29	1963.22	2	234493041	234497081	-1	10123	protein_coding	ARL4C	ADP ribosylation factor like GTPase 4C [Source:HGNC Symbol;Acc:HGNC:698]
ENSG00000189403	2026.87	-2.06043	-1.04295	0.360138	-2.89596	0.00377996	0.063611	3822.08	3546.49	1902.94	1270.1	1128.8	1292.78	1606.74	1645.06	13	30456704	30617597	-1	3146	protein_coding	HMGB1	high mobility group box 1 [Source:HGNC Symbol;Acc:HGNC:4983]
ENSG00000286966	651.302	-2.16784	-1.11626	0.385567	-2.89512	0.00379016	0.063611	853.63	937.721	949.067	315.049	615.413	512.235	204.312	822.988	1	183613537	183619335	1		lncRNA		novel transcript
ENSG00000167972	421.944	-4.49727	-2.16905	0.749495	-2.89402	0.00380349	0.063611	690.274	1192.17	383.154	262.541	297.99	38.3305	16.3735	494.713	16	2275881	2340746	-1	21	protein_coding	ABCA3	ATP binding cassette subfamily A member 3 [Source:HGNC Symbol;Acc:HGNC:33]
ENSG00000100084	281.201	-1.93847	-0.954917	0.330064	-2.89313	0.00381423	0.0636356	427.365	246.11	397.582	177.339	186.243	159.13	242.043	413.793	22	19330698	19447450	-1	7290	protein_coding	HIRA	histone cell cycle regulator [Source:HGNC Symbol;Acc:HGNC:4916]
ENSG00000146373	203.732	-1.92852	-0.947495	0.32776	-2.89082	0.00384241	0.064033	229.358	337.88	304.599	121.859	126.322	154.484	153.056	202.299	6	124962545	125092633	1	154214	protein_coding	RNF217	ring finger protein 217 [Source:HGNC Symbol;Acc:HGNC:21487]
ENSG00000176387	93.7584	-8.76214	-3.13128	1.08329	-2.89052	0.00384607	0.064033	147.405	465.524	0	7.92577	38.8682	12.7768	17.7972	59.7701	16	67430652	67437553	1	3291	protein_coding	HSD11B2	hydroxysteroid 11-beta dehydrogenase 2 [Source:HGNC Symbol;Acc:HGNC:5209]
ENSG00000271936	50.1048	-2.77084	-1.47032	0.509103	-2.88807	0.00387618	0.0642883	63.2522	48.3878	97.7923	15.8515	29.1512	26.7152	34.1707	85.5172	2	24825610	24826717	1		lncRNA		novel transcript, antisense to ADCY3
ENSG00000075213	35.237	-8.77227	-3.13295	1.0847	-2.88831	0.00387316	0.0642883	61.0521	123.472	38.4757	0	0	18.5845	9.96646	30.3448	7	83955777	84492724	-1	10371	protein_coding	SEMA3A	semaphorin 3A [Source:HGNC Symbol;Acc:HGNC:10723]
ENSG00000175745	13.0166	-20.4471	-4.35383	1.50758	-2.88796	0.00387749	0.0642883	12.1004	18.354	65.7293	0	0	0	4.27134	3.67816	5	93583222	93594611	1	7025	protein_coding	NR2F1	nuclear receptor subfamily 2 group F member 1 [Source:HGNC Symbol;Acc:HGNC:7975]
ENSG00000106688	11.5506	-41.473	-5.3741	1.86079	-2.88807	0.00387609	0.0642883	34.1012	51.7248	0	1.98144	0	0	0	4.5977	9	4490468	4587469	1	6505	protein_coding	SLC1A1	solute carrier family 1 member 1 [Source:HGNC Symbol;Acc:HGNC:10939]
ENSG00000120129	1282.96	2.92162	1.54677	0.53587	2.88646	0.00389602	0.0645286	439.465	259.459	559.5	3209.94	1757.17	982.656	1696.43	1359.08	5	172768096	172771195	-1	1843	protein_coding	DUSP1	dual specificity phosphatase 1 [Source:HGNC Symbol;Acc:HGNC:3064]
ENSG00000160570	981.99	2.04883	1.0348	0.358745	2.88449	0.00392047	0.0647993	571.47	702.457	543.469	913.444	2108.6	1327.63	931.152	757.701	19	42198598	42220140	-1	162989	protein_coding	DEDD2	death effector domain containing 2 [Source:HGNC Symbol;Acc:HGNC:24450]
ENSG00000112499	8.8896	-26.1047	-4.70624	1.63155	-2.88451	0.0039202	0.0647993	8.8003	10.0113	46.4914	0	0	0	2.13567	3.67816	6	160171061	160277638	-1	6582	protein_coding	SLC22A2	solute carrier family 22 member 2 [Source:HGNC Symbol;Acc:HGNC:10966]
ENSG00000108848	274.79	-2.07999	-1.05657	0.366378	-2.88384	0.0039286	0.0647996	374.013	478.872	370.328	161.487	123.083	168.422	259.128	262.988	17	50719565	50756219	1	51747	protein_coding	LUC7L3	LUC7 like 3 pre-mRNA splicing factor [Source:HGNC Symbol;Acc:HGNC:24309]
ENSG00000143995	70.9336	-3.9906	-1.99661	0.692307	-2.88399	0.00392674	0.0647996	163.906	150.169	62.523	17.833	71.2584	9.29225	17.0854	75.4023	2	66433452	66573869	1	4211	protein_coding	MEIS1	Meis homeobox 1 [Source:HGNC Symbol;Acc:HGNC:7000]
ENSG00000147573	8.54392	19.5717	4.2907	1.48843	2.8827	0.00394284	0.0649288	0.550019	1.66854	0	29.7216	30.7707	1.16153	3.55945	0.91954	8	66126896	66175485	1	84675	protein_coding	TRIM55	tripartite motif containing 55 [Source:HGNC Symbol;Acc:HGNC:14215]
ENSG00000135446	6261.73	2.06685	1.04743	0.363409	2.88224	0.00394862	0.0649288	2557.59	3396.32	5772.95	8292.33	10185.1	10092.5	5188.25	4608.74	12	57747727	57756013	-1	1019	protein_coding	CDK4	cyclin dependent kinase 4 [Source:HGNC Symbol;Acc:HGNC:1773]
ENSG00000115468	78.3141	-3.45931	-1.79048	0.621187	-2.88236	0.00394709	0.0649288	69.8524	68.4103	179.553	40.6195	66.3999	15.0999	19.221	167.356	2	232606057	232682780	1	80303	protein_coding	EFHD1	EF-hand domain family member D1 [Source:HGNC Symbol;Acc:HGNC:29556]
ENSG00000100290	66.3989	-2.96106	-1.56611	0.543585	-2.88108	0.00396318	0.0651013	78.6527	85.93	152.3	50.5268	14.5756	23.2306	44.1372	81.8391	22	43110750	43129712	1	638	protein_coding	BIK	BCL2 interacting killer [Source:HGNC Symbol;Acc:HGNC:1051]
ENSG00000135750	605.079	-2.79785	-1.48432	0.515256	-2.88074	0.00396746	0.0651046	1608.81	1120.43	359.106	286.318	205.678	498.297	284.756	477.241	1	233614106	233672514	1	3775	protein_coding	KCNK1	potassium two pore domain channel subfamily K member 1 [Source:HGNC Symbol;Acc:HGNC:6272]
ENSG00000196338	6.20297	-36.9906	-5.20909	1.80869	-2.88003	0.00397635	0.0651835	2.20008	5.00563	35.2694	0	0	0	0.71189	6.43678	X	71144831	71171201	1	54413	protein_coding	NLGN3	neuroligin 3 [Source:HGNC Symbol;Acc:HGNC:14289]
ENSG00000107731	52.4546	-5.23259	-2.38752	0.82927	-2.87907	0.00398852	0.0652763	101.754	97.6098	33.6662	49.536	6.47803	4.64613	6.40701	119.54	10	71212570	71302864	1	219699	protein_coding	UNC5B	unc-5 netrin receptor B [Source:HGNC Symbol;Acc:HGNC:12568]
ENSG00000273274	9.25752	-21.0233	-4.39392	1.52623	-2.87894	0.00399017	0.0652763	8.8003	20.0225	36.8725	0	0	0	2.84756	5.51724	1	32465072	32496686	1	728116	protein_coding	ZBTB8B	zinc finger and BTB domain containing 8B [Source:HGNC Symbol;Acc:HGNC:37057]
ENSG00000163918	366.403	-1.85188	-0.888989	0.308871	-2.87819	0.00399969	0.0653497	393.814	515.58	455.295	262.541	181.385	250.891	331.029	540.69	3	186789880	186807058	-1	5984	protein_coding	RFC4	replication factor C subunit 4 [Source:HGNC Symbol;Acc:HGNC:9972]
ENSG00000159079	98.9687	-2.36531	-1.24203	0.431611	-2.87766	0.00400641	0.0653497	222.758	116.798	126.649	54.4896	51.8243	65.0458	64.0701	90.1149	21	32592079	32612603	-1	56683	protein_coding	CFAP298	cilia and flagella associated protein 298 [Source:HGNC Symbol;Acc:HGNC:1301]
ENSG00000213967	22.5916	-6.74081	-2.75292	0.956668	-2.87762	0.00400693	0.0653497	39.0514	27.531	68.9356	4.9536	0	2.32306	14.9497	22.9885	19	23914876	23945159	1	730087	protein_coding	ZNF726	zinc finger protein 726 [Source:HGNC Symbol;Acc:HGNC:32462]
ENSG00000105963	295.501	-3.49821	-1.80662	0.628039	-2.8766	0.00401984	0.0654645	455.416	548.951	604.389	142.664	283.414	75.4995	25.628	228.046	7	897900	955407	-1	11033	protein_coding	ADAP1	ArfGAP with dual PH domains 1 [Source:HGNC Symbol;Acc:HGNC:16486]
ENSG00000101911	173.218	-3.69794	-1.88672	0.655928	-2.87642	0.00402216	0.0654645	380.613	485.546	35.2694	54.4896	58.3023	73.1765	108.919	189.425	X	12791355	12824222	1	5634	protein_coding	PRPS2	phosphoribosyl pyrophosphate synthetase 2 [Source:HGNC Symbol;Acc:HGNC:9465]
ENSG00000241837	304.744	-2.72491	-1.44621	0.502981	-2.87527	0.00403676	0.0656354	929.532	246.11	391.169	158.515	189.483	121.961	185.091	216.092	21	33903453	33915814	-1	539	protein_coding	ATP5PO	ATP synthase peripheral stalk subunit OSCP [Source:HGNC Symbol;Acc:HGNC:850]
ENSG00000108947	5.00897	-50.0763	-5.64606	1.96501	-2.8733	0.00406203	0.0659792	3.30011	5.8399	27.2536	0	0	0	0	3.67816	17	7705202	7711372	1	1949	protein_coding	EFNB3	ephrin B3 [Source:HGNC Symbol;Acc:HGNC:3228]
ENSG00000115290	59.127	-3.62505	-1.858	0.647139	-2.8711	0.0040905	0.0663741	115.504	107.621	105.808	7.92577	14.5756	42.9767	36.3064	42.2988	2	164492417	164621482	-1	2888	protein_coding	GRB14	growth factor receptor bound protein 14 [Source:HGNC Symbol;Acc:HGNC:4565]
ENSG00000103549	4916.25	2.12768	1.08928	0.379806	2.868	0.00413081	0.0667571	2294.13	4436.66	2884.07	7507.68	9715.43	5996.99	3535.96	2959.08	16	30761745	30776307	1	9810	protein_coding	RNF40	ring finger protein 40 [Source:HGNC Symbol;Acc:HGNC:16867]
ENSG00000204685	85.7056	2.12104	1.08477	0.3782	2.86826	0.00412741	0.0667571	58.302	43.3821	56.1104	128.794	124.702	126.607	86.1387	61.6092	2	96208403	96243353	1		lncRNA	STARD7-AS1	STARD7 antisense RNA 1 [Source:HGNC Symbol;Acc:HGNC:40827]
ENSG00000184110	284.454	2.00135	1.00097	0.349004	2.86808	0.00412966	0.0667571	136.955	192.717	139.474	386.381	357.911	392.598	380.861	288.736	16	28688558	28735727	1	8663	protein_coding	EIF3C	eukaryotic translation initiation factor 3 subunit C [Source:HGNC Symbol;Acc:HGNC:3279]
ENSG00000120688	104.038	-3.04378	-1.60586	0.559887	-2.86819	0.00412823	0.0667571	151.255	155.175	230.854	54.4896	14.5756	48.7843	86.1387	91.0345	13	41061509	41084006	1	11193	protein_coding	WBP4	WW domain binding protein 4 [Source:HGNC Symbol;Acc:HGNC:12739]
ENSG00000184277	148.864	-2.21755	-1.14897	0.400887	-2.86606	0.00415619	0.0670994	180.956	216.911	181.156	56.4711	69.6389	109.184	133.835	242.759	15	101621444	101652391	-1	80213	protein_coding	TM2D3	TM2 domain containing 3 [Source:HGNC Symbol;Acc:HGNC:24128]
ENSG00000142185	3480.97	4.54487	2.18424	0.762541	2.86442	0.00417768	0.0673783	159.506	287.824	3464.41	5026.92	10458.8	4759.96	2577.75	1112.64	21	44350163	44443081	1	7226	protein_coding	TRPM2	transient receptor potential cation channel subfamily M member 2 [Source:HGNC Symbol;Acc:HGNC:12339]
ENSG00000112699	1309.09	-2.05255	-1.03742	0.362317	-2.86329	0.00419272	0.0675309	1531.25	1225.55	2079.29	591.46	642.945	922.256	1272.15	2207.82	6	1623806	2245605	-1	2762	protein_coding	GMDS	GDP-mannose 4,6-dehydratase [Source:HGNC Symbol;Acc:HGNC:4369]
ENSG00000160199	247.162	-2.2988	-1.20088	0.419439	-2.86307	0.0041956	0.0675309	571.47	337.88	221.235	194.181	106.888	132.415	165.87	247.356	21	42974510	43033931	1	5316	protein_coding	PKNOX1	PBX/knotted 1 homeobox 1 [Source:HGNC Symbol;Acc:HGNC:9022]
ENSG00000111642	407.257	-2.65017	-1.40608	0.491259	-2.86221	0.00420704	0.0676469	700.174	327.035	761.498	74.3041	319.043	190.491	308.96	576.552	12	6570082	6614524	-1	1108	protein_coding	CHD4	chromodomain helicase DNA binding protein 4 [Source:HGNC Symbol;Acc:HGNC:1919]
ENSG00000134285	115.678	2.51754	1.33202	0.46578	2.85976	0.00423965	0.0681028	44.0015	33.3709	75.3482	168.423	153.853	184.683	154.48	111.264	12	48921518	48926474	-1	51303	protein_coding	FKBP11	FKBP prolyl isomerase 11 [Source:HGNC Symbol;Acc:HGNC:18624]
ENSG00000124762	420.961	3.598	1.84719	0.646054	2.8592	0.00424716	0.068155	161.156	111.792	285.361	1152.21	1062.4	318.26	101.8	174.713	6	36676460	36687337	1	1026	protein_coding	CDKN1A	cyclin dependent kinase inhibitor 1A [Source:HGNC Symbol;Acc:HGNC:1784]
ENSG00000145014	322.879	2.08842	1.06241	0.371671	2.85847	0.00425696	0.0682437	150.705	186.877	163.522	492.388	510.145	406.536	338.148	334.713	3	194587673	194633689	-1	93109	protein_coding	TMEM44	transmembrane protein 44 [Source:HGNC Symbol;Acc:HGNC:25120]
ENSG00000070950	113.952	2.29646	1.19941	0.419678	2.85794	0.00426397	0.0682876	58.852	102.615	46.4914	113.933	145.756	163.776	212.143	68.046	3	8775402	8963773	-1	56852	protein_coding	RAD18	RAD18 E3 ubiquitin protein ligase [Source:HGNC Symbol;Acc:HGNC:18278]
ENSG00000182095	2153.74	1.98343	0.988	0.345936	2.85602	0.00428987	0.0686336	861.33	1919.66	1418.79	2557.05	3990.47	2678.49	2228.93	1575.17	7	5306790	5425414	-1	84629	protein_coding	TNRC18	trinucleotide repeat containing 18 [Source:HGNC Symbol;Acc:HGNC:11962]
ENSG00000109084	699.034	1.77603	0.828656	0.290237	2.8551	0.00430229	0.0687635	476.316	364.577	562.707	1038.28	966.847	818.88	753.179	611.494	17	28319200	28328685	1	27346	protein_coding	TMEM97	transmembrane protein 97 [Source:HGNC Symbol;Acc:HGNC:28106]
ENSG00000136854	915.425	1.74322	0.801754	0.280858	2.85467	0.00430821	0.0687894	627.022	734.159	591.563	1324.59	1433.27	1039.57	857.827	715.402	9	127579370	127696027	1	6812	protein_coding	STXBP1	syntaxin binding protein 1 [Source:HGNC Symbol;Acc:HGNC:11444]
ENSG00000172264	71.1869	-2.86176	-1.5169	0.531567	-2.85364	0.00432215	0.068943	84.1529	171.026	115.427	43.5917	21.0536	34.8459	46.9847	52.4138	20	13995369	16053197	1	140733	protein_coding	MACROD2	mono-ADP ribosylhydrolase 2 [Source:HGNC Symbol;Acc:HGNC:16126]
ENSG00000180730	70.6574	-5.21416	-2.38243	0.835689	-2.85086	0.00436009	0.0694788	89.6531	80.9244	112.221	9.90721	0	47.6228	32.7469	192.184	13	26044597	26052016	-1	387914	protein_coding	SHISA2	shisa family member 2 [Source:HGNC Symbol;Acc:HGNC:20366]
ENSG00000150907	76.4099	-5.30153	-2.40641	0.844193	-2.85054	0.00436444	0.069479	110.554	224.419	76.9513	60.434	0	17.423	18.5091	102.988	13	40555667	40666641	-1	2308	protein_coding	FOXO1	forkhead box O1 [Source:HGNC Symbol;Acc:HGNC:3819]
ENSG00000141750	14.262	-11.6948	-3.5478	1.24485	-2.84999	0.00437211	0.0695318	5.50019	25.8624	57.7135	0	0	3.48459	4.98323	16.5517	17	39210541	39225945	-1	342667	protein_coding	STAC2	SH3 and cysteine rich domain 2 [Source:HGNC Symbol;Acc:HGNC:23990]
ENSG00000106683	7289.82	2.20572	1.14125	0.400519	2.84944	0.00437967	0.0695828	2530.09	4239.77	6654.69	7459.14	15527.8	10438.7	6699.6	4768.74	7	74082933	74122525	1	3984	protein_coding	LIMK1	LIM domain kinase 1 [Source:HGNC Symbol;Acc:HGNC:6613]
ENSG00000183856	1363	2.07518	1.05324	0.369814	2.84802	0.00439917	0.0698233	496.667	795.061	1242.44	1849.68	1261.6	2440.38	1803.93	1014.25	1	156525405	156572604	-1	128239	protein_coding	IQGAP3	IQ motif containing GTPase activating protein 3 [Source:HGNC Symbol;Acc:HGNC:20669]
ENSG00000171148	7889.44	2.2332	1.15911	0.407158	2.84684	0.00441555	0.0700136	2585.09	3747.55	7943.62	8070.41	14629	12708.3	8184.6	5246.9	3	9779860	9793011	-1	10474	protein_coding	TADA3	transcriptional adaptor 3 [Source:HGNC Symbol;Acc:HGNC:19422]
ENSG00000172824	9.11098	-20.4731	-4.35566	1.53052	-2.84587	0.00442899	0.0701571	17.6006	9.17699	35.2694	0	0	3.48459	0	7.35632	16	66988589	67009758	1	283848	protein_coding	CES4A	carboxylesterase 4A [Source:HGNC Symbol;Acc:HGNC:26741]
ENSG00000141522	35882.7	2.51557	1.33089	0.467741	2.84535	0.00443628	0.0701828	11286.4	21948.9	28228.3	35383.6	96590.7	49820.4	23612	20191.3	17	81867721	81871378	-1	396	protein_coding	ARHGDIA	Rho GDP dissociation inhibitor alpha [Source:HGNC Symbol;Acc:HGNC:678]
ENSG00000166106	421.983	-3.82409	-1.93512	0.680152	-2.84513	0.00443939	0.0701828	392.164	683.269	649.277	33.6845	42.1072	262.506	360.216	952.644	11	130448974	130476641	1	170689	protein_coding	ADAMTS15	ADAM metallopeptidase with thrombospondin type 1 motif 15 [Source:HGNC Symbol;Acc:HGNC:16305]
ENSG00000163472	269.859	2.89928	1.5357	0.539891	2.84446	0.00444873	0.0702609	64.3522	78.4215	206.807	387.372	673.716	365.882	177.261	205.057	1	156282935	156293185	1	84283	protein_coding	TMEM79	transmembrane protein 79 [Source:HGNC Symbol;Acc:HGNC:28196]
ENSG00000251169	480.008	3.59025	1.84408	0.64917	2.84068	0.00450177	0.0709584	92.9532	168.523	354.297	701.43	1765.26	356.59	179.396	221.609	5	134506552	134509229	1	101927934	lncRNA	LINC01843	long intergenic non-protein coding RNA 1843 [Source:HGNC Symbol;Acc:HGNC:52659]
ENSG00000132388	115.823	3.08654	1.62599	0.572373	2.84079	0.00450019	0.0709584	59.9521	80.0901	20.841	64.3968	291.512	191.653	153.768	64.3678	17	4269259	4366628	-1	7326	protein_coding	UBE2G1	ubiquitin conjugating enzyme E2 G1 [Source:HGNC Symbol;Acc:HGNC:12482]
ENSG00000170315	6234.94	1.90392	0.928975	0.327293	2.83836	0.00453456	0.0714048	3438.72	3174.4	4791.82	10019.2	6466.7	9933.42	6282.43	5772.87	17	16380798	16382745	1	7314	protein_coding	UBB	ubiquitin B [Source:HGNC Symbol;Acc:HGNC:12463]
ENSG00000198055	6883.69	2.5062	1.3255	0.467201	2.83712	0.00455231	0.0716137	2273.23	3133.52	6491.17	7610.72	17369.2	9703.43	4678.54	3809.65	5	177403204	177442901	1	2870	protein_coding	GRK6	G protein-coupled receptor kinase 6 [Source:HGNC Symbol;Acc:HGNC:4545]
ENSG00000084234	8261.07	-2.0185	-1.01329	0.357204	-2.83672	0.00455799	0.0716325	12982.1	15907.9	5734.48	5789.77	5582.45	4398.72	6124.39	9568.73	11	130068147	130144811	1	334	protein_coding	APLP2	amyloid beta precursor like protein 2 [Source:HGNC Symbol;Acc:HGNC:598]
ENSG00000248092	24.4278	4.24726	2.08653	0.735667	2.83625	0.00456472	0.0716679	8.8003	15.0169	6.41261	31.7031	79.3559	22.0691	25.628	6.43678	5	43571594	43603230	-1		lncRNA	NNT-AS1	NNT antisense RNA 1 [Source:HGNC Symbol;Acc:HGNC:49005]
ENSG00000114026	900.991	2.47011	1.30457	0.460202	2.83479	0.00458563	0.0719255	261.809	299.504	787.148	1194.81	1875.39	1275.36	783.791	730.115	3	9749944	9788219	1	4968	protein_coding	OGG1	8-oxoguanine DNA glycosylase [Source:HGNC Symbol;Acc:HGNC:8125]
ENSG00000101298	610.397	2.12771	1.0893	0.384638	2.83201	0.00462561	0.0724814	309.111	519.751	294.98	780.688	1303.7	732.926	506.154	435.862	20	1266280	1309328	1	9751	protein_coding	SNPH	syntaphilin [Source:HGNC Symbol;Acc:HGNC:15931]
ENSG00000116584	1709.57	1.92215	0.942724	0.332943	2.83149	0.00463321	0.0725295	725.475	1092.06	1322.6	2711.6	2583.12	2014.1	1686.47	1541.15	1	155946851	156007070	-1	9181	protein_coding	ARHGEF2	Rho/Rac guanine nucleotide exchange factor 2 [Source:HGNC Symbol;Acc:HGNC:682]
ENSG00000132153	3973.42	1.87559	0.907343	0.320769	2.82865	0.0046745	0.0731043	1822.21	2362.66	3449.99	4768.34	6001.9	6028.35	3933.19	3420.69	3	47802909	47850195	1	22907	protein_coding	DHX30	DExH-box helicase 30 [Source:HGNC Symbol;Acc:HGNC:16716]
ENSG00000283196	102.88	5.3528	2.4203	0.856155	2.82693	0.0046996	0.0732102	26.4009	11.6798	1.60315	272.448	254.263	81.3072	86.1387	89.1954	2	89542842	89585652	-1	645166	transcribed_unprocessed_pseudogene		LSP1 pseudogene 5 [Source:NCBI gene (formerly Entrezgene);Acc:645166]
ENSG00000283196	102.88	5.3528	2.4203	0.856155	2.82693	0.0046996	0.0732102	26.4009	11.6798	1.60315	272.448	254.263	81.3072	86.1387	89.1954	2	89542842	89585652	-1	654342	transcribed_unprocessed_pseudogene		LSP1 pseudogene 5 [Source:NCBI gene (formerly Entrezgene);Acc:645166]
ENSG00000283196	102.88	5.3528	2.4203	0.856155	2.82693	0.0046996	0.0732102	26.4009	11.6798	1.60315	272.448	254.263	81.3072	86.1387	89.1954	2	89542842	89585652	-1	107985911	transcribed_unprocessed_pseudogene		LSP1 pseudogene 5 [Source:NCBI gene (formerly Entrezgene);Acc:645166]
ENSG00000154319	71.5686	5.34365	2.41783	0.855214	2.82716	0.00469631	0.0732102	26.9509	46.7192	0	246.689	90.6925	91.761	54.1036	15.6322	8	11421476	11475908	-1	83648	protein_coding	FAM167A	family with sequence similarity 167 member A [Source:HGNC Symbol;Acc:HGNC:15549]
ENSG00000231298	50.1324	4.65406	2.21849	0.784757	2.82698	0.00469895	0.0732102	31.9011	11.6798	12.8252	162.478	123.083	23.2306	22.0686	13.7931	10	4650158	4678185	-1	100216001	lncRNA	MANCR	mitotically associated long non coding RNA [Source:HGNC Symbol;Acc:HGNC:44678]
ENSG00000178026	140.37	3.82435	1.93521	0.684381	2.82768	0.00468864	0.0732102	24.7509	35.0394	94.586	99.0721	558.73	127.768	103.936	79.0805	22	24585620	24593208	-1	388886	protein_coding	LRRC75B	leucine rich repeat containing 75B [Source:HGNC Symbol;Acc:HGNC:33155]
ENSG00000128274	477.277	-2.35668	-1.23676	0.437632	-2.82602	0.00471299	0.0733474	496.667	504.734	1048.46	310.096	446.984	240.437	140.954	629.885	22	42692121	42721298	-1	53947	protein_coding	A4GALT	alpha 1,4-galactosyltransferase (P blood group) [Source:HGNC Symbol;Acc:HGNC:18149]
ENSG00000186188	40.1401	-8.2369	-3.0421	1.07677	-2.8252	0.00472515	0.0734651	35.2012	31.7023	91.3797	0	30.7707	2.32306	2.84756	126.897	10	93566665	93604480	1	338557	protein_coding	FFAR4	free fatty acid receptor 4 [Source:HGNC Symbol;Acc:HGNC:19061]
ENSG00000172803	11.1906	10.1061	3.33715	1.18166	2.82412	0.00474109	0.0736412	1.65006	4.17136	0	9.90721	32.3902	36.0075	3.55945	1.83908	11	65833834	65856896	1	254122	protein_coding	SNX32	sorting nexin 32 [Source:HGNC Symbol;Acc:HGNC:26423]
ENSG00000100568	235.276	-2.36974	-1.24473	0.441005	-2.82249	0.00476529	0.0739327	465.316	360.405	238.87	111.951	74.4974	141.707	229.229	260.23	14	67647085	67674820	-1	10490	protein_coding	VTI1B	vesicle transport through interaction with t-SNAREs 1B [Source:HGNC Symbol;Acc:HGNC:17793]
ENSG00000113369	72.0237	-5.55251	-2.47314	0.876307	-2.82223	0.00476911	0.0739327	151.805	252.784	51.3009	8.91649	1.61951	32.5229	44.1372	33.1034	5	91368631	91383317	-1	57561	protein_coding	ARRDC3	arrestin domain containing 3 [Source:HGNC Symbol;Acc:HGNC:29263]
ENSG00000187908	15.6572	10.4726	3.38855	1.20109	2.82124	0.00478389	0.0740295	1.10004	5.00563	0	65.3876	1.61951	29.0383	18.5091	4.5977	10	122560665	122643736	1	1755	protein_coding	DMBT1	deleted in malignant brain tumors 1 [Source:HGNC Symbol;Acc:HGNC:2926]
ENSG00000243225	56.1309	-6.2202	-2.63696	0.934699	-2.82119	0.00478462	0.0740295	97.3534	30.8681	210.013	29.7216	0	5.80766	25.628	49.6552	14	76968683	76969145	1		processed_pseudogene		ribosomal protein, large, P1 (RPLP1) pseudogene
ENSG00000275342	98.4026	3.42864	1.77764	0.630792	2.8181	0.00483086	0.0742309	30.251	39.2108	14.4284	127.803	280.175	118.476	84.003	92.8736	8	8317736	8386439	-1	157285	protein_coding	PRAG1	PEAK1 related, kinase-activating pseudokinase 1 [Source:HGNC Symbol;Acc:HGNC:25438]
ENSG00000126522	1462.85	2.53328	1.34101	0.475898	2.81784	0.00483477	0.0742309	425.165	832.603	1175.11	2078.53	3745.92	1678.41	887.015	880	7	66075800	66094697	1	435	protein_coding	ASL	argininosuccinate lyase [Source:HGNC Symbol;Acc:HGNC:746]
ENSG00000179528	178.175	2.52982	1.33903	0.475088	2.8185	0.00482492	0.0742309	68.2024	74.2502	94.586	202.107	443.745	200.945	175.125	166.437	2	74497517	74503316	-1	85474	protein_coding	LBX2	ladybird homeobox 2 [Source:HGNC Symbol;Acc:HGNC:15525]
ENSG00000105974	2785.31	-2.13447	-1.09388	0.388009	-2.8192	0.00481434	0.0742309	5076.68	5066.53	2071.27	1312.7	1381.44	2060.56	2354.22	2959.08	7	116524994	116561179	1	857	protein_coding	CAV1	caveolin 1 [Source:HGNC Symbol;Acc:HGNC:1527]
ENSG00000074410	350.911	-2.58853	-1.37213	0.486945	-2.81784	0.00483479	0.0742309	523.618	704.125	214.823	330.901	103.649	142.868	204.312	582.988	15	63321378	63381846	-1	771	protein_coding	CA12	carbonic anhydrase 12 [Source:HGNC Symbol;Acc:HGNC:1371]
ENSG00000185112	96.9672	-3.32355	-1.73273	0.614757	-2.81855	0.00482407	0.0742309	89.6531	81.7586	216.426	91.1463	37.2487	33.6844	17.0854	208.736	3	194685883	194689037	1	131583	protein_coding	FAM43A	family with sequence similarity 43 member A [Source:HGNC Symbol;Acc:HGNC:26888]
ENSG00000203883	35.1685	-4.18342	-2.06468	0.732689	-2.81795	0.00483312	0.0742309	44.0015	65.9075	84.9671	2.97216	11.3366	27.8768	12.1021	32.1839	20	64047582	64049639	-1	54345	protein_coding	SOX18	SRY-box transcription factor 18 [Source:HGNC Symbol;Acc:HGNC:11194]
ENSG00000173805	14.9847	-6.90708	-2.78807	0.98879	-2.81968	0.00480712	0.0742309	23.6508	10.8455	51.3009	4.9536	0	6.96919	2.84756	19.3103	17	41717742	41734644	-1	9001	protein_coding	HAP1	huntingtin associated protein 1 [Source:HGNC Symbol;Acc:HGNC:4812]
ENSG00000136999	204.59	-3.37118	-1.75325	0.622392	-2.81696	0.00484811	0.074364	437.265	604.847	86.5703	157.525	74.4974	74.338	68.3414	133.333	8	119416446	119424434	1	4856	protein_coding	CCN3	cellular communication network factor 3 [Source:HGNC Symbol;Acc:HGNC:7885]
ENSG00000178685	2463.33	2.98375	1.57712	0.560118	2.8157	0.00486709	0.0745253	509.868	961.081	1962.26	3401.14	7762.3	2110.5	1485	1514.48	8	143977153	144012772	-1	84875	protein_coding	PARP10	poly(ADP-ribose) polymerase family member 10 [Source:HGNC Symbol;Acc:HGNC:25895]
ENSG00000197622	1224.73	1.92544	0.945192	0.335693	2.81564	0.00486795	0.0745253	838.779	674.926	755.085	2465.9	1313.42	1262.58	1406.69	1080.46	1	151050971	151070325	-1	56882	protein_coding	CDC42SE1	CDC42 small effector 1 [Source:HGNC Symbol;Acc:HGNC:17719]
ENSG00000072422	64.7162	2.61256	1.38546	0.492205	2.81481	0.00488055	0.0746467	29.701	45.8849	40.0788	87.1834	66.3999	66.2073	153.768	28.5057	10	60869438	61001440	-1	9886	protein_coding	RHOBTB1	Rho related BTB domain containing 1 [Source:HGNC Symbol;Acc:HGNC:18738]
ENSG00000125968	15275.3	-2.02957	-1.02117	0.362928	-2.8137	0.00489747	0.0748338	19132.4	10534.3	24047.3	7204.52	11325.2	11901.1	9905.95	28151.7	20	31605283	31606515	1	3397	protein_coding	ID1	inhibitor of DNA binding 1, HLH protein [Source:HGNC Symbol;Acc:HGNC:5360]
ENSG00000108591	1100.5	2.10036	1.07064	0.380588	2.81311	0.00490646	0.0748997	399.314	656.572	1067.7	1608.93	1570.92	1839.87	942.542	718.161	17	18087892	18107970	1	1819	protein_coding	DRG2	developmentally regulated GTP binding protein 2 [Source:HGNC Symbol;Acc:HGNC:3030]
ENSG00000198843	450.182	-2.53402	-1.34143	0.477459	-2.80951	0.00496166	0.0756701	1043.94	877.654	294.98	314.058	173.287	209.076	322.486	365.977	3	150602875	150630445	1	51714	protein_coding	SELENOT	selenoprotein T [Source:HGNC Symbol;Acc:HGNC:18136]
ENSG00000266265	24.2929	-6.5736	-2.71668	0.967413	-2.80819	0.00498203	0.0759083	40.1514	21.6911	64.1261	18.8237	0	3.48459	2.84756	43.2184	7	130730697	130734207	-1	136259	protein_coding	KLF14	Kruppel like factor 14 [Source:HGNC Symbol;Acc:HGNC:23025]
ENSG00000144848	382.734	-2.17028	-1.11788	0.398158	-2.80764	0.00499063	0.0759668	777.727	640.721	386.36	228.856	202.439	315.937	219.262	290.575	3	112532510	112562046	-1	64422	protein_coding	ATG3	autophagy related 3 [Source:HGNC Symbol;Acc:HGNC:20962]
ENSG00000144589	1280.55	2.19149	1.13191	0.403484	2.80534	0.0050263	0.0764371	404.814	955.241	942.654	1529.67	2714.3	1688.87	1101.29	907.586	2	219597857	219616451	1	114790	protein_coding	STK11IP	serine/threonine kinase 11 interacting protein [Source:HGNC Symbol;Acc:HGNC:19184]
ENSG00000170043	2452.28	2.20413	1.14021	0.406682	2.80369	0.00505209	0.0767562	1074.74	1079.55	2071.27	2153.83	5645.61	3095.48	2599.82	1897.93	17	7930345	7932123	-1	58485	protein_coding	TRAPPC1	trafficking protein particle complex 1 [Source:HGNC Symbol;Acc:HGNC:19894]
ENSG00000127863	17.6392	-11.702	-3.54869	1.26657	-2.80181	0.00508172	0.0771331	45.1016	61.7361	12.8252	0	0	1.16153	9.25457	11.0345	13	23570370	23676104	1	55504	protein_coding	TNFRSF19	TNF receptor superfamily member 19 [Source:HGNC Symbol;Acc:HGNC:11915]
ENSG00000162783	1001.85	2.05072	1.03613	0.369912	2.80102	0.00509406	0.0772471	568.72	460.518	650.88	991.711	929.598	1652.86	1812.47	948.046	1	181088700	181092900	1	51278	protein_coding	IER5	immediate early response 5 [Source:HGNC Symbol;Acc:HGNC:5393]
ENSG00000197956	96113.8	-1.61487	-0.691421	0.246908	-2.80031	0.00510534	0.0772715	123685	112511	138309	66928.1	72178.3	90131.4	64814.7	100353	1	153534599	153536244	-1	6277	protein_coding	S100A6	S100 calcium binding protein A6 [Source:HGNC Symbol;Acc:HGNC:10496]
ENSG00000100557	15.5538	-6.46806	-2.69333	0.961714	-2.80056	0.00510146	0.0772715	23.1008	42.5479	17.6347	3.96288	9.71705	0	3.55945	23.908	14	57469300	57493867	-1	55195	protein_coding	CCDC198	coiled-coil domain containing 198 [Source:HGNC Symbol;Acc:HGNC:20189]
ENSG00000280832	30.7543	3.16267	1.66114	0.593485	2.79896	0.00512667	0.0775209	14.3005	9.17699	22.4441	36.6567	68.0194	32.5229	49.1204	13.7931	11	126340889	126355587	-1		lncRNA	GSEC	G-quadruplex forming sequence containing lncRNA [Source:HGNC Symbol;Acc:HGNC:48645]
ENSG00000130830	784.8	2.43573	1.28435	0.459076	2.79769	0.00514697	0.0776355	447.165	286.989	314.218	600.377	892.349	1123.2	1835.25	778.85	X	154778684	154821007	-1	4354	protein_coding	MPP1	membrane palmitoylated protein 1 [Source:HGNC Symbol;Acc:HGNC:7219]
ENSG00000088038	114.732	2.1358	1.09478	0.391373	2.79727	0.00515368	0.0776355	44.0015	76.753	81.7608	127.803	161.951	189.33	145.226	91.0345	19	54137749	54155681	1	4849	protein_coding	CNOT3	CCR4-NOT transcription complex subunit 3 [Source:HGNC Symbol;Acc:HGNC:7879]
ENSG00000129250	12924.9	1.93754	0.954228	0.34111	2.79742	0.00515126	0.0776355	5889.6	8095.77	12680.9	17073.1	16348.9	22915.9	11860.1	8535.17	17	4997950	5028401	1	10749	protein_coding	KIF1C	kinesin family member 1C [Source:HGNC Symbol;Acc:HGNC:6317]
ENSG00000144730	37.8051	-3.19335	-1.67507	0.598805	-2.79736	0.00515223	0.0776355	56.1019	85.93	36.8725	10.8979	21.0536	11.6153	28.4756	51.4942	3	57089982	57170306	-1	54756	protein_coding	IL17RD	interleukin 17 receptor D [Source:HGNC Symbol;Acc:HGNC:17616]
ENSG00000163812	711.981	1.75274	0.80961	0.289642	2.79521	0.00518661	0.078058	630.322	405.456	403.995	956.045	864.818	821.203	985.967	628.046	3	44915257	44976185	-1	51304	protein_coding	ZDHHC3	zinc finger DHHC-type palmitoyltransferase 3 [Source:HGNC Symbol;Acc:HGNC:18470]
ENSG00000198189	41.6445	3.30516	1.72472	0.617254	2.79418	0.00520315	0.0782332	26.4009	25.8624	16.0315	78.2669	95.551	46.4613	36.3064	8.27586	4	87336515	87391188	-1	51170	protein_coding	HSD17B11	hydroxysteroid 17-beta dehydrogenase 11 [Source:HGNC Symbol;Acc:HGNC:22960]
ENSG00000108469	1087.16	2.08503	1.06007	0.37945	2.79369	0.00521098	0.0782773	452.666	603.178	865.703	1761.5	2061.63	1086.03	968.17	898.391	17	75626845	75667189	-1	9400	protein_coding	RECQL5	RecQ like helicase 5 [Source:HGNC Symbol;Acc:HGNC:9950]
ENSG00000235954	114.76	-2.6063	-1.382	0.494893	-2.79253	0.00522984	0.0784869	199.657	89.2671	237.267	49.536	45.3462	49.9459	108.207	138.851	22	27919376	28008581	1	284900	lncRNA	TTC28-AS1	TTC28 antisense RNA 1 [Source:HGNC Symbol;Acc:HGNC:29336]
ENSG00000149403	19.9511	-7.60681	-2.92729	1.0485	-2.79189	0.00524004	0.0785662	4.40015	23.3596	75.3482	4.9536	0	5.80766	7.1189	38.6207	11	120511746	120988906	1	2900	protein_coding	GRIK4	glutamate ionotropic receptor kainate type subunit 4 [Source:HGNC Symbol;Acc:HGNC:4582]
ENSG00000230487	76.4048	2.27179	1.18383	0.424432	2.7892	0.00528379	0.0791182	49.5017	38.3765	49.6977	91.1463	161.951	87.1149	84.7149	48.7356	7	1570073	1589626	1	114796	lncRNA	PSMG3-AS1	PSMG3 antisense RNA 1 (head to head) [Source:HGNC Symbol;Acc:HGNC:22230]
ENSG00000179023	207.111	-3.47591	-1.79739	0.644521	-2.78872	0.00529161	0.0791182	320.111	385.434	192.378	67.369	9.71705	138.222	153.768	389.885	1	18480982	18486126	1	127707	protein_coding	KLHDC7A	kelch domain containing 7A [Source:HGNC Symbol;Acc:HGNC:26791]
ENSG00000166268	5.30103	-52.9815	-5.72742	2.05378	-2.78872	0.00529171	0.0791182	4.40015	2.50282	33.6662	0	0	0	0	1.83908	12	69825227	69959097	1	196446	protein_coding	MYRFL	myelin regulatory factor like [Source:HGNC Symbol;Acc:HGNC:26316]
ENSG00000253238	8.04153	-80.8003	-6.33629	2.27269	-2.78802	0.00530315	0.0792152	4.95017	1.66854	57.7135	0	0	0	0	0	8	80265907	80484481	1		lncRNA		novel transcript
ENSG00000087157	821.076	1.92531	0.945094	0.339166	2.78653	0.00532762	0.0793776	347.062	561.465	602.786	1254.25	1240.54	1076.74	751.044	734.713	17	78378649	78425114	1	9489	protein_coding	PGS1	phosphatidylglycerophosphate synthase 1 [Source:HGNC Symbol;Acc:HGNC:30029]
ENSG00000248383	15.9975	-9.01974	-3.17309	1.13876	-2.78645	0.00532892	0.0793776	13.7505	31.7023	64.1261	2.97216	0	1.16153	7.83079	6.43678	5	140926299	141012347	1	56135	protein_coding	PCDHAC1	protocadherin alpha subfamily C, 1 [Source:HGNC Symbol;Acc:HGNC:8676]
ENSG00000167641	59.2508	-10.4973	-3.39195	1.21725	-2.78657	0.00532691	0.0793776	22.5508	13.3483	248.489	0	0	18.5845	22.0686	148.966	19	38251237	38256532	-1	94274	protein_coding	PPP1R14A	protein phosphatase 1 regulatory inhibitor subunit 14A [Source:HGNC Symbol;Acc:HGNC:14871]
ENSG00000198003	61.4962	3.25711	1.70359	0.611657	2.78521	0.00534929	0.0796069	41.8014	26.6967	9.61892	104.026	158.712	69.6919	45.561	35.8621	19	11420604	11435782	-1	115948	protein_coding	CCDC151	coiled-coil domain containing 151 [Source:HGNC Symbol;Acc:HGNC:28303]
ENSG00000140854	2287.54	2.52908	1.33861	0.480807	2.7841	0.00536767	0.079806	746.376	1384.89	1842.02	3329.81	5985.7	2550.72	1247.94	1212.87	16	57735739	57757244	1	10300	protein_coding	KATNB1	katanin regulatory subunit B1 [Source:HGNC Symbol;Acc:HGNC:6217]
ENSG00000102471	162.177	-3.29753	-1.72138	0.618689	-2.78231	0.00539736	0.0801729	251.909	498.895	105.808	86.1927	21.0536	81.3072	112.479	139.77	13	79481124	79556075	1	54602	protein_coding	NDFIP2	Nedd4 family interacting protein 2 [Source:HGNC Symbol;Acc:HGNC:18537]
ENSG00000162981	12.4843	-44.3866	-5.47205	1.96696	-2.78199	0.00540269	0.0801775	0	2.50282	64.1261	1.98144	0	0	0	31.2644	2	14632700	14650814	1	151354	protein_coding	LRATD1	LRAT domain containing 1 [Source:HGNC Symbol;Acc:HGNC:20743]
ENSG00000142733	3926.96	-2.03455	-1.02471	0.368526	-2.78056	0.00542659	0.0804574	3726.93	6574.06	6789.35	1742.68	2795.27	3798.21	2016.78	3972.41	1	27354067	27366961	-1	9064	protein_coding	MAP3K6	mitogen-activated protein kinase kinase kinase 6 [Source:HGNC Symbol;Acc:HGNC:6858]
ENSG00000138639	14.7239	-7.44832	-2.89691	1.04203	-2.78006	0.00543493	0.0805065	18.7006	28.3652	38.4757	1.98144	0	10.4538	1.42378	18.3908	4	85475150	86002668	1	83478	protein_coding	ARHGAP24	Rho GTPase activating protein 24 [Source:HGNC Symbol;Acc:HGNC:25361]
ENSG00000162076	1409.04	-1.9077	-0.931836	0.335409	-2.77821	0.00546598	0.0807612	1954.77	1224.71	1854.85	612.265	1004.1	1103.45	1156.82	2361.38	16	2883213	2899382	1	114984	protein_coding	FLYWCH2	FLYWCH family member 2 [Source:HGNC Symbol;Acc:HGNC:25178]
ENSG00000116251	556.96	-2.39998	-1.26302	0.45463	-2.77813	0.00546728	0.0807612	833.829	826.763	878.528	430.964	95.551	382.144	400.082	607.816	1	6185020	6209389	-1	6146	protein_coding	RPL22	ribosomal protein L22 [Source:HGNC Symbol;Acc:HGNC:10315]
ENSG00000116991	68.3319	-4.43247	-2.14811	0.773066	-2.77869	0.00545781	0.0807612	65.4523	141.826	131.459	29.7216	0	25.5537	44.1372	108.506	1	232397965	232630571	-1	57568	protein_coding	SIPA1L2	signal induced proliferation associated 1 like 2 [Source:HGNC Symbol;Acc:HGNC:23800]
ENSG00000140043	20.9274	-8.94878	-3.16169	1.13852	-2.77703	0.00548589	0.0809613	48.4017	28.3652	64.1261	0	0	9.29225	7.1189	10.1149	14	73851844	73886827	1	145482	protein_coding	PTGR2	prostaglandin reductase 2 [Source:HGNC Symbol;Acc:HGNC:20149]
ENSG00000178695	24.1803	-9.88729	-3.30558	1.19065	-2.77627	0.00549859	0.0810737	49.5017	75.9187	0	5.94432	0	5.80766	5.69512	50.5747	13	76880175	76886405	-1	115207	protein_coding	KCTD12	potassium channel tetramerization domain containing 12 [Source:HGNC Symbol;Acc:HGNC:14678]
ENSG00000105971	983.853	-2.5073	-1.32614	0.477791	-2.77556	0.00551068	0.0811325	1884.92	2340.97	607.595	533.008	357.911	572.635	780.231	793.563	7	116287380	116508541	1	858	protein_coding	CAV2	caveolin 2 [Source:HGNC Symbol;Acc:HGNC:1528]
ENSG00000188641	304.759	-4.24259	-2.08495	0.751213	-2.77544	0.00551273	0.0811325	609.971	1046.18	67.3324	78.2669	25.9121	173.068	187.227	250.115	1	97077743	97995000	-1	1806	protein_coding	DPYD	dihydropyrimidine dehydrogenase [Source:HGNC Symbol;Acc:HGNC:3012]
ENSG00000255248	50.708	-5.82455	-2.54215	0.916216	-2.77461	0.00552675	0.0812641	48.9517	51.7248	193.982	37.6474	0	8.13072	12.814	52.4138	11	122028325	122556721	-1	399959	lncRNA	MIR100HG	mir-100-let-7a-2-mir-125b-1 cluster host gene [Source:HGNC Symbol;Acc:HGNC:39522]
ENSG00000081923	135.995	2.84009	1.50594	0.542836	2.7742	0.00553372	0.0812918	37.9513	52.5591	70.5387	143.655	93.9315	235.791	330.317	123.218	18	57646426	57803315	-1	5205	protein_coding	ATP8B1	ATPase phospholipid transporting 8B1 [Source:HGNC Symbol;Acc:HGNC:3706]
ENSG00000119782	11.3086	-11.478	-3.5208	1.26968	-2.77298	0.00555458	0.0815233	13.2005	19.1883	16.0315	5.94432	0	1.16153	0	34.9425	2	24049701	24063681	1	2281	protein_coding	FKBP1B	FKBP prolyl isomerase 1B [Source:HGNC Symbol;Acc:HGNC:3712]
ENSG00000142657	9779.41	-1.59464	-0.673227	0.242866	-2.77201	0.00557116	0.0816122	9906.94	10968.2	13368.7	8027.81	6380.86	7848.47	7893.43	13840.9	1	10398592	10420511	1	5226	protein_coding	PGD	phosphogluconate dehydrogenase [Source:HGNC Symbol;Acc:HGNC:8891]
ENSG00000255284	230.436	-2.15566	-1.10813	0.399798	-2.77173	0.00557596	0.0816122	323.961	276.978	394.376	77.2762	192.722	196.299	118.886	262.988	11	777578	784297	1	171391	lncRNA		novel transcript
ENSG00000138316	34.7213	-8.14387	-3.02571	1.09161	-2.77179	0.00557493	0.0816122	29.701	90.9356	33.6662	0	0	10.4538	19.221	93.7931	10	70672506	70762441	1	140766	protein_coding	ADAMTS14	ADAM metallopeptidase with thrombospondin type 1 motif 14 [Source:HGNC Symbol;Acc:HGNC:14899]
ENSG00000137815	544.788	-2.0731	-1.05179	0.379516	-2.7714	0.00558156	0.0816195	1079.14	582.322	697.372	282.355	221.873	461.128	452.05	582.069	15	41408408	41483563	1	23168	protein_coding	RTF1	RTF1 homolog, Paf1/RNA polymerase II complex component [Source:HGNC Symbol;Acc:HGNC:28996]
ENSG00000182621	706.788	13.6904	3.77509	1.3642	2.76726	0.00565304	0.0822614	19.2507	24.1939	298.186	704.402	4299.8	210.237	54.1036	44.1379	20	8077251	8968360	1	23236	protein_coding	PLCB1	phospholipase C beta 1 [Source:HGNC Symbol;Acc:HGNC:15917]
ENSG00000276021	81.0802	3.31692	1.72985	0.624908	2.76816	0.00563742	0.0822614	10.4504	34.2051	72.1419	120.868	210.536	83.6303	81.8673	34.9425	CHR_HSCHR17_1_CTG2	1716523	1738610	1	124997	protein_coding	WDR81	WD repeat domain 81 [Source:HGNC Symbol;Acc:HGNC:26600]
ENSG00000120708	19408.5	2.12427	1.08696	0.392735	2.76768	0.00564571	0.0822614	10781.5	21402.4	10120.7	17180.1	30228.1	27035.8	31127.4	7392.18	5	136028988	136063818	1	7045	protein_coding	TGFBI	transforming growth factor beta induced [Source:HGNC Symbol;Acc:HGNC:11771]
ENSG00000165527	2077.81	-2.07319	-1.05185	0.38008	-2.76744	0.00564984	0.0822614	2359.58	2086.51	2515.35	1069.98	834.047	1588.98	1914.27	4253.79	14	49893082	49897054	1	382	protein_coding	ARF6	ADP ribosylation factor 6 [Source:HGNC Symbol;Acc:HGNC:659]
ENSG00000139800	89.4948	-2.25047	-1.17022	0.422991	-2.76655	0.00566533	0.0822614	140.255	130.146	115.427	68.3597	76.1169	42.9767	34.1707	108.506	13	99962964	99971909	-1	85416	protein_coding	ZIC5	Zic family member 5 [Source:HGNC Symbol;Acc:HGNC:20322]
ENSG00000130045	201.914	-2.79566	-1.48319	0.53602	-2.76703	0.00565688	0.0822614	428.465	292.829	141.077	88.1741	34.0097	135.899	166.582	328.276	9	88534033	88584274	1	158046	protein_coding	NXNL2	nucleoredoxin like 2 [Source:HGNC Symbol;Acc:HGNC:30482]
ENSG00000083937	164.198	-3.09399	-1.62947	0.588566	-2.76854	0.00563086	0.0822614	281.61	495.557	105.808	86.1927	37.2487	83.6303	113.19	110.345	3	87227271	87255556	1	25978	protein_coding	CHMP2B	charged multivesicular body protein 2B [Source:HGNC Symbol;Acc:HGNC:24537]
ENSG00000100593	60.4105	-4.0637	-2.02279	0.731181	-2.76647	0.00566663	0.0822614	72.0525	236.933	54.5072	27.7402	34.0097	12.7768	21.3567	23.908	14	77474394	77498816	-1	145501	protein_coding	ISM2	isthmin 2 [Source:HGNC Symbol;Acc:HGNC:23176]
ENSG00000268041	23.5088	-4.87135	-2.28432	0.825939	-2.76573	0.00567958	0.0823746	17.6006	45.0507	78.5545	3.96288	9.71705	12.7768	5.69512	14.7126	19	41907705	41928516	-1	390937	protein_coding	ERFL	ETS repressor factor like [Source:HGNC Symbol;Acc:HGNC:53894]
ENSG00000183401	214.191	2.89434	1.53324	0.554642	2.76437	0.00570329	0.0825686	85.253	99.2783	62.523	530.036	438.887	167.261	138.107	192.184	19	11344684	11354944	1	126075	protein_coding	CCDC159	coiled-coil domain containing 159 [Source:HGNC Symbol;Acc:HGNC:26996]
ENSG00000127328	107.408	-3.92547	-1.97287	0.713672	-2.76439	0.00570297	0.0825686	196.907	271.138	131.459	36.6567	3.23902	52.2689	81.1554	86.4368	12	69738860	69823204	1	117177	protein_coding	RAB3IP	RAB3A interacting protein [Source:HGNC Symbol;Acc:HGNC:16508]
ENSG00000239900	67.9629	-3.84294	-1.94221	0.702814	-2.76348	0.00571888	0.0827193	157.305	52.5591	136.268	48.5453	3.23902	20.9076	38.4421	86.4368	22	40346500	40390463	1	158	protein_coding	ADSL	adenylosuccinate lyase [Source:HGNC Symbol;Acc:HGNC:291]
ENSG00000271605	30.2996	3.68412	1.88132	0.681438	2.76081	0.00576589	0.0830984	8.8003	11.6798	8.01576	60.434	68.0194	19.746	42.7134	22.9885	17	64449037	64468643	1	284021	protein_coding	MILR1	mast cell immunoglobulin like receptor 1 [Source:HGNC Symbol;Acc:HGNC:27570]
ENSG00000173559	206.379	2.55061	1.35084	0.489292	2.76081	0.00576584	0.0830984	62.7022	94.2727	117.03	299.198	139.278	295.029	451.338	192.184	2	191678068	191741097	1	64859	protein_coding	NABP1	nucleic acid binding protein 1 [Source:HGNC Symbol;Acc:HGNC:26232]
ENSG00000136104	173.919	-2.13631	-1.09512	0.396649	-2.76093	0.00576368	0.0830984	372.363	231.093	176.347	118.886	136.039	94.084	96.1051	166.437	13	50909747	51024120	1	79621	protein_coding	RNASEH2B	ribonuclease H2 subunit B [Source:HGNC Symbol;Acc:HGNC:25671]
ENSG00000183578	54.1875	-5.7783	-2.53064	0.916628	-2.76082	0.00576563	0.0830984	148.505	88.4328	59.3167	6.93504	0	8.13072	47.6966	74.4828	15	51056598	51105276	-1	388121	protein_coding	TNFAIP8L3	TNF alpha induced protein 8 like 3 [Source:HGNC Symbol;Acc:HGNC:20620]
ENSG00000186684	162.35	-5.65156	-2.49865	0.905545	-2.75928	0.00579292	0.0834128	352.562	289.492	309.409	0	16.1951	85.9533	92.5457	152.644	2	127183832	127220313	-1	339761	protein_coding	CYP27C1	cytochrome P450 family 27 subfamily C member 1 [Source:HGNC Symbol;Acc:HGNC:33480]
ENSG00000171812	18.8429	-5.40424	-2.43409	0.883028	-2.75653	0.00584185	0.0840417	28.051	50.0563	17.6347	8.91649	0	4.64613	9.25457	32.1839	1	36095239	36125222	-1	1296	protein_coding	COL8A2	collagen type VIII alpha 2 chain [Source:HGNC Symbol;Acc:HGNC:2216]
ENSG00000143434	129.211	2.54589	1.34817	0.489349	2.75503	0.00586871	0.0843521	59.4021	81.7586	43.2851	157.525	327.141	146.353	112.479	105.747	1	151131685	151146664	-1	10500	protein_coding	SEMA6C	semaphorin 6C [Source:HGNC Symbol;Acc:HGNC:10740]
ENSG00000116132	9.37872	-21.0153	-4.39337	1.59498	-2.7545	0.00587828	0.0844138	7.70027	21.6911	38.4757	0	0	3.48459	0	3.67816	1	170662728	170739421	1	5396	protein_coding	PRRX1	paired related homeobox 1 [Source:HGNC Symbol;Acc:HGNC:9142]
ENSG00000161692	1344.18	2.00266	1.00192	0.364077	2.75194	0.00592426	0.0849977	673.223	905.185	976.32	1784.29	2783.94	1591.3	1013.02	1026.21	17	44708608	44752264	1	80174	protein_coding	DBF4B	DBF4 zinc finger B [Source:HGNC Symbol;Acc:HGNC:17883]
ENSG00000240694	54.5264	5.33504	2.4155	0.878331	2.7501	0.00595768	0.085284	5.50019	12.5141	25.6504	181.302	150.614	22.0691	12.814	25.7471	8	26504701	26514092	-1	10687	protein_coding	PNMA2	PNMA family member 2 [Source:HGNC Symbol;Acc:HGNC:9159]
ENSG00000135596	2863.2	2.23369	1.15943	0.421574	2.75024	0.00595509	0.085284	731.525	1577.61	2680.47	2909.75	5386.49	4180.35	3343.75	2095.63	6	109444062	109465968	-1	64780	protein_coding	MICAL1	microtubule associated monooxygenase, calponin and LIM domain containing 1 [Source:HGNC Symbol;Acc:HGNC:20619]
ENSG00000285417	307.319	-2.08267	-1.05843	0.38489	-2.74996	0.00596022	0.085284	540.119	333.709	275.742	128.794	195.961	197.46	275.501	511.264	1	206035253	206062257	1		transcribed_unitary_pseudogene		novel pseudogene
ENSG00000142347	40.646	4.31495	2.10934	0.767468	2.74844	0.0059879	0.0855269	13.2005	10.8455	12.8252	45.5732	166.809	31.3613	20.6448	23.908	19	8520778	8577577	-1	4542	protein_coding	MYO1F	myosin IF [Source:HGNC Symbol;Acc:HGNC:7600]
ENSG00000213694	36.6643	3.10833	1.63614	0.595258	2.74862	0.00598463	0.0855269	15.9506	7.50845	20.841	61.4247	38.8682	72.0149	49.1204	27.5862	9	88990863	89005155	1	1903	protein_coding	S1PR3	sphingosine-1-phosphate receptor 3 [Source:HGNC Symbol;Acc:HGNC:3167]
ENSG00000213694	36.6643	3.10833	1.63614	0.595258	2.74862	0.00598463	0.0855269	15.9506	7.50845	20.841	61.4247	38.8682	72.0149	49.1204	27.5862	9	88990863	89005155	1	286223	protein_coding	S1PR3	sphingosine-1-phosphate receptor 3 [Source:HGNC Symbol;Acc:HGNC:3167]
ENSG00000104299	656.418	1.98998	0.992757	0.361308	2.74767	0.00600201	0.0856519	386.113	414.633	530.644	942.175	1328	716.665	508.289	424.828	8	28767661	28890242	-1	55756	protein_coding	INTS9	integrator complex subunit 9 [Source:HGNC Symbol;Acc:HGNC:25592]
ENSG00000171714	40.8918	-4.27844	-2.09709	0.763731	-2.74585	0.00603551	0.0860531	66.0023	151.003	16.0315	9.90721	14.5756	13.9384	23.4924	32.1839	11	21799934	22283357	1	203859	protein_coding	ANO5	anoctamin 5 [Source:HGNC Symbol;Acc:HGNC:27337]
ENSG00000140807	53.7242	-2.91042	-1.54123	0.561603	-2.74433	0.0060634	0.0863738	85.803	65.0732	83.364	7.92577	30.7707	37.169	34.1707	85.5172	16	50548396	50649249	1	85407	protein_coding	NKD1	NKD inhibitor of WNT signaling pathway 1 [Source:HGNC Symbol;Acc:HGNC:17045]
ENSG00000259230	42.3995	6.63851	2.73086	0.995344	2.74363	0.00607632	0.0864038	11.0004	13.3483	0	55.4804	202.439	16.2614	21.3567	19.3103	14	102545254	102555826	1	105370681	lncRNA	LINC02323	long intergenic non-protein coding RNA 2323 [Source:HGNC Symbol;Acc:HGNC:53242]
ENSG00000160588	28.4421	-6.06522	-2.60056	0.947823	-2.74372	0.00607476	0.0864038	51.7018	93.4384	27.2536	5.94432	0	4.64613	20.6448	23.908	11	118226690	118252365	-1	196264	protein_coding	MPZL3	myelin protein zero like 3 [Source:HGNC Symbol;Acc:HGNC:27279]
ENSG00000272655	49.373	3.31463	1.72885	0.630496	2.74204	0.0061059	0.0865933	20.9007	10.0113	43.2851	92.137	98.79	80.1457	31.3232	18.3908	7	44013562	44019170	-1		transcribed_unprocessed_pseudogene	POLR2J4	RNA polymerase II subunit J4, pseudogene [Source:HGNC Symbol;Acc:HGNC:28195]
ENSG00000109929	527.189	-3.2749	-1.71145	0.62413	-2.74214	0.00610398	0.0865933	631.972	1932.17	213.219	194.181	132.8	234.629	424.286	454.253	11	121292681	121313410	1	6309	protein_coding	SC5D	sterol-C5-desaturase [Source:HGNC Symbol;Acc:HGNC:10547]
ENSG00000139946	9.59342	-14.7757	-3.88515	1.41686	-2.74209	0.00610505	0.0865933	24.7509	9.17699	19.2378	0	0	0	4.27134	19.3103	14	56117814	56301524	1	57161	protein_coding	PELI2	pellino E3 ubiquitin protein ligase family member 2 [Source:HGNC Symbol;Acc:HGNC:8828]
ENSG00000070444	214.689	2.30996	1.20787	0.440851	2.73985	0.00614667	0.0870942	143.005	125.141	94.586	166.441	534.438	269.475	229.94	154.483	17	2384073	2401104	-1	4335	protein_coding	MNT	MAX network transcriptional repressor [Source:HGNC Symbol;Acc:HGNC:7188]
ENSG00000139410	1024.61	2.38971	1.25684	0.458999	2.73821	0.00617737	0.0874516	426.265	703.291	796.767	1175.99	2638.18	1363.64	600.835	491.954	12	113422380	113438276	1	113675	protein_coding	SDSL	serine dehydratase like [Source:HGNC Symbol;Acc:HGNC:30404]
ENSG00000165300	19.4847	-5.60216	-2.48598	0.908014	-2.73782	0.00618471	0.0874781	29.151	25.8624	62.523	6.93504	0	5.80766	9.96646	15.6322	13	87672615	87696272	1	26050	protein_coding	SLITRK5	SLIT and NTRK like family member 5 [Source:HGNC Symbol;Acc:HGNC:20295]
ENSG00000227877	10.5331	-106.537	-6.73521	2.46048	-2.73736	0.00619346	0.0875243	0	0	27.2536	0	0	0	0	57.0115	10	59736692	59756041	-1	100507027	protein_coding	MRLN	myoregulin [Source:HGNC Symbol;Acc:HGNC:48649]
ENSG00000029534	119.742	-2.28158	-1.19003	0.434791	-2.73703	0.00619969	0.087535	201.857	240.27	133.062	69.3504	63.1608	67.3688	91.8338	91.0345	8	41653220	41896762	-1	286	protein_coding	ANK1	ankyrin 1 [Source:HGNC Symbol;Acc:HGNC:492]
ENSG00000004961	493.494	-2.15945	-1.11067	0.405857	-2.73659	0.00620789	0.0875735	1059.34	578.15	429.645	421.056	208.917	231.145	387.98	631.724	X	11111301	11123086	1	3052	protein_coding	HCCS	holocytochrome c synthase [Source:HGNC Symbol;Acc:HGNC:4837]
ENSG00000181894	99.2291	-2.63178	-1.39604	0.510259	-2.73594	0.00622027	0.0876707	229.908	117.632	133.062	47.5546	24.2926	63.8842	81.8673	95.6322	19	58126248	58155110	-1	79673	protein_coding	ZNF329	zinc finger protein 329 [Source:HGNC Symbol;Acc:HGNC:14209]
ENSG00000286540	6.29741	74.9768	6.22837	2.27719	2.73511	0.00623599	0.0878149	0	0	0	0	40.4877	3.48459	6.40701	0	6	120462511	120706789	1		lncRNA		novel transcript
ENSG00000106789	414.49	1.68627	0.753839	0.275657	2.73469	0.00624382	0.0878477	311.861	251.95	333.456	595.423	571.687	419.313	494.763	337.471	9	98120975	98192637	-1	7464	protein_coding	CORO2A	coronin 2A [Source:HGNC Symbol;Acc:HGNC:2255]
ENSG00000121900	2084.61	3.16795	1.66355	0.608793	2.73254	0.00628486	0.0880448	255.209	433.821	2265.26	1815	4479.56	4173.38	2205.43	1049.2	1	32894594	32901438	-1	113452	protein_coding	TMEM54	transmembrane protein 54 [Source:HGNC Symbol;Acc:HGNC:24143]
ENSG00000155256	377.991	1.97929	0.984984	0.360401	2.73302	0.00627556	0.0880448	193.607	234.43	272.536	631.089	659.14	392.598	326.046	314.483	10	97737121	97760907	1	118813	protein_coding	ZFYVE27	zinc finger FYVE-type containing 27 [Source:HGNC Symbol;Acc:HGNC:26559]
ENSG00000163683	125.595	-2.9702	-1.57056	0.574727	-2.73271	0.00628155	0.0880448	308.011	274.475	78.5545	81.2391	34.0097	53.4304	84.003	91.0345	4	39546336	39638902	-1	201895	protein_coding	SMIM14	small integral membrane protein 14 [Source:HGNC Symbol;Acc:HGNC:27321]
ENSG00000140470	121.145	-3.12353	-1.64318	0.601218	-2.73308	0.0062745	0.0880448	179.856	223.585	182.759	67.369	121.463	33.6844	14.2378	146.207	15	99971437	100342005	-1	170691	protein_coding	ADAMTS17	ADAM metallopeptidase with thrombospondin type 1 motif 17 [Source:HGNC Symbol;Acc:HGNC:17109]
ENSG00000259256	6.53879	-22.8401	-4.5135	1.65178	-2.73251	0.00628537	0.0880448	6.05021	6.67417	25.6504	1.98144	0	0	0	11.954	18	3347696	3383532	-1		lncRNA	LINC01895	long intergenic non-protein coding RNA 1895 [Source:HGNC Symbol;Acc:HGNC:52714]
ENSG00000181982	222.553	-2.21274	-1.14584	0.419404	-2.73206	0.00629396	0.0880879	382.263	269.47	327.043	193.191	68.0194	106.861	184.379	249.195	4	24806117	24980204	-1	91050	protein_coding	CCDC149	coiled-coil domain containing 149 [Source:HGNC Symbol;Acc:HGNC:25405]
ENSG00000099999	703.634	-1.88142	-0.911824	0.333858	-2.73117	0.0063109	0.0882476	679.824	774.204	1200.76	460.685	343.336	655.104	492.628	1022.53	22	30368811	30421771	-1	200312	protein_coding	RNF215	ring finger protein 215 [Source:HGNC Symbol;Acc:HGNC:33434]
ENSG00000079785	497.47	-2.07768	-1.05498	0.386489	-2.72964	0.00634036	0.0885822	793.677	1037.83	413.613	370.53	259.121	314.775	348.826	441.379	2	15591178	15634346	1	1653	protein_coding	DDX1	DEAD-box helicase 1 [Source:HGNC Symbol;Acc:HGNC:2734]
ENSG00000127423	209.347	-2.08173	-1.05778	0.387656	-2.72866	0.00635928	0.0887689	409.764	317.023	152.3	115.914	142.517	141.707	144.514	251.034	1	25831913	25859458	-1	79000	protein_coding	AUNIP	aurora kinase A and ninein interacting protein [Source:HGNC Symbol;Acc:HGNC:28363]
ENSG00000165886	1641.16	2.33345	1.22246	0.448082	2.72821	0.00636791	0.0888118	698.524	965.252	1354.66	1728.81	4409.92	1921.17	1130.48	920.46	10	97498924	97571206	1	80019	protein_coding	UBTD1	ubiquitin domain containing 1 [Source:HGNC Symbol;Acc:HGNC:25683]
ENSG00000171262	260.044	-2.01761	-1.01265	0.371295	-2.72733	0.00638485	0.0889704	405.914	503.9	243.679	202.107	147.375	161.453	178.684	237.241	15	38454127	38487710	1	283742	protein_coding	FAM98B	family with sequence similarity 98 member B [Source:HGNC Symbol;Acc:HGNC:26773]
ENSG00000152128	14.1001	-9.5022	-3.24826	1.19162	-2.72592	0.00641228	0.0892057	25.3009	23.3596	36.8725	0	0	9.29225	1.42378	16.5517	2	134455759	134719000	-1	81615	protein_coding	TMEM163	transmembrane protein 163 [Source:HGNC Symbol;Acc:HGNC:25380]
ENSG00000011201	8.75702	-22.6724	-4.50287	1.65189	-2.72589	0.0064129	0.0892057	24.7509	18.354	0	0	1.61951	0	1.42378	23.908	X	8528874	8732137	-1	3730	protein_coding	ANOS1	anosmin 1 [Source:HGNC Symbol;Acc:HGNC:6211]
ENSG00000258824	5.19675	-51.9396	-5.69876	2.09087	-2.72555	0.00641953	0.0892204	4.40015	1.66854	33.6662	0	0	0	0	1.83908	14	64422935	64448557	-1		lncRNA		novel transcript
ENSG00000047849	8957.13	1.79883	0.847056	0.310886	2.72465	0.00643692	0.0893843	5720.75	7727.03	5099.63	8597.47	15477.6	8905.46	13075.3	7053.79	3	47850690	48089272	-1	4134	protein_coding	MAP4	microtubule associated protein 4 [Source:HGNC Symbol;Acc:HGNC:6862]
ENSG00000072210	332.367	-2.70011	-1.43302	0.526116	-2.72377	0.00645412	0.0895454	865.18	563.133	238.87	313.068	98.79	167.261	139.53	273.103	17	19648136	19685760	1	224	protein_coding	ALDH3A2	aldehyde dehydrogenase 3 family member A2 [Source:HGNC Symbol;Acc:HGNC:403]
ENSG00000162804	72.4698	-2.52308	-1.33519	0.490653	-2.72125	0.00650358	0.0901533	99.0034	175.197	67.3324	39.6288	55.0633	36.0075	34.8826	72.6437	2	240998618	241095568	1	25992	protein_coding	SNED1	sushi, nidogen and EGF like domains 1 [Source:HGNC Symbol;Acc:HGNC:24696]
ENSG00000158882	183.272	2.13949	1.09727	0.403273	2.72091	0.00651033	0.0901687	85.253	75.9187	182.759	294.244	254.263	267.152	181.532	125.057	1	161225939	161230746	1	84134	protein_coding	TOMM40L	translocase of outer mitochondrial membrane 40 like [Source:HGNC Symbol;Acc:HGNC:25756]
ENSG00000115963	277.757	2.28469	1.192	0.438353	2.71927	0.0065427	0.0905314	87.453	227.756	184.363	383.409	267.219	274.121	619.344	178.391	2	150468195	150539011	-1	390	protein_coding	RND3	Rho family GTPase 3 [Source:HGNC Symbol;Acc:HGNC:671]
ENSG00000182240	1959.17	-1.63305	-0.707566	0.26023	-2.71901	0.00654785	0.0905314	3029.5	2519.5	2058.45	1272.09	1436.5	1720.23	1524.87	2112.18	21	41167801	41282530	1	25825	protein_coding	BACE2	beta-secretase 2 [Source:HGNC Symbol;Acc:HGNC:934]
ENSG00000270607	6.87166	14.5705	3.86498	1.42209	2.71782	0.00657136	0.090778	2.20008	0	0	24.768	6.47803	12.7768	7.83079	0.91954	11	19710934	19712619	-1		lncRNA		novel transcript
ENSG00000243927	2305.85	-2.00467	-1.00336	0.369296	-2.71696	0.00658844	0.0909352	4216.45	1790.35	2470.46	1963.61	1042.96	1441.46	1690.74	3830.8	21	34073224	34143034	1	64968	protein_coding	MRPS6	mitochondrial ribosomal protein S6 [Source:HGNC Symbol;Acc:HGNC:14051]
ENSG00000183763	520.581	2.52902	1.33858	0.492767	2.71646	0.00659847	0.0909494	136.955	178.534	423.232	931.277	390.302	1058.16	602.971	443.218	3	49828601	49856574	-1	10293	protein_coding	TRAIP	TRAF interacting protein [Source:HGNC Symbol;Acc:HGNC:30764]
ENSG00000172053	5533.42	1.88787	0.916757	0.337497	2.71634	0.00660085	0.0909494	2221.53	3365.45	5213.45	8648.99	7180.9	7441.93	5664.51	4530.57	3	49095932	49105130	-1	5859	protein_coding	QARS1	glutaminyl-tRNA synthetase 1 [Source:HGNC Symbol;Acc:HGNC:9751]
ENSG00000198853	4132.88	2.16314	1.11313	0.410068	2.71449	0.00663777	0.0913794	1135.24	2483.63	2486.49	5475.71	7349.33	5129.32	4655.76	4347.59	9	35490111	35561898	1	9853	protein_coding	RUSC2	RUN and SH3 domain containing 2 [Source:HGNC Symbol;Acc:HGNC:23625]
ENSG00000126777	1101.04	-3.28323	-1.71512	0.631982	-2.71387	0.0066502	0.0914717	1104.44	3718.35	944.257	176.348	205.678	703.888	969.594	985.747	14	55559072	55701526	1	3895	protein_coding	KTN1	kinectin 1 [Source:HGNC Symbol;Acc:HGNC:6467]
ENSG00000253227	5.75586	68.7664	6.10363	2.24936	2.71349	0.00665783	0.091498	0	0	0	20.8051	19.4341	5.80766	0	0	8	124271667	124279580	1		lncRNA		novel transcript
ENSG00000161011	218.204	3.91047	1.96734	0.725165	2.71296	0.00666852	0.091552	60.5021	52.5591	149.093	207.061	981.422	111.507	89.6981	93.7931	5	179806398	179838078	1	8878	protein_coding	SQSTM1	sequestosome 1 [Source:HGNC Symbol;Acc:HGNC:11280]
ENSG00000198331	139.428	-2.2799	-1.18897	0.438295	-2.71273	0.00667322	0.091552	274.459	240.27	113.824	100.063	56.6828	75.4995	107.495	147.126	11	125883614	125900646	1	219844	protein_coding	HYLS1	HYLS1 centriolar and ciliogenesis associated [Source:HGNC Symbol;Acc:HGNC:26558]
ENSG00000132692	42.5474	3.87977	1.95597	0.72126	2.71188	0.00669027	0.0916283	17.6006	16.6854	22.4441	41.6103	168.429	33.6844	27.0518	12.8736	1	156641390	156659532	1	63827	protein_coding	BCAN	brevican [Source:HGNC Symbol;Acc:HGNC:23059]
ENSG00000133818	636.909	-2.47554	-1.30775	0.482197	-2.71206	0.00668672	0.0916283	1567.55	1212.2	333.456	393.316	406.497	307.806	359.504	514.942	11	14277922	14364506	-1	22800	protein_coding	RRAS2	RAS related 2 [Source:HGNC Symbol;Acc:HGNC:17271]
ENSG00000143028	16.3285	-7.47068	-2.90124	1.06994	-2.7116	0.00669598	0.0916283	32.4511	29.1995	46.4914	0	9.71705	3.48459	2.84756	6.43678	1	109466546	109482134	1	284612	protein_coding	SYPL2	synaptophysin like 2 [Source:HGNC Symbol;Acc:HGNC:27638]
ENSG00000147224	2391.11	1.93341	0.951146	0.350839	2.71106	0.00670687	0.0916988	2028.47	1150.46	1353.06	2780.95	2424.4	2602.99	4799.56	1988.97	X	107628428	107651993	1	5631	protein_coding	PRPS1	phosphoribosyl pyrophosphate synthetase 1 [Source:HGNC Symbol;Acc:HGNC:9462]
ENSG00000119125	580.489	-2.99737	-1.5837	0.584291	-2.71046	0.00671895	0.0917854	990.584	1534.23	357.503	569.664	87.4535	242.76	261.264	600.46	9	72114595	72257193	1	9615	protein_coding	GDA	guanine deaminase [Source:HGNC Symbol;Acc:HGNC:4212]
ENSG00000143575	4329.05	1.98364	0.988151	0.364758	2.70906	0.00674736	0.0920948	1889.32	2114.88	3953.38	6353.49	5998.66	7028.43	3642.74	3651.49	1	154272589	154275875	1	10456	protein_coding	HAX1	HCLS1 associated protein X-1 [Source:HGNC Symbol;Acc:HGNC:16915]
ENSG00000135547	39.6225	-3.70789	-1.8906	0.698023	-2.7085	0.00675878	0.092172	65.4523	37.5422	102.602	12.8794	3.23902	26.7152	23.4924	45.0575	6	125747664	125761269	1	23493	protein_coding	HEY2	hes related family bHLH transcription factor with YRPW motif 2 [Source:HGNC Symbol;Acc:HGNC:4881]
ENSG00000124143	20.9222	19.2681	4.26814	1.57792	2.70492	0.00683207	0.0930921	1.65006	0	0	91.1463	63.1608	0	4.98323	6.43678	20	38601934	38651035	1	343578	protein_coding	ARHGAP40	Rho GTPase activating protein 40 [Source:HGNC Symbol;Acc:HGNC:16226]
ENSG00000168092	678.693	-2.5132	-1.32952	0.491682	-2.70403	0.00685034	0.0931821	1565.35	1449.13	378.344	423.038	315.804	329.875	476.966	491.034	11	117144284	117176894	1	5049	protein_coding	PAFAH1B2	platelet activating factor acetylhydrolase 1b catalytic subunit 2 [Source:HGNC Symbol;Acc:HGNC:8575]
ENSG00000099204	551.798	-2.55997	-1.35613	0.501479	-2.70425	0.00684582	0.0931821	1079.69	1169.65	488.962	486.444	118.224	304.321	330.317	436.782	10	114431113	114768061	-1	3983	protein_coding	ABLIM1	actin binding LIM protein 1 [Source:HGNC Symbol;Acc:HGNC:78]
ENSG00000164850	60.8566	4.92857	2.30117	0.851192	2.70347	0.00686204	0.0932619	9.35032	41.7136	0	121.859	157.092	54.592	71.9009	30.3448	7	1082208	1093815	1	2852	protein_coding	GPER1	G protein-coupled estrogen receptor 1 [Source:HGNC Symbol;Acc:HGNC:4485]
ENSG00000153832	24.4141	5.09883	2.35017	0.869894	2.70167	0.00689923	0.0936876	7.70027	12.5141	0	65.3876	55.0633	24.3922	19.221	11.0345	2	229922302	230013119	1	130888	protein_coding	FBXO36	F-box protein 36 [Source:HGNC Symbol;Acc:HGNC:27020]
ENSG00000170421	74289.5	2.37696	1.24912	0.462562	2.70043	0.00692489	0.0937177	20887.5	29862.8	84401.2	78435.4	72424.4	147492	119969	40843.2	12	52897187	52949954	-1	3856	protein_coding	KRT8	keratin 8 [Source:HGNC Symbol;Acc:HGNC:6446]
ENSG00000100439	1465.08	1.93985	0.955942	0.353951	2.70078	0.00691777	0.0937177	574.22	882.66	1250.46	1583.17	2544.25	1570.39	2034.58	1280.92	14	22598237	22613215	1	63874	protein_coding	ABHD4	abhydrolase domain containing 4, N-acyl phospholipase B [Source:HGNC Symbol;Acc:HGNC:20154]
ENSG00000117016	136.899	-2.438	-1.2857	0.475985	-2.70114	0.00691033	0.0937177	155.655	247.779	190.775	37.6474	51.8243	132.415	96.1051	182.988	1	40620680	40665682	-1	9783	protein_coding	RIMS3	regulating synaptic membrane exocytosis 3 [Source:HGNC Symbol;Acc:HGNC:21292]
ENSG00000037965	12.1451	-73.6539	-6.20269	2.29674	-2.70065	0.00692039	0.0937177	0	0	88.1734	0	0	0	0.71189	8.27586	12	54008985	54012769	1	3224	protein_coding	HOXC8	homeobox C8 [Source:HGNC Symbol;Acc:HGNC:5129]
ENSG00000149970	5.128	-51.2356	-5.67907	2.10348	-2.69984	0.00693722	0.0938051	3.85013	1.66854	33.6662	0	0	0	0	1.83908	X	21372801	21654695	1	22866	protein_coding	CNKSR2	connector enhancer of kinase suppressor of Ras 2 [Source:HGNC Symbol;Acc:HGNC:19701]
ENSG00000254635	152.915	-2.58718	-1.37138	0.508185	-2.69859	0.00696334	0.0939992	253.559	292.829	201.997	46.5639	45.3462	94.084	153.768	135.172	10	28522652	28533066	-1		lncRNA	WAC-AS1	WAC antisense RNA 1 (head to head) [Source:HGNC Symbol;Acc:HGNC:27347]
ENSG00000122733	26.1895	-4.90288	-2.29363	0.84988	-2.69877	0.00695965	0.0939992	15.9506	42.5479	88.1734	6.93504	17.8146	9.29225	2.13567	26.6667	9	34957608	34982544	1	23349	protein_coding	PHF24	PHD finger protein 24 [Source:HGNC Symbol;Acc:HGNC:29180]
ENSG00000177694	10.3661	-24.1382	-4.59324	1.7025	-2.69794	0.00697704	0.0941046	2.20008	11.6798	62.523	0	0	0	2.84756	3.67816	3	174438573	175810548	1	254827	protein_coding	NAALADL2	N-acetylated alpha-linked acidic dipeptidase like 2 [Source:HGNC Symbol;Acc:HGNC:23219]
ENSG00000132359	479.558	2.6636	1.41338	0.524107	2.69673	0.00700239	0.0942874	116.054	147.666	516.215	941.185	936.076	516.881	392.963	269.425	17	2755705	3037741	1	23108	protein_coding	RAP1GAP2	RAP1 GTPase activating protein 2 [Source:HGNC Symbol;Acc:HGNC:29176]
ENSG00000133328	36.2319	-7.6133	-2.92852	1.08584	-2.697	0.00699663	0.0942874	104.504	32.5366	41.682	0	0	11.6153	21.3567	78.1609	11	63552770	63563379	-1	54979	protein_coding	PLAAT2	phospholipase A and acyltransferase 2 [Source:HGNC Symbol;Acc:HGNC:17824]
ENSG00000130638	1343.75	-1.86199	-0.896844	0.332625	-2.69626	0.00701224	0.0943406	2690.14	1603.47	1242.44	884.714	829.188	875.795	1166.79	1457.47	22	45671798	45845307	1	25814	protein_coding	ATXN10	ataxin 10 [Source:HGNC Symbol;Acc:HGNC:10549]
ENSG00000161921	117.642	-1.97839	-0.984329	0.365203	-2.69529	0.00703267	0.0944755	138.055	196.054	125.046	72.3226	71.2584	104.538	68.3414	165.517	17	4733533	4739928	-1	58191	protein_coding	CXCL16	C-X-C motif chemokine ligand 16 [Source:HGNC Symbol;Acc:HGNC:16642]
ENSG00000288060	10.1136	-9.40486	-3.23341	1.19968	-2.69523	0.00703409	0.0944755	14.8505	10.8455	25.6504	0	0	4.64613	2.84756	22.069	13	99973526	99980034	-1		lncRNA		novel transcript
ENSG00000169067	5.38288	64.5737	6.01288	2.23167	2.69434	0.00705292	0.0946415	0	0	0	6.93504	16.1951	0	19.9329	0	5	57480018	57482811	-1	345651	protein_coding	ACTBL2	actin beta like 2 [Source:HGNC Symbol;Acc:HGNC:17780]
ENSG00000188372	221.436	3.22819	1.69072	0.62787	2.69279	0.00708563	0.0946415	19.2507	94.2727	218.029	227.866	576.545	295.029	251.297	89.1954	7	76397518	76442071	1	7784	protein_coding	ZP3	zona pellucida glycoprotein 3 [Source:HGNC Symbol;Acc:HGNC:13189]
ENSG00000135631	4236.67	1.87097	0.903788	0.335546	2.69348	0.007071	0.0946415	2036.17	2904.1	3929.33	5721.41	7297.51	5556.77	3511.04	2937.01	2	73073382	73156721	-1	26056	protein_coding	RAB11FIP5	RAB11 family interacting protein 5 [Source:HGNC Symbol;Acc:HGNC:24845]
ENSG00000116679	843.533	-2.35261	-1.23426	0.458376	-2.69269	0.0070879	0.0946415	1515.3	2031.45	597.976	392.325	453.462	545.92	621.48	590.345	1	185296388	185317273	-1	10625	protein_coding	IVNS1ABP	influenza virus NS1A binding protein [Source:HGNC Symbol;Acc:HGNC:16951]
ENSG00000171865	150.508	-2.72457	-1.44603	0.536913	-2.69322	0.00707647	0.0946415	411.414	204.397	152.3	109.97	34.0097	90.5995	88.2743	113.103	2	3541430	3558333	-1	246243	protein_coding	RNASEH1	ribonuclease H1 [Source:HGNC Symbol;Acc:HGNC:18466]
ENSG00000075240	256.967	-2.75514	-1.46212	0.54282	-2.69357	0.00706912	0.0946415	343.762	588.996	173.141	172.385	48.5853	95.2456	229.94	403.678	22	46576012	46679790	1	23151	protein_coding	GRAMD4	GRAM domain containing 4 [Source:HGNC Symbol;Acc:HGNC:29113]
ENSG00000133627	36.4556	-3.03207	-1.6003	0.59428	-2.69284	0.00708454	0.0946415	50.6018	31.7023	78.5545	9.90721	29.1512	17.423	16.3735	57.931	7	152759749	152855378	1	57180	protein_coding	ACTR3B	actin related protein 3B [Source:HGNC Symbol;Acc:HGNC:17256]
ENSG00000232956	396.726	2.57177	1.36276	0.5062	2.69214	0.00709949	0.0946729	144.655	118.467	362.313	1004.59	493.95	518.043	266.959	264.828	7	44983023	44986961	-1	285958	lncRNA	SNHG15	small nucleolar RNA host gene 15 [Source:HGNC Symbol;Acc:HGNC:27797]
ENSG00000177508	164.296	-2.37833	-1.24995	0.464316	-2.69202	0.0071021	0.0946729	143.555	158.512	335.059	50.5268	97.1705	134.738	106.072	288.736	16	54283304	54286787	-1	79191	protein_coding	IRX3	iroquois homeobox 3 [Source:HGNC Symbol;Acc:HGNC:14360]
ENSG00000237765	213.385	-2.3446	-1.22934	0.456712	-2.69173	0.00710823	0.0946757	503.817	333.709	208.41	92.137	152.234	113.83	153.056	149.885	4	15681662	15690447	1	285550	protein_coding	FAM200B	family with sequence similarity 200 member B [Source:HGNC Symbol;Acc:HGNC:27740]
ENSG00000089127	29.7028	4.45643	2.15589	0.801152	2.69098	0.00712418	0.0946943	5.50019	10.0113	9.61892	69.3504	90.6925	16.2614	17.7972	18.3908	12	112906783	112933222	1	4938	protein_coding	OAS1	2'-5'-oligoadenylate synthetase 1 [Source:HGNC Symbol;Acc:HGNC:8086]
ENSG00000088448	799.091	-2.55757	-1.35477	0.503529	-2.69056	0.00713332	0.0946943	2121.42	1441.62	408.804	480.5	434.028	324.067	558.834	623.448	13	110878540	110915069	-1	55608	protein_coding	ANKRD10	ankyrin repeat domain 10 [Source:HGNC Symbol;Acc:HGNC:20265]
ENSG00000084676	127.968	-3.38912	-1.76091	0.654433	-2.69074	0.0071293	0.0946943	194.707	411.296	54.5072	38.6381	24.2926	74.338	95.3932	130.575	2	24491914	24770702	1	8648	protein_coding	NCOA1	nuclear receptor coactivator 1 [Source:HGNC Symbol;Acc:HGNC:7668]
ENSG00000173890	51.7482	-3.74671	-1.90562	0.708103	-2.69117	0.00712028	0.0946943	143.005	106.787	36.8725	32.6938	30.7707	5.80766	18.5091	39.5402	3	170037995	170085392	1	26996	protein_coding	GPR160	G protein-coupled receptor 160 [Source:HGNC Symbol;Acc:HGNC:23693]
ENSG00000073849	56.7157	-5.08141	-2.34523	0.872425	-2.68817	0.00718447	0.0952941	92.9532	64.2389	60.9198	42.601	0	6.96919	24.2043	161.839	3	186930325	187078553	1	6480	protein_coding	ST6GAL1	ST6 beta-galactoside alpha-2,6-sialyltransferase 1 [Source:HGNC Symbol;Acc:HGNC:10860]
ENSG00000111331	1026.91	1.73473	0.794715	0.29568	2.68776	0.00719337	0.095333	583.02	748.342	724.625	1260.2	1634.08	972.202	1344.76	948.046	12	112938444	112973251	1	4940	protein_coding	OAS3	2'-5'-oligoadenylate synthetase 3 [Source:HGNC Symbol;Acc:HGNC:8088]
ENSG00000273117	33.2421	3.43556	1.78055	0.662569	2.68734	0.00720244	0.0953742	9.90034	12.5141	22.4441	67.369	80.9754	37.169	19.9329	15.6322	7	155295918	155297541	-1		lncRNA		novel transcript
ENSG00000156990	2692.01	2.69815	1.43197	0.53357	2.68375	0.00728009	0.0962265	727.125	567.305	2747.8	3477.43	6306.37	3872.55	2054.51	1782.99	3	9837849	9844602	-1	285367	protein_coding	RPUSD3	RNA pseudouridine synthase D3 [Source:HGNC Symbol;Acc:HGNC:28437]
ENSG00000166888	4051.73	1.79179	0.841404	0.313513	2.68379	0.00727925	0.0962265	2113.72	3107.66	3231.96	6592.26	6327.42	3693.67	4189.47	3157.7	12	57095408	57132139	-1	6778	protein_coding	STAT6	signal transducer and activator of transcription 6 [Source:HGNC Symbol;Acc:HGNC:11368]
ENSG00000182175	7.01459	-16.8744	-4.07676	1.51918	-2.68353	0.00728487	0.0962265	4.40015	8.34272	32.0631	0	0	2.32306	0.71189	8.27586	15	93035273	93089204	-1	56963	protein_coding	RGMA	repulsive guidance molecule BMP co-receptor a [Source:HGNC Symbol;Acc:HGNC:30308]
ENSG00000115568	923.421	2.11992	1.08401	0.404168	2.68208	0.00731668	0.0963364	299.76	633.212	676.531	1068.99	1980.66	1091.84	877.76	758.621	2	218633329	218659655	-1	7701	protein_coding	ZNF142	zinc finger protein 142 [Source:HGNC Symbol;Acc:HGNC:12927]
ENSG00000159348	743.329	2.09838	1.06928	0.39858	2.68271	0.00730285	0.0963364	277.21	310.349	660.499	1327.57	978.183	937.356	782.367	673.103	1	202961873	202967275	-1	51706	protein_coding	CYB5R1	cytochrome b5 reductase 1 [Source:HGNC Symbol;Acc:HGNC:13397]
ENSG00000197969	85.0196	-3.91813	-1.97017	0.734575	-2.68205	0.0073173	0.0963364	81.4028	303.675	115.427	13.8701	19.4341	27.8768	76.1722	42.2988	9	77177445	77421537	1	23230	protein_coding	VPS13A	vacuolar protein sorting 13 homolog A [Source:HGNC Symbol;Acc:HGNC:1908]
ENSG00000112936	7.61587	-76.5355	-6.25806	2.3331	-2.68229	0.00731206	0.0963364	5.50019	0	54.5072	0	0	0	0	0.91954	5	40909497	40984643	1	730	protein_coding	C7	complement C7 [Source:HGNC Symbol;Acc:HGNC:1346]
ENSG00000154723	1054.18	-1.99442	-0.995969	0.371395	-2.6817	0.00732492	0.0963574	2212.18	1010.3	1066.1	553.813	529.579	794.488	938.271	1328.74	21	25716503	25735673	-1	522	protein_coding	ATP5PF	ATP synthase peripheral stalk subunit F6 [Source:HGNC Symbol;Acc:HGNC:847]
ENSG00000173698	10.387	-19.552	-4.28925	1.60048	-2.67997	0.00736278	0.0967757	26.4009	23.3596	28.8568	0	0	0	3.55945	0.91954	X	18989307	19122637	-1	10149	protein_coding	ADGRG2	adhesion G protein-coupled receptor G2 [Source:HGNC Symbol;Acc:HGNC:4516]
ENSG00000095321	3650.95	2.39183	1.25811	0.469531	2.67952	0.00737288	0.0968289	1128.64	2048.97	3256	3469.5	9741.34	4579.92	2804.85	2178.39	9	129094794	129111189	-1	1384	protein_coding	CRAT	carnitine O-acetyltransferase [Source:HGNC Symbol;Acc:HGNC:2342]
ENSG00000212464	43.2273	10.64	3.41142	1.27337	2.67905	0.00738324	0.0968854	0.550019	0.834272	16.0315	30.7123	272.077	3.48459	9.25457	12.8736	10	100237156	100237302	-1	677800	snoRNA	SNORA12	small nucleolar RNA, H/ACA box 12 [Source:HGNC Symbol;Acc:HGNC:32600]
ENSG00000242242	212.597	3.53533	1.82184	0.680136	2.67865	0.00739199	0.0969206	23.6508	31.7023	125.046	361.613	124.702	317.098	521.103	195.862	3	110888384	111071553	-1		lncRNA	NECTIN3-AS1	NECTIN3 antisense RNA 1 [Source:HGNC Symbol;Acc:HGNC:40813]
ENSG00000064763	49.7852	5.12497	2.35754	0.880605	2.67719	0.00742434	0.0969858	4.95017	11.6798	33.6662	109.97	183.004	11.6153	27.7637	15.6322	12	29149103	29340980	1	55711	protein_coding	FAR2	fatty acyl-CoA reductase 2 [Source:HGNC Symbol;Acc:HGNC:25531]
ENSG00000110104	3315.53	2.27105	1.18336	0.44206	2.67693	0.00743012	0.0969858	1130.29	1474.99	3417.92	4404.74	6170.33	5568.38	2270.22	2087.36	11	60842113	60851081	1	79080	protein_coding	CCDC86	coiled-coil domain containing 86 [Source:HGNC Symbol;Acc:HGNC:28359]
ENSG00000006695	134.609	2.04992	1.03556	0.386868	2.67679	0.00743312	0.0969858	125.954	59.2333	73.745	149.599	215.395	161.453	198.617	92.8736	17	14069490	14231736	1	1352	protein_coding	COX10	cytochrome c oxidase assembly factor heme A:farnesyltransferase COX10 [Source:HGNC Symbol;Acc:HGNC:2260]
ENSG00000106012	763.112	1.68525	0.752963	0.281281	2.67691	0.00743047	0.0969858	508.218	596.504	567.516	1281	978.183	784.034	788.062	601.379	7	2558972	2614733	1	23288	protein_coding	IQCE	IQ motif containing E [Source:HGNC Symbol;Acc:HGNC:29171]
ENSG00000108511	806.551	-1.80973	-0.855771	0.319696	-2.67683	0.00743232	0.0969858	1384.4	1007.8	734.244	435.917	571.687	544.758	744.637	1028.97	17	48595751	48604992	-1	3216	protein_coding	HOXB6	homeobox B6 [Source:HGNC Symbol;Acc:HGNC:5117]
ENSG00000166402	152.311	-2.598	-1.3774	0.514575	-2.67678	0.00743337	0.0969858	338.262	291.995	97.7923	128.794	95.551	56.915	58.375	150.805	11	8019244	8106243	1	7275	protein_coding	TUB	TUB bipartite transcription factor [Source:HGNC Symbol;Acc:HGNC:12406]
ENSG00000117407	804.815	2.92193	1.54692	0.578329	2.67482	0.00747701	0.0974756	189.207	226.922	740.657	306.133	1697.25	1640.08	1151.84	486.437	1	43933320	43937240	1	9048	protein_coding	ARTN	artemin [Source:HGNC Symbol;Acc:HGNC:727]
ENSG00000172432	1323.1	1.76539	0.819985	0.306673	2.67381	0.00749955	0.0976102	816.228	1157.97	767.91	2325.22	1392.78	1652.86	1386.76	1085.06	6	43605316	43629264	-1	54676	protein_coding	GTPBP2	GTP binding protein 2 [Source:HGNC Symbol;Acc:HGNC:4670]
ENSG00000168496	2408.6	-1.73827	-0.797652	0.298317	-2.67384	0.00749883	0.0976102	3286.36	2123.22	2808.72	1798.16	1396.02	1777.14	2064.48	4014.71	11	61792911	61797238	1	2237	protein_coding	FEN1	flap structure-specific endonuclease 1 [Source:HGNC Symbol;Acc:HGNC:3650]
ENSG00000075275	2124.2	-2.34855	-1.23177	0.460838	-2.6729	0.00751997	0.0977964	2641.19	4822.93	1716.98	665.764	788.701	1584.33	2035.29	2738.39	22	46360834	46537620	-1	9620	protein_coding	CELSR1	cadherin EGF LAG seven-pass G-type receptor 1 [Source:HGNC Symbol;Acc:HGNC:1850]
ENSG00000172086	93.4853	-3.11304	-1.63832	0.61307	-2.67233	0.00753273	0.0978826	140.255	272.807	78.5545	39.6288	17.8146	42.9767	80.4436	75.4023	2	88027205	88064252	-1	51315	protein_coding	KRCC1	lysine rich coiled-coil 1 [Source:HGNC Symbol;Acc:HGNC:28039]
ENSG00000133107	25.7595	12.5222	3.64642	1.36512	2.67114	0.00755936	0.0979896	0	0.834272	9.61892	37.6474	0	49.9459	102.512	5.51724	13	37632063	37869802	-1	7223	protein_coding	TRPC4	transient receptor potential cation channel subfamily C member 4 [Source:HGNC Symbol;Acc:HGNC:12336]
ENSG00000164535	1670.98	2.66894	1.41627	0.530174	2.67133	0.00755516	0.0979896	468.616	801.735	1327.41	2911.73	4612.36	1290.46	909.083	1046.44	7	6409126	6484190	-1	221955	protein_coding	DAGLB	diacylglycerol lipase beta [Source:HGNC Symbol;Acc:HGNC:28923]
ENSG00000078401	574.997	1.89598	0.922947	0.345457	2.67167	0.00754751	0.0979896	427.365	508.072	272.536	735.115	474.516	857.21	945.39	379.77	6	12290361	12297194	1	1906	protein_coding	EDN1	endothelin 1 [Source:HGNC Symbol;Acc:HGNC:3176]
ENSG00000281398	31.8908	5.39674	2.43209	0.910864	2.67009	0.00758313	0.0981386	18.1506	3.33709	0	92.137	59.9218	31.3613	32.7469	17.4713	5	139274102	139284899	1		lncRNA	SNHG4	small nucleolar RNA host gene 4 [Source:HGNC Symbol;Acc:HGNC:32964]
ENSG00000164627	59.9616	-2.7758	-1.4729	0.551575	-2.67036	0.00757699	0.0981386	115.504	105.118	56.1104	55.4804	34.0097	17.423	20.6448	75.4023	6	39329990	39725408	-1	221458	protein_coding	KIF6	kinesin family member 6 [Source:HGNC Symbol;Acc:HGNC:21202]
ENSG00000163738	56.9339	-3.49097	-1.80363	0.675657	-2.66944	0.00759767	0.0982473	165.006	59.2333	96.1892	28.7309	24.2926	8.13072	39.8658	34.023	4	74114174	74303099	1	441024	protein_coding	MTHFD2L	methylenetetrahydrofolate dehydrogenase (NADP+ dependent) 2 like [Source:HGNC Symbol;Acc:HGNC:31865]
ENSG00000107185	2079.34	1.848	0.885965	0.332157	2.6673	0.00764626	0.0987158	1153.39	1510.03	1672.09	3037.55	3870.63	2120.96	1764.77	1505.29	9	35749287	35758585	1	9827	protein_coding	RGP1	RGP1 homolog, RAB6A GEF complex partner 1 [Source:HGNC Symbol;Acc:HGNC:21965]
ENSG00000144857	38.527	-5.04438	-2.33468	0.875278	-2.66736	0.00764507	0.0987158	86.903	82.5929	19.2378	4.9536	37.2487	2.32306	7.83079	67.1264	3	113211003	113287459	1	91653	protein_coding	BOC	BOC cell adhesion associated, oncogene regulated [Source:HGNC Symbol;Acc:HGNC:17173]
ENSG00000121743	80.9787	-3.14346	-1.65235	0.619709	-2.66633	0.00766834	0.0989209	121.004	207.734	68.9356	41.6103	8.09754	48.7843	56.9512	94.7126	13	20138255	20161052	-1	2700	protein_coding	GJA3	gap junction protein alpha 3 [Source:HGNC Symbol;Acc:HGNC:4277]
ENSG00000166710	585.638	-2.59299	-1.37462	0.515683	-2.66563	0.00768447	0.0990491	1658.86	933.55	351.091	416.103	223.492	248.568	415.744	437.701	15	44711487	44718851	1	567	protein_coding	B2M	beta-2-microglobulin [Source:HGNC Symbol;Acc:HGNC:914]
ENSG00000197586	2918.37	2.24667	1.16779	0.438345	2.66408	0.00771983	0.0994246	1112.14	1414.09	2672.46	5347.91	5755.73	3205.83	1845.22	1993.56	20	25195693	25228075	1	955	protein_coding	ENTPD6	ectonucleoside triphosphate diphosphohydrolase 6 [Source:HGNC Symbol;Acc:HGNC:3368]
ENSG00000261061	152.389	-2.39223	-1.25836	0.473129	-2.65965	0.00782227	0.100663	252.459	187.711	301.393	132.757	42.1072	90.5995	92.5457	119.54	16	81030770	81031485	1		lncRNA		novel transcript
ENSG00000088970	28.8791	4.11896	2.04228	0.768074	2.65896	0.00783818	0.100726	8.8003	18.354	4.80946	95.1092	14.5756	39.4921	37.0183	12.8736	20	21125983	21246622	1	55857	protein_coding	KIZ	kizuna centrosomal protein [Source:HGNC Symbol;Acc:HGNC:15865]
ENSG00000152990	347.246	-2.56529	-1.35912	0.51116	-2.65889	0.00783976	0.100726	640.772	892.671	235.663	256.597	123.083	180.037	219.262	229.885	4	22345071	22516066	-1	166647	protein_coding	ADGRA3	adhesion G protein-coupled receptor A3 [Source:HGNC Symbol;Acc:HGNC:13839]
ENSG00000164967	1396.06	3.1155	1.63946	0.616949	2.65737	0.00787524	0.1011	282.71	225.253	1242.44	1858.59	4173.47	1578.52	842.878	964.598	9	34610486	34612104	-1	138716	protein_coding	RPP25L	ribonuclease P/MRP subunit p25 like [Source:HGNC Symbol;Acc:HGNC:19909]
ENSG00000136504	1155.45	1.83878	0.878752	0.330764	2.65674	0.00789011	0.10121	936.132	870.145	448.883	1741.69	1609.79	1267.23	1371.1	998.621	17	49788648	49835026	1	11143	protein_coding	KAT7	lysine acetyltransferase 7 [Source:HGNC Symbol;Acc:HGNC:17016]
ENSG00000141499	1826.01	2.5119	1.32878	0.500427	2.65529	0.00792399	0.101563	446.065	680.766	1954.24	2534.26	3951.6	2675.01	1285.67	1080.46	17	7686071	7703502	1	55135	protein_coding	WRAP53	WD repeat containing antisense to TP53 [Source:HGNC Symbol;Acc:HGNC:25522]
ENSG00000128422	25367.6	-32.1633	-5.00734	1.88613	-2.65482	0.00793511	0.101624	41524.8	112356	30907.2	8.91649	0	2280.09	3829.97	12034	17	41619442	41624842	-1	3872	protein_coding	KRT17	keratin 17 [Source:HGNC Symbol;Acc:HGNC:6427]
ENSG00000081052	352.462	3.17021	1.66458	0.627255	2.65375	0.00796028	0.101813	95.7033	266.133	171.537	135.729	220.253	627.227	1159.67	143.448	2	227002714	227164453	-1	1286	protein_coding	COL4A4	collagen type IV alpha 4 chain [Source:HGNC Symbol;Acc:HGNC:2206]
ENSG00000197013	39.6859	-4.13784	-2.04888	0.772097	-2.65365	0.0079626	0.101813	61.6021	77.5873	80.1576	10.8979	1.61951	11.6153	36.3064	37.7011	19	21496682	21556270	1	353088	protein_coding	ZNF429	zinc finger protein 429 [Source:HGNC Symbol;Acc:HGNC:20817]
ENSG00000087303	1250.23	-17.3478	-4.11668	1.55249	-2.65166	0.00800974	0.102334	1584.05	5728.94	527.437	0	12.9561	239.275	292.587	1616.55	14	52004803	52069228	-1	22795	protein_coding	NID2	nidogen 2 [Source:HGNC Symbol;Acc:HGNC:13389]
ENSG00000166503	406.564	-2.70297	-1.43455	0.541387	-2.64976	0.00805483	0.102779	756.276	1143.79	208.41	238.764	155.473	211.399	272.654	265.747	15	83112738	83207823	-1	50810	protein_coding	HDGFL3	HDGF like 3 [Source:HGNC Symbol;Acc:HGNC:24937]
ENSG00000083642	103.42	-3.63069	-1.86024	0.702071	-2.64965	0.00805748	0.102779	109.454	381.262	57.7135	27.7402	17.8146	41.8151	90.41	101.149	13	32586452	32778019	1	23047	protein_coding	PDS5B	PDS5 cohesin associated factor B [Source:HGNC Symbol;Acc:HGNC:20418]
ENSG00000144843	21.9704	9.16562	3.19623	1.2068	2.64853	0.00808434	0.10304	0	3.33709	0	47.5546	69.6389	15.0999	26.3399	13.7931	3	119579268	119589945	1	141	protein_coding	ADPRH	ADP-ribosylarginine hydrolase [Source:HGNC Symbol;Acc:HGNC:269]
ENSG00000107140	3808.87	2.20302	1.13948	0.430326	2.64795	0.00809809	0.103133	1613.21	2741.42	2683.68	4084.74	9768.88	4534.62	2569.92	2474.48	9	35605262	35610041	1	7016	protein_coding	TESK1	testis associated actin remodelling kinase 1 [Source:HGNC Symbol;Acc:HGNC:11731]
ENSG00000133065	713.004	1.82829	0.870498	0.329246	2.64391	0.00819537	0.103486	366.863	499.729	412.01	764.836	806.515	1040.73	1074.95	738.391	1	205789094	205813748	-1	254428	protein_coding	SLC41A1	solute carrier family 41 member 1 [Source:HGNC Symbol;Acc:HGNC:19429]
ENSG00000160803	2028.87	1.79155	0.841212	0.318177	2.64385	0.00819694	0.103486	1076.39	1653.53	1446.04	2594.7	3524.05	2600.67	1697.86	1637.7	1	156035299	156053798	-1	56893	protein_coding	UBQLN4	ubiquilin 4 [Source:HGNC Symbol;Acc:HGNC:1237]
ENSG00000107959	2131.96	1.62277	0.698463	0.26396	2.64609	0.00814279	0.103486	1560.4	1377.38	1513.38	3206.96	2662.47	2317.26	2366.32	2051.49	10	3137728	3172841	-1	10531	protein_coding	PITRM1	pitrilysin metallopeptidase 1 [Source:HGNC Symbol;Acc:HGNC:17663]
ENSG00000181467	281.382	-1.78837	-0.838648	0.317067	-2.64502	0.00816859	0.103486	425.165	336.212	312.615	184.274	140.897	239.275	242.043	370.575	3	153162226	153170627	1	5912	protein_coding	RAP2B	RAP2B, member of RAS oncogene family [Source:HGNC Symbol;Acc:HGNC:9862]
ENSG00000165209	226.384	-1.94168	-0.957307	0.361838	-2.64568	0.00815269	0.103486	314.611	365.411	335.059	191.209	166.809	119.638	138.107	180.23	9	123109500	123268586	-1	55342	protein_coding	STRBP	spermatid perinuclear RNA binding protein [Source:HGNC Symbol;Acc:HGNC:16462]
ENSG00000165934	254.789	-2.78924	-1.47987	0.559346	-2.64572	0.00815184	0.103486	336.062	781.713	181.156	108.979	77.7364	116.153	234.212	202.299	14	92121969	92172145	1	53981	protein_coding	CPSF2	cleavage and polyadenylation specific factor 2 [Source:HGNC Symbol;Acc:HGNC:2325]
ENSG00000145569	32.1741	-2.93399	-1.55286	0.587351	-2.64384	0.00819706	0.103486	43.4515	63.4047	56.1104	24.768	12.9561	11.6153	15.6616	29.4253	5	14581792	14616180	1	54491	protein_coding	OTULINL	OTU deubiquitinase with linear linkage specificity like [Source:HGNC Symbol;Acc:HGNC:25629]
ENSG00000159733	88.2982	-4.3345	-2.11587	0.800085	-2.64455	0.0081799	0.103486	150.155	161.849	192.378	24.768	95.551	5.80766	7.83079	68.046	4	2269582	2418651	-1	57732	protein_coding	ZFYVE28	zinc finger FYVE-type containing 28 [Source:HGNC Symbol;Acc:HGNC:29334]
ENSG00000273045	6.46671	-15.5151	-3.9556	1.49567	-2.64471	0.00817615	0.103486	6.60023	10.0113	25.6504	0	0	2.32306	0.71189	6.43678	2	99141707	99151669	1	150590	protein_coding	C2orf15	chromosome 2 open reading frame 15 [Source:HGNC Symbol;Acc:HGNC:28436]
ENSG00000258526	8.0445	-23.7718	-4.57118	1.72842	-2.64472	0.00817576	0.103486	7.15025	8.34272	44.8883	0	0	0	2.13567	1.83908	14	39432599	40390547	1		lncRNA		novel transcript
ENSG00000120949	7.97287	-25.9684	-4.69869	1.77702	-2.64415	0.00818976	0.103486	2.20008	3.33709	44.8883	0	0	2.32306	0	11.0345	1	12063303	12144207	1	943	protein_coding	TNFRSF8	TNF receptor superfamily member 8 [Source:HGNC Symbol;Acc:HGNC:11923]
ENSG00000198756	9.1028	14.496	3.85758	1.45935	2.64335	0.00820897	0.103541	1.65006	0	0	4.9536	48.5853	3.48459	11.3902	2.75862	1	183929854	184037729	-1	23127	protein_coding	COLGALT2	collagen beta(1-O)galactosyltransferase 2 [Source:HGNC Symbol;Acc:HGNC:16790]
ENSG00000122378	605.434	-1.93755	-0.954231	0.361023	-2.64313	0.00821438	0.103541	1199.59	727.485	593.167	548.859	387.063	277.606	435.677	674.023	10	80407829	80437115	1	84293	protein_coding	PRXL2A	peroxiredoxin like 2A [Source:HGNC Symbol;Acc:HGNC:28651]
ENSG00000170873	5.60285	-15.0975	-3.91623	1.48299	-2.64077	0.00827176	0.104183	13.2005	8.34272	14.4284	0.990721	0	0	1.42378	6.43678	8	124550784	124728473	-1	9788	protein_coding	MTSS1	MTSS I-BAR domain containing 1 [Source:HGNC Symbol;Acc:HGNC:20443]
ENSG00000083838	191.461	2.07764	1.05495	0.399611	2.63993	0.00829227	0.104285	106.154	117.632	141.077	191.209	422.692	253.214	167.294	132.414	19	58474017	58481230	1	55663	protein_coding	ZNF446	zinc finger protein 446 [Source:HGNC Symbol;Acc:HGNC:21036]
ENSG00000140839	5.51688	-33.0766	-5.04774	1.91209	-2.6399	0.00829299	0.104285	0.550019	18.354	20.841	0	0	0	0.71189	3.67816	16	74408270	74421953	-1	497190	protein_coding	CLEC18B	C-type lectin domain family 18 member B [Source:HGNC Symbol;Acc:HGNC:33849]
ENSG00000174327	45.5568	6.02378	2.59067	0.981581	2.63928	0.00830818	0.104324	0	3.33709	20.841	83.2205	56.6828	74.338	97.5289	28.5057	17	7036015	7040117	1	201232	protein_coding	SLC16A13	solute carrier family 16 member 13 [Source:HGNC Symbol;Acc:HGNC:31037]
ENSG00000166816	51.394	3.09476	1.62983	0.617599	2.63898	0.00831564	0.104324	23.6508	30.0338	19.2378	68.3597	158.712	54.592	29.8994	26.6667	16	75111860	75116780	-1	197257	protein_coding	LDHD	lactate dehydrogenase D [Source:HGNC Symbol;Acc:HGNC:19708]
ENSG00000111962	88.2191	-2.26549	-1.17982	0.447046	-2.63915	0.00831136	0.104324	172.156	156.009	81.7608	46.5639	58.3023	49.9459	61.9344	79.0805	6	148747030	149076990	1	10090	protein_coding	UST	uronyl 2-sulfotransferase [Source:HGNC Symbol;Acc:HGNC:17223]
ENSG00000115318	23.494	4.92018	2.29871	0.871548	2.6375	0.00835186	0.104696	2.20008	4.17136	11.2221	63.4061	56.6828	12.7768	22.7805	14.7126	2	74532258	74555690	-1	84695	protein_coding	LOXL3	lysyl oxidase like 3 [Source:HGNC Symbol;Acc:HGNC:13869]
ENSG00000249628	56.0778	5.22115	2.38437	0.904266	2.6368	0.00836929	0.104711	5.50019	4.17136	8.01576	115.914	186.243	32.5229	42.0015	54.2529	12	1500525	1504424	1	100292680	lncRNA	LINC00942	long intergenic non-protein coding RNA 942 [Source:HGNC Symbol;Acc:HGNC:48636]
ENSG00000160688	2012.52	2.3141	1.21045	0.459085	2.63666	0.00837267	0.104711	662.773	964.418	1925.39	2391.6	4732.2	2760.96	1356.15	1306.67	1	154983338	154993111	1	80308	protein_coding	FLAD1	flavin adenine dinucleotide synthetase 1 [Source:HGNC Symbol;Acc:HGNC:24671]
ENSG00000074317	21.6233	-5.98678	-2.58178	0.979138	-2.63679	0.00836949	0.104711	21.4507	30.0338	54.5072	4.9536	17.8146	0	2.84756	41.3793	5	176620082	176630556	-1	6620	protein_coding	SNCB	synuclein beta [Source:HGNC Symbol;Acc:HGNC:11140]
ENSG00000135953	224.696	2.04506	1.03215	0.39153	2.63619	0.00838432	0.104775	106.154	107.621	190.775	353.687	390.302	260.183	202.177	186.667	2	102714630	102736888	-1	84804	protein_coding	MFSD9	major facilitator superfamily domain containing 9 [Source:HGNC Symbol;Acc:HGNC:28158]
ENSG00000238243	269.315	2.23477	1.16013	0.44015	2.63575	0.00839507	0.104816	169.956	131.815	152.3	188.237	259.121	413.505	627.175	212.414	1	247895587	247896531	1	343171	protein_coding	OR2W3	olfactory receptor family 2 subfamily W member 3 [Source:HGNC Symbol;Acc:HGNC:15021]
ENSG00000260027	1312.56	-2.10236	-1.07201	0.406753	-2.63552	0.00840074	0.104816	3207.16	1208.03	1354.66	766.818	612.174	860.695	1144.72	1346.21	17	48607232	48633572	-1	3217	protein_coding	HOXB7	homeobox B7 [Source:HGNC Symbol;Acc:HGNC:5118]
ENSG00000095932	7.74154	12.9773	3.69792	1.40336	2.63505	0.0084126	0.104865	2.20008	0	0	3.96288	24.2926	23.2306	6.40701	1.83908	19	3473986	3480525	-1	284422	protein_coding	SMIM24	small integral membrane protein 24 [Source:HGNC Symbol;Acc:HGNC:37244]
ENSG00000285043	105.202	3.76641	1.91319	0.726324	2.63407	0.00843671	0.104865	25.8509	40.045	91.3797	120.868	382.204	125.445	35.5945	20.2299	16	30053090	30070420	1	112694756	protein_coding		uncharaterized LOC112694756 [Source:NCBI gene (formerly Entrezgene);Acc:112694756]
ENSG00000179348	136.069	2.58625	1.37086	0.52044	2.63404	0.00843752	0.104865	41.8014	50.8906	68.9356	152.571	114.985	286.898	229.94	142.529	3	128479427	128493201	-1	2624	protein_coding	GATA2	GATA binding protein 2 [Source:HGNC Symbol;Acc:HGNC:4171]
ENSG00000278921	29.4145	-3.12653	-1.64456	0.624219	-2.63459	0.00842385	0.104865	40.1514	36.708	52.904	13.8701	4.85853	15.0999	22.0686	49.6552	5	112419583	112420978	1	54508	lncRNA	EPB41L4A-DT	EPB41L4A divergent transcript [Source:HGNC Symbol;Acc:HGNC:25643]
ENSG00000137726	8.42173	-9.36351	-3.22705	1.22512	-2.63407	0.00843672	0.104865	18.7006	12.5141	14.4284	3.96288	0	0	2.13567	15.6322	11	117836976	117877486	-1	53826	protein_coding	FXYD6	FXYD domain containing ion transport regulator 6 [Source:HGNC Symbol;Acc:HGNC:4030]
ENSG00000230426	5.12698	61.2431	5.93647	2.25441	2.63327	0.0084567	0.104911	0	0	0	0	19.4341	11.6153	9.96646	0	1	187070700	187686628	1	104169671	lncRNA	LINC01036	long intergenic non-protein coding RNA 1036 [Source:HGNC Symbol;Acc:HGNC:49024]
ENSG00000271314	14.9763	9.26204	3.21133	1.2196	2.6331	0.00846091	0.104911	0.550019	0.834272	0	26.7495	56.6828	12.7768	12.1021	10.1149	9	95494924	95495379	1		lncRNA		novel transcript, antisense to PTCH1
ENSG00000150551	32.5842	-3.08811	-1.62673	0.617684	-2.63359	0.00844877	0.104911	63.2522	46.7192	36.8725	8.91649	12.9561	30.1998	12.1021	49.6552	2	132643286	132671579	-1	116372	protein_coding	LYPD1	LY6/PLAUR domain containing 1 [Source:HGNC Symbol;Acc:HGNC:28431]
ENSG00000161835	125.606	-2.82044	-1.49592	0.568377	-2.63191	0.0084906	0.105198	257.409	334.543	65.7293	58.4525	66.3999	63.8842	74.7484	83.6782	12	52006946	52015889	1	160622	protein_coding	TAMALIN	trafficking regulator and scaffold protein tamalin [Source:HGNC Symbol;Acc:HGNC:18707]
ENSG00000184731	28.99	-13.7886	-3.78541	1.43876	-2.63102	0.00851283	0.105392	94.0533	76.753	0	0	0	2.32306	12.814	45.977	2	38814	46870	-1	642273	protein_coding	FAM110C	family with sequence similarity 110 member C [Source:HGNC Symbol;Acc:HGNC:33340]
ENSG00000198728	723.639	1.77132	0.824826	0.313616	2.63005	0.00853719	0.105611	476.867	595.67	379.947	705.393	1209.77	954.779	832.199	634.483	10	102106489	102120368	-1	8861	protein_coding	LDB1	LIM domain binding 1 [Source:HGNC Symbol;Acc:HGNC:6532]
ENSG00000163041	316.428	-2.05016	-1.03574	0.393905	-2.62941	0.00855335	0.105729	689.724	305.343	376.741	172.385	158.712	217.206	281.196	330.115	1	226061851	226072019	1	3020	protein_coding	H3-3A	H3.3 histone A [Source:HGNC Symbol;Acc:HGNC:4764]
ENSG00000128203	225.904	-1.87178	-0.904414	0.344006	-2.62906	0.00856204	0.105755	344.312	302.006	211.616	147.617	189.483	108.022	185.091	319.08	22	26429260	26445015	1	57168	protein_coding	ASPHD2	aspartate beta-hydroxylase domain containing 2 [Source:HGNC Symbol;Acc:HGNC:30437]
ENSG00000110536	42.1385	-2.84892	-1.51041	0.574606	-2.62861	0.00857354	0.105815	71.5025	38.3765	73.745	25.7587	9.71705	17.423	33.4588	67.1264	11	47565430	47573461	1	114971	protein_coding	PTPMT1	protein tyrosine phosphatase mitochondrial 1 [Source:HGNC Symbol;Acc:HGNC:26965]
ENSG00000267197	10.7882	7.02032	2.81154	1.06988	2.62789	0.00859152	0.105956	1.65006	4.17136	0	34.6752	21.0536	11.6153	8.54268	4.5977	19	10490339	10491000	-1		lncRNA		novel transcript, sense intronic with KEAP1
ENSG00000244754	54.4197	-3.61017	-1.85207	0.705496	-2.6252	0.00865978	0.106715	80.8528	135.986	86.5703	13.8701	4.85853	29.0383	45.561	38.6207	13	32432417	32538885	-1	10443	protein_coding	N4BP2L2	NEDD4 binding protein 2 like 2 [Source:HGNC Symbol;Acc:HGNC:26916]
ENSG00000142677	54.9692	4.31499	2.10936	0.803921	2.62384	0.00869447	0.106979	3.85013	5.00563	35.2694	100.063	131.18	87.1149	37.7302	39.5402	1	24119771	24143140	-1	58985	protein_coding	IL22RA1	interleukin 22 receptor subunit alpha 1 [Source:HGNC Symbol;Acc:HGNC:13700]
ENSG00000141642	104.646	-1.93829	-0.954782	0.363888	-2.62383	0.00869461	0.106979	154.555	122.638	145.887	92.137	77.7364	59.2381	56.2393	128.736	18	50967991	50988121	1	55520	protein_coding	ELAC1	elaC ribonuclease Z 1 [Source:HGNC Symbol;Acc:HGNC:14197]
ENSG00000126895	140.365	4.86016	2.281	0.870183	2.62129	0.00875974	0.107615	34.6512	100.947	49.6977	28.7309	71.2584	521.528	309.672	6.43678	X	153902531	153907166	1	554	protein_coding	AVPR2	arginine vasopressin receptor 2 [Source:HGNC Symbol;Acc:HGNC:897]
ENSG00000214655	764.188	2.00171	1.00124	0.381956	2.62134	0.00875855	0.107615	356.962	791.724	397.582	1041.25	1439.74	925.741	671.312	489.195	10	73785606	73801797	1	23053	protein_coding	ZSWIM8	zinc finger SWIM-type containing 8 [Source:HGNC Symbol;Acc:HGNC:23528]
ENSG00000174448	6.60091	-39.471	-5.30272	2.02385	-2.62012	0.00878985	0.107902	3.85013	0.834272	46.4914	0	0	0	0.71189	0.91954	18	54324358	54357964	-1	147323	protein_coding	STARD6	StAR related lipid transfer domain containing 6 [Source:HGNC Symbol;Acc:HGNC:18066]
ENSG00000167646	184.79	-2.47229	-1.30585	0.498776	-2.61811	0.00884185	0.108457	226.058	427.147	253.298	63.4061	187.863	105.699	70.4771	144.368	19	55158661	55166722	-1	352909	protein_coding	DNAAF3	dynein axonemal assembly factor 3 [Source:HGNC Symbol;Acc:HGNC:30492]
ENSG00000090975	709.023	2.21588	1.14788	0.438603	2.61712	0.00886739	0.108654	158.405	502.232	575.532	854.001	1402.49	854.887	795.893	528.736	12	122983480	123150015	-1	57605	protein_coding	PITPNM2	phosphatidylinositol transfer protein membrane associated 2 [Source:HGNC Symbol;Acc:HGNC:21044]
ENSG00000157778	1484.74	2.17487	1.12093	0.428403	2.61653	0.00888284	0.108654	645.722	598.173	1397.95	2580.83	2566.92	2040.81	946.814	1100.69	7	1567332	1571005	-1	84262	protein_coding	PSMG3	proteasome assembly chaperone 3 [Source:HGNC Symbol;Acc:HGNC:22420]
ENSG00000145244	8.08261	-12.5573	-3.65046	1.39503	-2.61675	0.00887715	0.108654	4.40015	8.34272	33.6662	0	0	2.32306	2.13567	13.7931	4	47593999	47838106	-1	10699	protein_coding	CORIN	corin, serine peptidase [Source:HGNC Symbol;Acc:HGNC:19012]
ENSG00000104369	8.62219	-15.8403	-3.98553	1.52326	-2.61644	0.00888512	0.108654	17.0506	22.5253	20.841	3.96288	0	0	0	4.5977	8	74234700	74321540	-1	56704	protein_coding	JPH1	junctophilin 1 [Source:HGNC Symbol;Acc:HGNC:14201]
ENSG00000196476	351.965	2.22608	1.15451	0.441442	2.61531	0.00891467	0.108932	139.155	176.031	362.313	508.24	761.169	375.175	296.858	196.782	20	270863	290778	-1	140680	protein_coding	C20orf96	chromosome 20 open reading frame 96 [Source:HGNC Symbol;Acc:HGNC:16227]
ENSG00000121039	123.853	-2.19909	-1.13691	0.43491	-2.61412	0.00894584	0.109229	233.208	227.756	94.586	85.202	61.5413	89.4379	74.0365	125.057	8	73294602	73325281	1	157506	protein_coding	RDH10	retinol dehydrogenase 10 [Source:HGNC Symbol;Acc:HGNC:19975]
ENSG00000117868	354.237	-2.56742	-1.36032	0.520511	-2.61343	0.00896378	0.109282	773.327	749.176	197.188	251.643	90.6925	240.437	211.431	320	7	158730995	158830253	-1	57488	protein_coding	ESYT2	extended synaptotagmin 2 [Source:HGNC Symbol;Acc:HGNC:22211]
ENSG00000104321	6.66115	-66.8511	-6.06288	2.31971	-2.61364	0.00895844	0.109282	2.20008	0	46.4914	0	0	0	0	4.5977	8	72019917	72075584	-1	8989	protein_coding	TRPA1	transient receptor potential cation channel subfamily A member 1 [Source:HGNC Symbol;Acc:HGNC:497]
ENSG00000197635	95.5202	3.06968	1.61809	0.619351	2.61255	0.00898691	0.10948	22.0008	25.8624	80.1576	140.682	66.3999	94.084	273.366	61.6092	2	161992245	162074394	-1	1803	protein_coding	DPP4	dipeptidyl peptidase 4 [Source:HGNC Symbol;Acc:HGNC:3009]
ENSG00000143162	416.882	-2.39594	-1.26059	0.482661	-2.61176	0.00900777	0.109567	728.225	974.429	259.711	207.061	140.897	326.39	307.536	390.805	1	167529117	167553805	-1	8804	protein_coding	CREG1	cellular repressor of E1A stimulated genes 1 [Source:HGNC Symbol;Acc:HGNC:2351]
ENSG00000147155	38.1039	-4.6243	-2.20923	0.84585	-2.61185	0.00900535	0.109567	47.3016	43.3821	102.602	26.7495	0	19.746	7.1189	57.931	X	48521799	48528716	1	10682	protein_coding	EBP	EBP cholestenol delta-isomerase [Source:HGNC Symbol;Acc:HGNC:3133]
ENSG00000286288	10.553	14.2801	3.83593	1.46919	2.61091	0.00903013	0.109756	0	0	0	17.833	14.5756	11.6153	34.8826	5.51724	20	1729038	1817765	-1		lncRNA		novel transcript
ENSG00000159461	4113.76	-1.54235	-0.625128	0.239501	-2.61013	0.00905091	0.109841	5658.05	4821.26	4560.97	3379.35	2651.14	3826.08	3088.18	4925.06	16	56361452	56425545	-1	267	protein_coding	AMFR	autocrine motility factor receptor [Source:HGNC Symbol;Acc:HGNC:463]
ENSG00000111832	311.986	-2.28723	-1.1936	0.457281	-2.61021	0.00904857	0.109841	708.425	422.142	437.661	208.051	142.517	245.083	163.735	168.276	6	116571409	116597675	1	51389	protein_coding	RWDD1	RWD domain containing 1 [Source:HGNC Symbol;Acc:HGNC:20993]
ENSG00000173546	17.455	8.50313	3.08799	1.18322	2.60982	0.00905909	0.109857	7.70027	1.66854	0	18.8237	92.312	8.13072	6.40701	4.5977	15	75674322	75712848	-1	1464	protein_coding	CSPG4	chondroitin sulfate proteoglycan 4 [Source:HGNC Symbol;Acc:HGNC:2466]
ENSG00000111679	229.181	2.12779	1.08935	0.41797	2.6063	0.00915264	0.110711	172.706	186.043	75.3482	270.467	469.657	216.045	293.299	149.885	12	6946468	6961316	1	5777	protein_coding	PTPN6	protein tyrosine phosphatase non-receptor type 6 [Source:HGNC Symbol;Acc:HGNC:9658]
ENSG00000139971	166.233	-3.23669	-1.69452	0.65013	-2.60643	0.00914917	0.110711	256.859	412.13	75.3482	27.7402	32.3902	120.799	132.412	272.184	14	57999735	58298139	-1	145407	protein_coding	ARMH4	armadillo like helical domain containing 4 [Source:HGNC Symbol;Acc:HGNC:19846]
ENSG00000234678	18.1418	-5.14033	-2.36186	0.906272	-2.60613	0.00915719	0.110711	45.6516	13.3483	40.0788	5.94432	0	9.29225	7.83079	22.9885	1	201995696	202010463	-1		lncRNA	ELF3-AS1	ELF3 antisense RNA 1 [Source:HGNC Symbol;Acc:HGNC:40211]
ENSG00000108950	5.92783	-21.7559	-4.44333	1.70483	-2.60632	0.00915208	0.110711	1.10004	5.00563	25.6504	0	0	1.16153	0.71189	13.7931	17	68535113	68601367	-1	54757	protein_coding	FAM20A	FAM20A golgi associated secretory pathway pseudokinase [Source:HGNC Symbol;Acc:HGNC:23015]
ENSG00000038295	11.8165	-26.7343	-4.74062	1.82029	-2.60432	0.00920554	0.111211	19.2507	52.5591	19.2378	0	0	3.48459	0	0	4	165873237	166104457	1	7092	protein_coding	TLL1	tolloid like 1 [Source:HGNC Symbol;Acc:HGNC:11843]
ENSG00000124201	882.599	1.78535	0.83621	0.321175	2.6036	0.00922501	0.11133	535.169	498.895	617.214	1436.55	987.9	865.341	1235.13	884.598	20	49237946	49278426	-1	57169	protein_coding	ZNFX1	zinc finger NFX1-type containing 1 [Source:HGNC Symbol;Acc:HGNC:29271]
ENSG00000213965	59.9742	-2.89316	-1.53265	0.5887	-2.60344	0.0092293	0.11133	128.704	100.947	51.3009	17.833	14.5756	36.0075	54.1036	76.3218	19	32691961	32713796	1	390916	protein_coding	NUDT19	nudix hydrolase 19 [Source:HGNC Symbol;Acc:HGNC:32036]
ENSG00000137714	293.711	-1.93524	-0.952513	0.365965	-2.60275	0.00924806	0.111472	581.92	417.136	251.695	219.94	174.907	181.199	224.957	297.931	11	110429948	110464884	1	2230	protein_coding	FDX1	ferredoxin 1 [Source:HGNC Symbol;Acc:HGNC:3638]
ENSG00000198909	1025.88	1.73639	0.796091	0.305898	2.60247	0.00925542	0.111477	856.38	883.494	561.104	1763.48	1140.13	1032.6	1272.86	697.011	17	63622415	63696305	1	4215	protein_coding	MAP3K3	mitogen-activated protein kinase kinase kinase 3 [Source:HGNC Symbol;Acc:HGNC:6855]
ENSG00000085276	690.35	-3.34279	-1.74105	0.669154	-2.60187	0.00927176	0.111589	1115.44	2516.16	267.727	162.478	234.829	275.283	598.699	352.184	3	169083499	169663775	-1	2122	protein_coding	MECOM	MDS1 and EVI1 complex locus [Source:HGNC Symbol;Acc:HGNC:3498]
ENSG00000253570	79.8678	2.45386	1.29506	0.49792	2.60093	0.00929709	0.111726	43.4515	45.0507	48.0946	78.2669	189.483	131.253	55.5274	47.8161	8	38600661	38601200	-1		processed_pseudogene	RNF5P1	ring finger protein 5 pseudogene 1 [Source:HGNC Symbol;Acc:HGNC:31053]
ENSG00000161981	5912.19	2.01857	1.01333	0.389584	2.60106	0.00929362	0.111726	2524.59	2529.51	6180.15	9002.68	8473.27	9164.48	4986.08	4436.78	16	53828	57669	1	79622	protein_coding	SNRNP25	small nuclear ribonucleoprotein U11/U12 subunit 25 [Source:HGNC Symbol;Acc:HGNC:14161]
ENSG00000104312	279.752	-2.36926	-1.24443	0.478523	-2.60057	0.00930684	0.111759	601.171	567.305	256.504	168.423	187.863	133.576	175.125	148.046	8	89757806	89791064	1	8767	protein_coding	RIPK2	receptor interacting serine/threonine kinase 2 [Source:HGNC Symbol;Acc:HGNC:10020]
ENSG00000164104	940.009	-1.67888	-0.747498	0.287506	-2.59994	0.00932393	0.11188	1471.85	1284.78	875.322	684.588	788.701	562.181	773.112	1079.54	4	173331376	173334432	-1	3148	protein_coding	HMGB2	high mobility group box 2 [Source:HGNC Symbol;Acc:HGNC:5000]
ENSG00000136279	5764.59	2.14786	1.1029	0.425108	2.5944	0.00947548	0.113599	2098.87	3184.42	5513.24	7414.55	12936.6	6860	4254.25	3854.71	7	44044640	44069456	1	28988	protein_coding	DBNL	drebrin like [Source:HGNC Symbol;Acc:HGNC:2696]
ENSG00000124920	2915.94	1.97379	0.980965	0.378139	2.59419	0.00948138	0.113599	1130.84	2573.73	2262.05	2110.24	4698.19	4277.92	4395.92	1878.62	11	61752636	61788518	1	745	protein_coding	MYRF	myelin regulatory factor [Source:HGNC Symbol;Acc:HGNC:1181]
ENSG00000139405	2017.64	1.92294	0.943313	0.363685	2.59376	0.00949322	0.113656	947.683	1288.95	1819.58	2406.46	3820.42	2842.27	1549.07	1466.67	12	113185526	113192368	1	84934	protein_coding	RITA1	RBPJ interacting and tubulin associated 1 [Source:HGNC Symbol;Acc:HGNC:25925]
ENSG00000108474	81.9318	2.7548	1.46195	0.564073	2.59177	0.00954832	0.113974	45.6516	40.045	11.2221	143.655	144.136	106.861	87.5625	76.3218	17	16217191	16351797	1	9487	protein_coding	PIGL	phosphatidylinositol glycan anchor biosynthesis class L [Source:HGNC Symbol;Acc:HGNC:8966]
ENSG00000130723	3008.24	1.80461	0.851684	0.328624	2.59167	0.0095512	0.113974	1288.69	3236.97	1947.83	4080.78	3988.85	3571.71	3843.49	2107.59	9	131373636	131500197	1	84726	protein_coding	PRRC2B	proline rich coiled-coil 2B [Source:HGNC Symbol;Acc:HGNC:28121]
ENSG00000183576	593.64	-2.00249	-1.00179	0.386566	-2.59151	0.00955552	0.113974	1102.79	839.277	549.881	519.138	207.297	457.643	397.235	675.862	14	99397748	99480889	-1	84193	protein_coding	SETD3	SET domain containing 3, actin histidine methyltransferase [Source:HGNC Symbol;Acc:HGNC:20493]
ENSG00000147419	146.571	-2.46634	-1.30237	0.502457	-2.59201	0.00954181	0.113974	242.008	313.686	201.997	98.0814	69.6389	54.592	115.326	77.2414	8	27733316	27772653	-1	55246	protein_coding	CCDC25	coiled-coil domain containing 25 [Source:HGNC Symbol;Acc:HGNC:25591]
ENSG00000255561	15.1653	-8.30598	-3.05415	1.17808	-2.59249	0.00952845	0.113974	35.2012	14.1826	32.0631	0	0	2.32306	9.96646	27.5862	11	111874056	111881243	-1	91893	protein_coding	FDXACB1	ferredoxin-fold anticodon binding domain containing 1 [Source:HGNC Symbol;Acc:HGNC:25110]
ENSG00000126804	64.0232	-3.01131	-1.59039	0.613876	-2.59074	0.0095771	0.114147	62.7022	206.065	67.3324	18.8237	43.7267	33.6844	32.035	47.8161	14	64503712	64533690	1	22890	protein_coding	ZBTB1	zinc finger and BTB domain containing 1 [Source:HGNC Symbol;Acc:HGNC:20259]
ENSG00000123977	47.9575	8.74504	3.12846	1.20779	2.59023	0.00959106	0.114159	0	0	25.6504	39.6288	34.0097	95.2456	174.413	14.7126	2	227871054	227924344	1	164781	protein_coding	DAW1	dynein assembly factor with WD repeats 1 [Source:HGNC Symbol;Acc:HGNC:26383]
ENSG00000139438	378.59	-2.05072	-1.03613	0.40002	-2.59019	0.0095924	0.114159	470.266	710.8	490.565	150.59	278.555	377.498	187.227	363.218	12	109713825	109770495	1	84915	protein_coding	FAM222A	family with sequence similarity 222 member A [Source:HGNC Symbol;Acc:HGNC:25915]
ENSG00000015532	1841.36	-1.67904	-0.74764	0.288741	-2.58931	0.00961689	0.114365	1889.87	2743.92	2369.46	1186.88	1013.81	1673.77	1622.4	2230.8	17	50346126	50363138	1	64132	protein_coding	XYLT2	xylosyltransferase 2 [Source:HGNC Symbol;Acc:HGNC:15517]
ENSG00000186642	54.7427	2.78598	1.47819	0.57118	2.58795	0.0096549	0.114622	12.6504	50.8906	30.4599	79.2577	66.3999	114.992	61.2225	22.069	11	72576141	72674591	-1	5138	protein_coding	PDE2A	phosphodiesterase 2A [Source:HGNC Symbol;Acc:HGNC:8777]
ENSG00000134569	137.793	-2.05049	-1.03597	0.400333	-2.58777	0.00965998	0.114622	173.806	261.961	109.014	107.989	89.073	68.5304	96.1051	195.862	11	46856717	46918642	-1	4038	protein_coding	LRP4	LDL receptor related protein 4 [Source:HGNC Symbol;Acc:HGNC:6696]
ENSG00000156427	1278.75	-2.45596	-1.29629	0.500929	-2.58777	0.00965997	0.114622	2316.68	1472.49	2133.8	281.365	359.531	1175.47	1142.58	1348.05	5	171419647	171457626	1	8817	protein_coding	FGF18	fibroblast growth factor 18 [Source:HGNC Symbol;Acc:HGNC:3674]
ENSG00000115935	514.675	1.84092	0.88043	0.340528	2.58549	0.0097242	0.115042	289.31	411.296	378.344	540.934	1028.39	603.996	495.475	369.655	2	174559572	174682916	-1	7456	protein_coding	WIPF1	WAS/WASL interacting protein family member 1 [Source:HGNC Symbol;Acc:HGNC:12736]
ENSG00000029993	991.619	-1.72856	-0.789568	0.305379	-2.58554	0.00972268	0.115042	1614.31	1303.13	1054.87	612.265	561.969	801.457	931.152	1053.79	X	150980509	150990771	1	3149	protein_coding	HMGB3	high mobility group box 3 [Source:HGNC Symbol;Acc:HGNC:5004]
ENSG00000120699	190.481	-2.0622	-1.04419	0.403826	-2.58573	0.00971722	0.115042	329.461	340.383	176.347	160.497	97.1705	95.2456	144.514	180.23	13	36998816	37009614	1	11340	protein_coding	EXOSC8	exosome component 8 [Source:HGNC Symbol;Acc:HGNC:17035]
ENSG00000065361	41.0064	-3.07428	-1.62025	0.62667	-2.58549	0.0097241	0.115042	81.4028	82.5929	41.682	14.8608	40.4877	11.6153	14.9497	40.4598	12	56076799	56103505	1	2065	protein_coding	ERBB3	erb-b2 receptor tyrosine kinase 3 [Source:HGNC Symbol;Acc:HGNC:3431]
ENSG00000011638	27.3651	8.97997	3.16671	1.22545	2.58413	0.00976255	0.115334	0	2.50282	0	93.1277	51.8243	24.3922	27.7637	19.3103	16	21158377	21180616	1	57146	protein_coding	TMEM159	transmembrane protein 159 [Source:HGNC Symbol;Acc:HGNC:30136]
ENSG00000049192	12.481	8.84094	3.1442	1.21684	2.5839	0.0097691	0.115334	1.65006	0.834272	0	13.8701	58.3023	9.29225	8.54268	7.35632	5	65148738	65481920	-1	11174	protein_coding	ADAMTS6	ADAM metallopeptidase with thrombospondin type 1 motif 6 [Source:HGNC Symbol;Acc:HGNC:222]
ENSG00000197496	127.716	3.00277	1.58629	0.613987	2.58359	0.00977771	0.115334	17.0506	28.3652	134.665	210.033	223.492	183.522	147.361	77.2414	20	46709649	46736347	1	81031	protein_coding	SLC2A10	solute carrier family 2 member 10 [Source:HGNC Symbol;Acc:HGNC:13444]
ENSG00000130818	107.275	-2.59606	-1.37632	0.532672	-2.58381	0.0097716	0.115334	205.707	207.734	105.808	43.5917	24.2926	76.6611	93.2576	101.149	19	9523223	9538645	-1	79088	protein_coding	ZNF426	zinc finger protein 426 [Source:HGNC Symbol;Acc:HGNC:20725]
ENSG00000136143	163.31	-3.13205	-1.64711	0.637742	-2.58271	0.00980268	0.115543	245.308	560.631	75.3482	69.3504	40.4877	90.5995	115.326	109.425	13	47745736	48037968	-1	8803	protein_coding	SUCLA2	succinate-CoA ligase ADP-forming subunit beta [Source:HGNC Symbol;Acc:HGNC:11448]
ENSG00000106327	25.0423	6.09329	2.60722	1.00979	2.58193	0.00982481	0.115633	0	6.67417	16.0315	32.6938	76.1169	45.2997	17.0854	6.43678	7	100620416	100642779	-1	7036	protein_coding	TFR2	transferrin receptor 2 [Source:HGNC Symbol;Acc:HGNC:11762]
ENSG00000140829	2334.02	1.5785	0.658558	0.255041	2.58217	0.00981823	0.115633	1505.95	1907.15	1615.98	2715.57	3161.28	3109.42	2445.34	2211.49	16	72093613	72112912	1	9785	protein_coding	DHX38	DEAH-box helicase 38 [Source:HGNC Symbol;Acc:HGNC:17211]
ENSG00000070915	99.2805	-36.7496	-5.19966	2.01429	-2.58139	0.00984045	0.115732	35.7512	42.5479	149.093	0	0	0	20.6448	546.207	16	56865207	56915850	1	6559	protein_coding	SLC12A3	solute carrier family 12 member 3 [Source:HGNC Symbol;Acc:HGNC:10912]
ENSG00000084764	542.186	1.6223	0.698041	0.270537	2.5802	0.0098743	0.116045	370.713	332.04	482.549	628.117	685.052	765.449	603.683	469.885	2	26970637	27027219	1	22924	protein_coding	MAPRE3	microtubule associated protein RP/EB family member 3 [Source:HGNC Symbol;Acc:HGNC:6892]
ENSG00000091129	174.449	-2.81364	-1.49244	0.578767	-2.57865	0.00991879	0.11642	229.358	487.215	177.95	88.1741	25.9121	118.476	132.412	136.092	7	108147623	108456717	-1	4897	protein_coding	NRCAM	neuronal cell adhesion molecule [Source:HGNC Symbol;Acc:HGNC:7994]
ENSG00000106714	25.6248	-5.07289	-2.34281	0.908566	-2.57858	0.00992076	0.11642	58.852	46.7192	33.6662	0	19.4341	5.80766	9.25457	31.2644	9	39072767	39288315	-1	79937	protein_coding	CNTNAP3	contactin associated protein family member 3 [Source:HGNC Symbol;Acc:HGNC:13834]
ENSG00000076716	448.489	-1.75413	-0.810756	0.3145	-2.57792	0.00993969	0.116481	545.069	733.325	373.535	276.411	366.009	341.49	320.35	631.724	X	133300103	133415489	-1	2239	protein_coding	GPC4	glypican 4 [Source:HGNC Symbol;Acc:HGNC:4452]
ENSG00000146409	79.3031	-2.29242	-1.19687	0.464283	-2.57789	0.00994054	0.116481	152.355	137.655	73.745	52.5082	58.3023	31.3613	51.2561	77.2414	6	132769370	132813339	-1	116843	protein_coding	SLC18B1	solute carrier family 18 member B1 [Source:HGNC Symbol;Acc:HGNC:21573]
ENSG00000183010	2107.31	2.59739	1.37707	0.53453	2.57622	0.00998875	0.11696	448.266	689.108	2228.38	2528.32	4979.99	3216.28	1445.85	1322.3	17	81932384	81942412	-1	5831	protein_coding	PYCR1	pyrroline-5-carboxylate reductase 1 [Source:HGNC Symbol;Acc:HGNC:9721]
ENSG00000168214	182.423	-2.15922	-1.11051	0.431375	-2.57434	0.010043	0.11751	245.308	398.782	226.045	98.0814	98.79	111.507	153.056	127.816	4	26163455	26435131	1	3516	protein_coding	RBPJ	recombination signal binding protein for immunoglobulin kappa J region [Source:HGNC Symbol;Acc:HGNC:5724]
ENSG00000010165	1261.93	1.63315	0.707658	0.274965	2.57363	0.0100637	0.117665	804.128	772.536	1144.65	1841.75	1439.74	1619.17	1359	1114.48	1	171781660	171814023	1	51603	protein_coding	EEF1AKNMT	eEF1A lysine and N-terminal methyltransferase [Source:HGNC Symbol;Acc:HGNC:24248]
ENSG00000125818	7107.39	2.122	1.08543	0.422297	2.57029	0.0101614	0.118616	3215.96	3522.3	6499.18	10017.2	16318.2	7346.69	4964.01	4975.63	20	1113240	1189415	1	9491	protein_coding	PSMF1	proteasome inhibitor subunit 1 [Source:HGNC Symbol;Acc:HGNC:9571]
ENSG00000143373	2263.91	2.07833	1.05542	0.410819	2.56908	0.010197	0.118616	821.178	1598.46	1705.75	2880.03	5117.65	2453.15	1776.88	1758.16	1	151281618	151292176	1	57592	protein_coding	ZNF687	zinc finger protein 687 [Source:HGNC Symbol;Acc:HGNC:29277]
ENSG00000163346	638.465	1.65025	0.722682	0.281196	2.57003	0.010169	0.118616	342.662	553.122	479.343	838.15	876.154	691.111	774.536	552.644	1	154944076	154956123	-1	57326	protein_coding	PBXIP1	PBX homeobox interacting protein 1 [Source:HGNC Symbol;Acc:HGNC:21199]
ENSG00000215788	150.815	-2.02523	-1.01809	0.396251	-2.5693	0.0101905	0.118616	164.456	218.579	205.204	117.896	50.2048	131.253	98.2408	220.69	1	6460786	6466175	-1	8718	protein_coding	TNFRSF25	TNF receptor superfamily member 25 [Source:HGNC Symbol;Acc:HGNC:11910]
ENSG00000099194	999.548	-2.1783	-1.1232	0.436985	-2.57034	0.0101597	0.118616	1833.21	2219.16	654.086	669.727	625.13	513.397	708.33	773.333	10	100347233	100364826	1	6319	protein_coding	SCD	stearoyl-CoA desaturase [Source:HGNC Symbol;Acc:HGNC:10571]
ENSG00000073584	32.7843	-5.09897	-2.35021	0.914653	-2.56951	0.0101844	0.118616	78.6527	94.2727	30.4599	17.833	0	8.13072	16.3735	16.5517	17	40624962	40648654	-1	6605	protein_coding	SMARCE1	SWI/SNF related, matrix associated, actin dependent regulator of chromatin, subfamily e, member 1 [Source:HGNC Symbol;Acc:HGNC:11109]
ENSG00000143355	7.45933	-44.8054	-5.4856	2.13483	-2.56958	0.0101822	0.118616	3.30011	0	52.904	0	0	0	0.71189	2.75862	1	197911902	197935478	1	56956	protein_coding	LHX9	LIM homeobox 9 [Source:HGNC Symbol;Acc:HGNC:14222]
ENSG00000171017	35.5134	4.06515	2.02331	0.788046	2.5675	0.0102435	0.11907	17.0506	24.1939	0	49.536	55.0633	82.4687	42.0015	13.7931	19	7888505	7902021	1	80131	protein_coding	LRRC8E	leucine rich repeat containing 8 VRAC subunit E [Source:HGNC Symbol;Acc:HGNC:26272]
ENSG00000100600	1356.58	-1.60049	-0.678517	0.264412	-2.56614	0.0102839	0.119453	1720.46	1405.75	1619.18	1196.79	1010.57	799.134	1166.08	1934.71	14	92703807	92748679	-1	5641	protein_coding	LGMN	legumain [Source:HGNC Symbol;Acc:HGNC:9472]
ENSG00000153944	216.397	-1.8361	-0.876643	0.341701	-2.56553	0.0103019	0.119575	309.111	378.759	211.616	142.664	163.57	128.93	175.837	220.69	17	57255851	57684689	1	124540	protein_coding	MSI2	musashi RNA binding protein 2 [Source:HGNC Symbol;Acc:HGNC:18585]
ENSG00000167653	25.0248	4.4217	2.1446	0.836186	2.56474	0.0103252	0.119759	2.7501	4.17136	24.0473	41.6103	63.1608	37.169	19.9329	7.35632	8	142670308	142682725	1	8000	protein_coding	PSCA	prostate stem cell antigen [Source:HGNC Symbol;Acc:HGNC:9500]
ENSG00000158769	599.65	-2.2397	-1.1633	0.453683	-2.56413	0.0103435	0.119884	797.528	494.723	872.115	262.541	184.624	380.982	650.667	1154.02	1	160995211	161021343	-1	50848	protein_coding	F11R	F11 receptor [Source:HGNC Symbol;Acc:HGNC:14685]
ENSG00000093217	205.816	2.75236	1.46067	0.569728	2.5638	0.0103534	0.119912	30.8011	60.9018	214.823	315.049	406.497	270.637	213.567	134.253	3	38346760	38421348	1	9942	protein_coding	XYLB	xylulokinase [Source:HGNC Symbol;Acc:HGNC:12839]
ENSG00000109133	434.1	-2.42583	-1.27848	0.498733	-2.56345	0.0103639	0.119946	765.076	1040.34	302.996	319.012	118.224	255.537	320.35	351.264	4	41935129	41960803	1	55161	protein_coding	TMEM33	transmembrane protein 33 [Source:HGNC Symbol;Acc:HGNC:25541]
ENSG00000179241	174.045	-1.82376	-0.866918	0.338501	-2.56105	0.0104357	0.12069	253.009	178.534	174.744	106.998	121.463	137.061	128.14	292.414	11	35943981	36232136	1	143458	protein_coding	LDLRAD3	low density lipoprotein receptor class A domain containing 3 [Source:HGNC Symbol;Acc:HGNC:27046]
ENSG00000111206	2602.5	1.75128	0.808414	0.31582	2.55973	0.0104754	0.121062	1680.31	2283.4	1433.22	2964.24	4639.89	3230.22	2420.43	2168.28	12	2857680	2877174	-1	2305	protein_coding	FOXM1	forkhead box M1 [Source:HGNC Symbol;Acc:HGNC:3818]
ENSG00000157954	1644.6	1.75145	0.808553	0.316017	2.55857	0.0105103	0.121377	1189.14	835.106	1239.24	2894.89	1716.68	1786.44	1976.21	1519.08	7	5190196	5233840	1	26100	protein_coding	WIPI2	WD repeat domain, phosphoinositide interacting 2 [Source:HGNC Symbol;Acc:HGNC:32225]
ENSG00000164949	25.7669	6.69302	2.74266	1.07255	2.55714	0.0105537	0.121593	7.70027	16.6854	0	115.914	14.5756	30.1998	19.221	1.83908	8	94249253	94262350	-1	2669	protein_coding	GEM	GTP binding protein overexpressed in skeletal muscle [Source:HGNC Symbol;Acc:HGNC:4234]
ENSG00000170577	37.408	5.03255	2.33129	0.911847	2.55667	0.010568	0.121593	3.30011	4.17136	30.4599	7.92577	98.79	84.7918	56.9512	12.8736	2	45005182	45009452	-1	10736	protein_coding	SIX2	SIX homeobox 2 [Source:HGNC Symbol;Acc:HGNC:10888]
ENSG00000128965	184.315	3.68852	1.88304	0.736656	2.5562	0.0105822	0.121593	34.1012	36.708	22.4441	371.52	480.994	196.299	111.767	220.69	15	40952962	40956512	1	79094	protein_coding	CHAC1	ChaC glutathione specific gamma-glutamylcyclotransferase 1 [Source:HGNC Symbol;Acc:HGNC:28680]
ENSG00000168792	171.666	1.84359	0.882522	0.345146	2.55695	0.0105595	0.121593	121.004	96.7755	94.586	258.578	200.819	207.914	223.533	170.115	17	29560547	29567037	-1	116236	protein_coding	ABHD15	abhydrolase domain containing 15 [Source:HGNC Symbol;Acc:HGNC:26971]
ENSG00000170310	298.082	1.79861	0.846881	0.331275	2.55643	0.0105753	0.121593	267.859	132.649	237.267	414.121	421.072	319.421	378.014	214.253	17	9250471	9576591	-1	9482	protein_coding	STX8	syntaxin 8 [Source:HGNC Symbol;Acc:HGNC:11443]
ENSG00000164251	243.407	-2.9546	-1.56296	0.61125	-2.55699	0.0105582	0.121593	554.419	619.03	152.3	118.886	45.3462	147.514	180.108	129.655	5	76818933	76835315	1	2150	protein_coding	F2RL1	F2R like trypsin receptor 1 [Source:HGNC Symbol;Acc:HGNC:3538]
ENSG00000253125	8.76119	-10.3113	-3.36615	1.31615	-2.55757	0.0105407	0.121593	23.6508	7.50845	30.4599	0.990721	0	1.16153	3.55945	2.75862	8	22690150	22798616	1		lncRNA		novel transcript
ENSG00000047579	784.911	-1.77393	-0.826947	0.323606	-2.55541	0.0106063	0.121782	1130.29	701.623	1226.41	602.358	372.487	665.558	621.48	959.08	6	15522807	15663058	-1	84062	protein_coding	DTNBP1	dystrobrevin binding protein 1 [Source:HGNC Symbol;Acc:HGNC:17328]
ENSG00000008283	1828.38	1.61719	0.693489	0.271466	2.55461	0.0106308	0.121957	1080.79	1266.42	1566.28	2656.12	1901.3	2369.52	2109.33	1677.24	17	63432304	63446354	-1	1534	protein_coding	CYB561	cytochrome b561 [Source:HGNC Symbol;Acc:HGNC:2571]
ENSG00000007174	5.66853	-33.8608	-5.08154	1.98932	-2.55441	0.0106368	0.121957	20.3507	14.1826	0	0	1.61951	0	0	9.1954	17	11598470	11969748	1	1770	protein_coding	DNAH9	dynein axonemal heavy chain 9 [Source:HGNC Symbol;Acc:HGNC:2953]
ENSG00000267729	9.28426	14.7601	3.88363	1.52092	2.55348	0.0106653	0.122021	3.30011	0	0	2.97216	53.4438	5.80766	7.83079	0.91954	17	28727258	28727739	1		lncRNA		novel transcript, antisense to TLCD1
ENSG00000271943	12.5992	4.61793	2.20725	0.864369	2.55359	0.0106618	0.122021	7.70027	4.17136	1.60315	15.8515	30.7707	22.0691	14.9497	3.67816	3	27632976	27639111	1		transcribed_processed_pseudogene		tropomyosin 4 (TPM4) pseudogene
ENSG00000136280	2669.11	1.88409	0.913868	0.357869	2.55364	0.0106603	0.122021	1321.15	1311.48	2794.3	3959.91	3720.01	3967.79	2299.4	1978.85	7	44999475	45076469	1	83605	protein_coding	CCM2	CCM2 scaffold protein [Source:HGNC Symbol;Acc:HGNC:21708]
ENSG00000148832	42.1128	4.55389	2.1871	0.8568	2.55264	0.010691	0.122142	9.35032	11.6798	32.0631	15.8515	171.668	67.3688	20.6448	8.27586	10	133379261	133391694	1	196743	protein_coding	PAOX	polyamine oxidase [Source:HGNC Symbol;Acc:HGNC:20837]
ENSG00000184271	202.388	2.26866	1.18184	0.462989	2.55263	0.0106912	0.122142	94.6033	137.655	150.696	227.866	537.677	193.976	164.447	112.184	12	51186936	51217708	-1	5463	protein_coding	POU6F1	POU class 6 homeobox 1 [Source:HGNC Symbol;Acc:HGNC:9224]
ENSG00000181035	208.283	-2.06635	-1.04709	0.410303	-2.55198	0.0107112	0.122284	335.512	391.273	153.903	180.311	145.756	119.638	98.9527	240.92	19	19063994	19113030	1	284439	protein_coding	SLC25A42	solute carrier family 25 member 42 [Source:HGNC Symbol;Acc:HGNC:28380]
ENSG00000233828	8.49334	18.7598	4.22957	1.65883	2.54973	0.0107808	0.12299	0.550019	0	0	3.96288	53.4438	5.80766	1.42378	2.75862	5	87048858	87138397	-1		lncRNA	MIR4280HG	MIR4280 host gene [Source:HGNC Symbol;Acc:HGNC:54975]
ENSG00000155906	121.726	-2.33093	-1.22091	0.478988	-2.54893	0.0108055	0.123185	233.208	209.402	145.887	91.1463	34.0097	76.6611	89.6981	93.7931	6	151404762	151452158	-1	55005	protein_coding	RMND1	required for meiotic nuclear division 1 homolog [Source:HGNC Symbol;Acc:HGNC:21176]
ENSG00000283979	141.628	3.05212	1.60981	0.631677	2.54847	0.0108195	0.123256	52.8018	37.5422	107.411	34.6752	270.458	246.245	301.129	82.7586	CHR_HG2285_HG106_HG2252_PATCH	439978	445939	-1	359845	protein_coding	RFLNB	refilin B [Source:HGNC Symbol;Acc:HGNC:28705]
ENSG00000113389	11.3919	-6.75108	-2.75512	1.08133	-2.5479	0.0108374	0.123372	16.5006	15.8512	40.0788	1.98144	0	5.80766	3.55945	7.35632	5	32689070	32791724	1	4883	protein_coding	NPR3	natriuretic peptide receptor 3 [Source:HGNC Symbol;Acc:HGNC:7945]
ENSG00000176978	1915.67	3.09257	1.62881	0.639497	2.54701	0.0108649	0.123597	189.207	428.816	1979.89	2146.89	4952.46	3151.23	1328.39	1148.51	9	137110546	137115177	-1	29952	protein_coding	DPP7	dipeptidyl peptidase 7 [Source:HGNC Symbol;Acc:HGNC:14892]
ENSG00000136111	26.3366	-3.76848	-1.91398	0.751731	-2.5461	0.0108933	0.123832	41.8014	49.222	51.3009	18.8237	16.1951	2.32306	7.1189	23.908	13	75283503	75482169	-1	9882	protein_coding	TBC1D4	TBC1 domain family member 4 [Source:HGNC Symbol;Acc:HGNC:19165]
ENSG00000188566	1889.72	2.72742	1.44754	0.568656	2.54554	0.0109109	0.123944	422.965	968.59	1481.31	2313.33	6103.93	1692.35	951.797	1183.45	9	137205685	137217009	1	27158	protein_coding	NDOR1	NADPH dependent diflavin oxidoreductase 1 [Source:HGNC Symbol;Acc:HGNC:29838]
ENSG00000168556	114.815	-2.00168	-1.00121	0.393544	-2.54409	0.0109564	0.124372	176.006	175.197	158.712	50.5268	92.312	78.9841	84.7149	102.069	4	183505058	183512429	1	3622	protein_coding	ING2	inhibitor of growth family member 2 [Source:HGNC Symbol;Acc:HGNC:6063]
ENSG00000227373	8.0571	-11.6834	-3.54639	1.39446	-2.54321	0.010984	0.124598	5.50019	7.50845	33.6662	0	0	3.48459	1.42378	12.8736	1	174110268	174160165	-1	102724601	lncRNA	RABGAP1L-DT	RABGAP1L divergent transcript [Source:HGNC Symbol;Acc:HGNC:54296]
ENSG00000268941	93.1711	2.97806	1.57438	0.619603	2.54094	0.0110555	0.125319	35.7512	19.1883	48.0946	226.875	170.048	47.6228	113.19	84.5977	20	58634772	58635738	1	79160	lncRNA	LINC01711	long intergenic non-protein coding RNA 1711 [Source:HGNC Symbol;Acc:HGNC:28663]
ENSG00000141556	5270.89	1.91009	0.933638	0.367551	2.54016	0.0110801	0.125332	2341.98	5843.24	2648.41	6141.48	8925.11	7239.83	5371.92	3655.17	17	82752065	82945914	1	6904	protein_coding	TBCD	tubulin folding cofactor D [Source:HGNC Symbol;Acc:HGNC:11581]
ENSG00000125447	1088.54	1.63535	0.7096	0.279327	2.5404	0.0110727	0.125332	645.722	879.322	807.989	1459.33	1658.38	1182.44	1104.14	971.034	17	75236599	75262363	-1	23163	protein_coding	GGA3	golgi associated, gamma adaptin ear containing, ARF binding protein 3 [Source:HGNC Symbol;Acc:HGNC:17079]
ENSG00000169242	516.231	-1.92042	-0.941421	0.370593	-2.54031	0.0110755	0.125332	687.524	463.021	588.357	210.033	380.585	403.051	420.727	976.552	1	155127876	155134899	1	1942	protein_coding	EFNA1	ephrin A1 [Source:HGNC Symbol;Acc:HGNC:3221]
ENSG00000196968	255.217	-2.11886	-1.08329	0.426512	-2.53988	0.0110889	0.125342	383.363	249.447	410.407	186.255	64.7803	188.168	213.567	345.747	10	73772276	73780251	1	170384	protein_coding	FUT11	fucosyltransferase 11 [Source:HGNC Symbol;Acc:HGNC:19233]
ENSG00000021300	34.0735	5.75151	2.52394	0.99394	2.53933	0.0111065	0.125408	3.85013	4.17136	24.0473	86.1927	126.322	8.13072	10.6783	9.1954	11	73646178	73662819	1	58473	protein_coding	PLEKHB1	pleckstrin homology domain containing B1 [Source:HGNC Symbol;Acc:HGNC:19079]
ENSG00000240184	397.855	2.85535	1.51367	0.596118	2.53921	0.0111104	0.125408	125.404	487.215	48.0946	732.143	636.467	603.996	385.844	163.678	5	141475947	141512977	1	5098	protein_coding	PCDHGC3	protocadherin gamma subfamily C, 3 [Source:HGNC Symbol;Acc:HGNC:8716]
ENSG00000128298	182.005	-2.42459	-1.27774	0.503373	-2.53836	0.0111373	0.125623	182.056	402.119	267.727	49.536	183.004	120.799	73.3247	177.471	22	38084900	38110684	-1	80115	protein_coding	BAIAP2L2	BAR/IMD domain containing adaptor protein 2 like 2 [Source:HGNC Symbol;Acc:HGNC:26203]
ENSG00000184481	110.787	-2.46195	-1.2998	0.512326	-2.53706	0.0111789	0.125914	168.856	137.655	232.457	117.896	45.3462	52.2689	39.8658	91.954	X	71095851	71103532	1	4303	protein_coding	FOXO4	forkhead box O4 [Source:HGNC Symbol;Acc:HGNC:7139]
ENSG00000018869	47.5331	-2.60865	-1.3833	0.545199	-2.53725	0.0111729	0.125914	55.5519	50.8906	102.602	17.833	16.1951	30.1998	39.8658	67.1264	19	56375846	56393545	-1	147948	protein_coding	ZNF582	zinc finger protein 582 [Source:HGNC Symbol;Acc:HGNC:26421]
ENSG00000168026	24.904	3.47884	1.79861	0.709021	2.53675	0.0111888	0.125937	8.8003	12.5141	3.20631	22.7866	53.4438	37.169	42.0015	19.3103	3	39107704	39138903	1	199223	protein_coding	TTC21A	tetratricopeptide repeat domain 21A [Source:HGNC Symbol;Acc:HGNC:30761]
ENSG00000075426	4459.92	2.02539	1.0182	0.401665	2.53496	0.0112462	0.126346	1441.05	2265.88	3223.94	4760.41	7291.03	5108.42	6725.22	4863.45	2	28392448	28417317	1	2355	protein_coding	FOSL2	FOS like 2, AP-1 transcription factor subunit [Source:HGNC Symbol;Acc:HGNC:3798]
ENSG00000186310	6.69253	-15.0818	-3.91473	1.54422	-2.53509	0.0112419	0.126346	10.4504	8.34272	14.4284	0	0	0	2.84756	17.4713	X	93670930	93673578	-1	4675	protein_coding	NAP1L3	nucleosome assembly protein 1 like 3 [Source:HGNC Symbol;Acc:HGNC:7639]
ENSG00000102230	5.54781	-55.9211	-5.80532	2.29018	-2.53487	0.0112489	0.126346	2.7501	19.1883	22.4441	0	0	0	0	0	X	24558087	24672677	-1	9468	protein_coding	PCYT1B	phosphate cytidylyltransferase 1, choline, beta [Source:HGNC Symbol;Acc:HGNC:8755]
ENSG00000166833	83.6824	2.16716	1.11581	0.440273	2.53435	0.0112655	0.126445	26.4009	58.399	72.1419	113.933	100.41	119.638	122.445	56.0919	11	19350724	20121601	1	89797	protein_coding	NAV2	neuron navigator 2 [Source:HGNC Symbol;Acc:HGNC:15997]
ENSG00000132849	194.773	-2.82237	-1.49691	0.590812	-2.53364	0.0112883	0.126612	372.913	521.42	128.252	79.2577	55.0633	82.4687	190.075	128.736	1	61742477	62178675	1	10207	protein_coding	PATJ	PATJ crumbs cell polarity complex component [Source:HGNC Symbol;Acc:HGNC:28881]
ENSG00000154813	82.0823	2.19284	1.1328	0.447234	2.5329	0.0113123	0.126792	65.4523	57.5648	52.904	159.506	102.029	102.215	87.5625	29.4253	3	16257061	16264969	-1	285381	protein_coding	DPH3	diphthamide biosynthesis 3 [Source:HGNC Symbol;Acc:HGNC:27717]
ENSG00000281518	18.3866	-5.79045	-2.53368	1.00045	-2.53253	0.0113242	0.126836	26.4009	34.2051	49.6977	0	4.85853	3.48459	12.814	15.6322	CHR_HG986_PATCH	41361434	41383813	1	100132074	protein_coding	FOXO6	forkhead box O6 [Source:HGNC Symbol;Acc:HGNC:24814]
ENSG00000223652	79.9345	-2.10551	-1.07417	0.424361	-2.53126	0.0113654	0.127208	105.054	126.809	88.1734	41.6103	79.3559	37.169	49.1204	112.184	5	123087248	123090299	-1		lncRNA		novel transcript
ENSG00000188130	219.656	2.97476	1.57277	0.622269	2.52748	0.0114885	0.128467	43.4515	88.4328	237.267	295.235	657.52	224.176	136.683	74.4828	22	50245450	50261716	-1	6300	protein_coding	MAPK12	mitogen-activated protein kinase 12 [Source:HGNC Symbol;Acc:HGNC:6874]
ENSG00000132640	161.126	-2.47838	-1.3094	0.518098	-2.52731	0.011494	0.128467	240.358	401.285	150.696	102.044	38.8682	105.699	123.157	126.897	20	11890723	11926609	1	22903	protein_coding	BTBD3	BTB domain containing 3 [Source:HGNC Symbol;Acc:HGNC:15854]
ENSG00000061337	68.3305	5.38244	2.42826	0.961089	2.52657	0.0115182	0.128558	2.20008	3.33709	16.0315	44.5824	43.7267	217.206	155.192	64.3678	8	20246165	20303963	-1	11178	protein_coding	LZTS1	leucine zipper tumor suppressor 1 [Source:HGNC Symbol;Acc:HGNC:13861]
ENSG00000168495	1159.42	1.85853	0.894165	0.353878	2.52676	0.011512	0.128558	651.773	532.265	1001.97	2132.03	1371.72	1376.41	1148.99	1060.23	8	22245133	22254601	1	661	protein_coding	POLR3D	RNA polymerase III subunit D [Source:HGNC Symbol;Acc:HGNC:1080]
ENSG00000146828	634.503	2.46571	1.302	0.515421	2.5261	0.0115338	0.128612	166.106	233.596	639.658	728.18	1575.78	852.564	453.474	426.667	7	100826820	100867010	1	56996	protein_coding	SLC12A9	solute carrier family 12 member 9 [Source:HGNC Symbol;Acc:HGNC:17435]
ENSG00000187554	11.5195	-8.55457	-3.09669	1.22596	-2.52593	0.0115391	0.128612	7.15025	35.0394	24.0473	0	0	5.80766	3.55945	16.5517	1	223109404	223143248	-1	7100	protein_coding	TLR5	toll like receptor 5 [Source:HGNC Symbol;Acc:HGNC:11851]
ENSG00000020129	1943.88	1.85267	0.889606	0.352453	2.52404	0.0116015	0.129064	925.682	1554.25	1442.84	2388.63	3643.89	2573.95	1493.54	1528.28	1	35557473	35567274	1	23154	protein_coding	NCDN	neurochondrin [Source:HGNC Symbol;Acc:HGNC:17597]
ENSG00000076382	1131.14	1.66169	0.732655	0.290284	2.52392	0.0116053	0.129064	824.479	669.92	713.403	1466.27	1339.33	1270.72	1573.28	1191.72	17	28577565	28599025	-1	10615	protein_coding	SPAG5	sperm associated antigen 5 [Source:HGNC Symbol;Acc:HGNC:13452]
ENSG00000204899	157.559	-3.00341	-1.5866	0.628674	-2.52372	0.011612	0.129064	309.111	428.816	76.9513	72.3226	27.5316	78.9841	135.259	131.494	13	72708367	72727629	-1	440145	protein_coding	MZT1	mitotic spindle organizing protein 1 [Source:HGNC Symbol;Acc:HGNC:33830]
ENSG00000250900	6.46038	-38.7373	-5.27565	2.09026	-2.52392	0.0116055	0.129064	3.30011	0	38.4757	0	0	0	0.71189	9.1954	5	181195496	181203103	1		lncRNA	TRIM7-AS1	TRIM7 antisense RNA 1 [Source:HGNC Symbol;Acc:HGNC:40764]
ENSG00000174032	138.523	-2.85521	-1.5136	0.60015	-2.52203	0.011668	0.129596	255.759	339.549	64.1261	86.1927	22.6731	84.7918	93.2576	161.839	13	45393316	45418455	-1	253512	protein_coding	SLC25A30	solute carrier family 25 member 30 [Source:HGNC Symbol;Acc:HGNC:27371]
ENSG00000100612	273.525	-2.0608	-1.0432	0.413705	-2.52161	0.0116818	0.12966	570.92	359.571	176.347	154.552	160.331	168.422	232.076	365.977	14	60144119	60169856	-1	51635	protein_coding	DHRS7	dehydrogenase/reductase 7 [Source:HGNC Symbol;Acc:HGNC:21524]
ENSG00000149639	1235.87	1.97738	0.983592	0.390244	2.52046	0.0117202	0.129996	491.717	848.454	910.591	898.584	1431.65	1968.8	2265.95	1071.26	20	36777447	36863538	-1	140710	protein_coding	SOGA1	suppressor of glucose, autophagy associated 1 [Source:HGNC Symbol;Acc:HGNC:16111]
ENSG00000136938	4867.07	-1.72556	-0.787068	0.312411	-2.51933	0.0117578	0.130322	7154.65	3544.82	7993.32	3350.62	3643.89	3748.26	3542.36	5958.62	9	97983341	98015943	1	10541	protein_coding	ANP32B	acidic nuclear phosphoprotein 32 family member B [Source:HGNC Symbol;Acc:HGNC:16677]
ENSG00000112576	6027.9	2.01686	1.01211	0.401835	2.51872	0.0117782	0.130458	2251.78	3095.98	6245.88	7516.6	10782.7	9111.05	4826.61	4392.64	6	41934934	42050357	-1	896	protein_coding	CCND3	cyclin D3 [Source:HGNC Symbol;Acc:HGNC:1585]
ENSG00000267123	82.4089	3.106	1.63506	0.64938	2.51787	0.0118065	0.130681	9.90034	17.5197	51.3009	111.951	121.463	153.322	111.055	82.7586	17	78605233	78632155	-1	101928710	lncRNA	SCAT1	S-phase cancer associated transcript 1 [Source:HGNC Symbol;Acc:HGNC:52930]
ENSG00000246582	16.509	4.91501	2.29719	0.912757	2.51677	0.0118438	0.130935	3.30011	7.50845	0	33.6845	35.6292	17.423	23.4924	11.0345	8	23224471	23230926	1	389641	lncRNA		novel transcript, antisense to TNFRSF10A
ENSG00000130733	949.329	1.81701	0.861566	0.342372	2.51646	0.0118541	0.130935	563.77	719.977	755.085	1024.41	1938.55	1106.94	829.352	656.552	19	10922185	10928681	-1	78992	protein_coding	YIPF2	Yip1 domain family member 2 [Source:HGNC Symbol;Acc:HGNC:28476]
ENSG00000130396	600.879	-2.03903	-1.02788	0.408427	-2.51668	0.0118467	0.130935	988.934	1162.97	573.929	335.854	260.741	394.921	589.445	500.23	6	167826922	167972023	1	4301	protein_coding	AFDN	afadin, adherens junction formation factor [Source:HGNC Symbol;Acc:HGNC:7137]
ENSG00000262619	120.599	-2.00641	-1.00462	0.399273	-2.51612	0.0118655	0.130971	217.808	161.014	102.602	98.0814	63.1608	94.084	66.2058	161.839	13	22859050	22916369	-1		lncRNA	LINC00621	long intergenic non-protein coding RNA 621 [Source:HGNC Symbol;Acc:HGNC:44227]
ENSG00000182195	4040.19	2.57024	1.3619	0.541376	2.51563	0.0118819	0.131062	1047.79	1490.84	3180.66	3659.72	12479.9	4145.51	2982.82	3334.25	X	141111605	141177129	-1	23641	protein_coding	LDOC1	LDOC1 regulator of NFKB signaling [Source:HGNC Symbol;Acc:HGNC:6548]
ENSG00000275993	125.639	2.78778	1.47912	0.58812	2.51499	0.0119036	0.131211	30.8011	35.0394	43.2851	131.766	191.102	171.907	244.89	156.322	21	6111131	6123778	1	102724428	protein_coding	SIK1B	salt inducible kinase 1B (putative) [Source:HGNC Symbol;Acc:HGNC:52389]
ENSG00000233058	7.9465	12.2728	3.61739	1.43856	2.51459	0.0119172	0.131269	1.10004	1.66854	0	21.7959	0	15.0999	22.0686	1.83908	3	194487140	194521156	1		lncRNA	LINC00884	long intergenic non-protein coding RNA 884 [Source:HGNC Symbol;Acc:HGNC:48570]
ENSG00000168488	5780.38	2.0412	1.02942	0.409488	2.51392	0.0119398	0.131428	2785.3	5258.41	3230.35	5272.62	13658.9	7424.51	4682.81	3930.11	16	28823035	28837237	1	11273	protein_coding	ATXN2L	ataxin 2 like [Source:HGNC Symbol;Acc:HGNC:31326]
ENSG00000158825	9123.12	1.86292	0.897563	0.357118	2.51335	0.011959	0.131549	5409.44	6533.18	8604.12	6927.12	17552.2	11934.7	11077	4947.13	1	20589086	20618903	1	978	protein_coding	CDA	cytidine deaminase [Source:HGNC Symbol;Acc:HGNC:1712]
ENSG00000179010	5724.28	-1.99022	-0.992929	0.395294	-2.51188	0.0120091	0.132009	13506.3	6473.11	4488.83	4626.67	3041.44	3160.53	4486.33	6011.03	4	6640091	6642745	1	93621	protein_coding	MRFAP1	Morf4 family associated protein 1 [Source:HGNC Symbol;Acc:HGNC:24549]
ENSG00000261663	71.2445	-2.97629	-1.57352	0.626505	-2.51158	0.0120193	0.132031	70.9525	45.8849	190.775	47.5546	11.3366	36.0075	46.9847	120.46	16	2240487	2241818	1		lncRNA		novel transcript, antisense to DCI
ENSG00000249593	5.45326	64.8571	6.01919	2.39754	2.51057	0.0120537	0.132318	0	0	0	4.9536	37.2487	0	1.42378	0	5	139012647	139051203	1		lncRNA		novel transcript
ENSG00000237807	33.0494	8.16642	3.0297	1.20802	2.50798	0.0121422	0.132883	0	6.67417	0	24.768	24.2926	62.7227	123.869	22.069	8	53493523	53524336	-1	100507516	lncRNA		novel transcript
ENSG00000126003	371.076	1.83888	0.878831	0.350339	2.50851	0.0121241	0.132883	167.206	226.922	267.727	505.268	571.687	411.182	434.253	384.368	20	32192504	32207743	-1	5326	protein_coding	PLAGL2	PLAG1 like zinc finger 2 [Source:HGNC Symbol;Acc:HGNC:9047]
ENSG00000164985	352.903	-1.77605	-0.82867	0.33043	-2.50785	0.0121468	0.132883	448.266	641.555	426.439	240.745	260.741	256.698	259.128	289.655	9	15464066	15510995	-1	11168	protein_coding	PSIP1	PC4 and SFRS1 interacting protein 1 [Source:HGNC Symbol;Acc:HGNC:9527]
ENSG00000118707	258.379	-2.17646	-1.12198	0.447358	-2.50802	0.0121411	0.132883	299.21	191.048	485.755	85.202	155.473	171.907	237.059	441.379	20	36573488	36593950	1	60436	protein_coding	TGIF2	TGFB induced factor homeobox 2 [Source:HGNC Symbol;Acc:HGNC:15764]
ENSG00000100567	378.661	-2.18638	-1.12855	0.449856	-2.50868	0.0121182	0.132883	799.728	659.909	259.711	263.532	166.809	181.199	338.86	359.54	14	58244843	58272012	1	5684	protein_coding	PSMA3	proteasome 20S subunit alpha 3 [Source:HGNC Symbol;Acc:HGNC:9532]
ENSG00000158104	18.1021	10.7575	3.42727	1.36684	2.50744	0.0121609	0.132946	1.10004	0	0	32.6938	84.2144	5.80766	9.96646	11.0345	12	121839527	121863596	-1	3242	protein_coding	HPD	4-hydroxyphenylpyruvate dioxygenase [Source:HGNC Symbol;Acc:HGNC:5147]
ENSG00000138347	112.509	3.08198	1.62386	0.648032	2.50583	0.0122165	0.133463	29.151	11.6798	99.3955	192.2	165.19	87.1149	233.5	81.8391	10	68106117	68212017	1	84665	protein_coding	MYPN	myopalladin [Source:HGNC Symbol;Acc:HGNC:23246]
ENSG00000166037	111.184	-2.50025	-1.32207	0.527697	-2.50536	0.0122328	0.13355	112.204	302.006	97.7923	54.4896	35.6292	68.5304	94.6814	124.138	11	95789965	95832693	1	9702	protein_coding	CEP57	centrosomal protein 57 [Source:HGNC Symbol;Acc:HGNC:30794]
ENSG00000048649	112.432	-2.47721	-1.30872	0.52242	-2.5051	0.0122416	0.133555	143.555	317.858	86.5703	54.4896	55.0633	65.0458	84.003	92.8736	11	77659996	77821017	-1	51773	protein_coding	RSF1	remodeling and spacing factor 1 [Source:HGNC Symbol;Acc:HGNC:18118]
ENSG00000269504	5.88214	-59.008	-5.88284	2.34879	-2.50463	0.012258	0.133643	3.30011	0	40.0788	0	0	0	0	3.67816	19	22017898	22052370	-1		lncRNA		novel transcript
ENSG00000182919	30.3707	-4.709	-2.23542	0.89262	-2.50434	0.0122681	0.133661	30.251	49.222	102.602	12.8794	0	11.6153	17.0854	19.3103	11	93741591	93764749	1	28970	protein_coding	C11orf54	chromosome 11 open reading frame 54 [Source:HGNC Symbol;Acc:HGNC:30204]
ENSG00000073614	110.731	-2.14853	-1.10335	0.440683	-2.50373	0.0122893	0.133724	151.805	162.683	214.823	63.4061	61.5413	62.7227	92.5457	76.3218	12	280057	389320	-1	5927	protein_coding	KDM5A	lysine demethylase 5A [Source:HGNC Symbol;Acc:HGNC:9886]
ENSG00000164414	52.3598	-3.04018	-1.60416	0.640717	-2.50369	0.0122906	0.133724	100.653	109.29	54.5072	6.93504	34.0097	20.9076	42.0015	50.5747	6	87470623	87512336	1	10559	protein_coding	SLC35A1	solute carrier family 35 member A1 [Source:HGNC Symbol;Acc:HGNC:11021]
ENSG00000019186	426.899	22.5655	4.49605	1.79647	2.50271	0.0123246	0.13382	0	0	92.9829	344.771	527.96	910.641	1486.43	52.4138	20	54153446	54173986	-1	1591	protein_coding	CYP24A1	cytochrome P450 family 24 subfamily A member 1 [Source:HGNC Symbol;Acc:HGNC:2602]
ENSG00000225614	42.9706	4.69103	2.22991	0.890995	2.50272	0.0123244	0.13382	3.30011	10.0113	9.61892	21.7959	21.0536	114.992	125.293	37.7011	16	88382959	88440757	1	84627	protein_coding	ZNF469	zinc finger protein 469 [Source:HGNC Symbol;Acc:HGNC:23216]
ENSG00000140199	69.5733	-2.10506	-1.07386	0.429054	-2.50285	0.0123196	0.13382	94.0533	132.649	88.1734	47.5546	43.7267	39.4921	48.4085	62.5287	15	34229784	34338060	-1	9990	protein_coding	SLC12A6	solute carrier family 12 member 6 [Source:HGNC Symbol;Acc:HGNC:10914]
ENSG00000139737	28.3708	-6.91784	-2.79032	1.11509	-2.50233	0.0123379	0.133874	89.1031	49.222	48.0946	8.91649	19.4341	1.16153	0	11.0345	13	77697687	77764242	1	122060	protein_coding	SLAIN1	SLAIN motif family member 1 [Source:HGNC Symbol;Acc:HGNC:26387]
ENSG00000109062	2287.63	1.83314	0.874316	0.349758	2.49977	0.0124272	0.134752	1323.35	1851.25	1867.67	2704.67	4260.93	3226.73	1649.45	1417.01	17	74748628	74769353	1	9368	protein_coding	SLC9A3R1	SLC9A3 regulator 1 [Source:HGNC Symbol;Acc:HGNC:11075]
ENSG00000276180	66.0617	2.55772	1.35486	0.542403	2.49788	0.0124937	0.135381	20.3507	25.8624	54.5072	114.924	137.658	67.3688	59.0869	48.7356	6	27138588	27139881	1	8294	protein_coding	H4C9	H4 clustered histone 9 [Source:HGNC Symbol;Acc:HGNC:4793]
ENSG00000158050	29.9657	6.85735	2.77765	1.11237	2.49706	0.0125226	0.135602	7.15025	0	0	77.2762	45.3462	49.9459	37.0183	22.9885	2	96143169	96145440	-1	1844	protein_coding	DUSP2	dual specificity phosphatase 2 [Source:HGNC Symbol;Acc:HGNC:3068]
ENSG00000271976	16.9295	-10.1478	-3.3431	1.33909	-2.49654	0.012541	0.13571	39.0514	21.6911	38.4757	0	0	0	11.3902	24.8276	3	53858994	53861576	-1		lncRNA		novel transcript, antisense to IL17RB
ENSG00000180537	103.753	-3.57606	-1.83837	0.736674	-2.4955	0.0125778	0.136016	255.209	251.116	78.5545	81.2391	4.85853	44.1382	50.5442	64.3678	6	13924446	13980310	1	221687	protein_coding	RNF182	ring finger protein 182 [Source:HGNC Symbol;Acc:HGNC:28522]
ENSG00000125740	23.8335	3.66299	1.87302	0.750669	2.49514	0.0125909	0.136065	2.7501	9.17699	16.0315	47.5546	30.7707	49.9459	20.6448	13.7931	19	45467995	45475179	1	2354	protein_coding	FOSB	FosB proto-oncogene, AP-1 transcription factor subunit [Source:HGNC Symbol;Acc:HGNC:3797]
ENSG00000234009	9.13608	-7.65688	-2.93676	1.17745	-2.49417	0.0126253	0.136345	16.5006	3.33709	38.4757	2.97216	1.61951	2.32306	1.42378	6.43678	22	42776406	42777296	-1		processed_pseudogene	RPL5P34	ribosomal protein L5 pseudogene 34 [Source:HGNC Symbol;Acc:HGNC:36463]
ENSG00000229950	125.214	-2.40587	-1.26656	0.507916	-2.49364	0.0126441	0.136456	150.155	122.638	274.139	26.7495	79.3559	108.022	79.7317	160.92	6	10409340	10416446	1		lncRNA	TFAP2A-AS1	TFAP2A antisense RNA 1 [Source:HGNC Symbol;Acc:HGNC:40579]
ENSG00000171385	11.4205	-9.18389	-3.19911	1.28321	-2.49305	0.012665	0.136589	13.2005	24.1939	35.2694	0	4.85853	4.64613	0	9.1954	1	111770662	111989668	-1	3752	protein_coding	KCND3	potassium voltage-gated channel subfamily D member 3 [Source:HGNC Symbol;Acc:HGNC:6239]
ENSG00000188191	739.494	2.71172	1.43921	0.577348	2.49279	0.0126742	0.136596	217.258	222.751	620.42	1473.2	1925.6	580.766	341.707	534.253	7	549197	727650	-1	5575	protein_coding	PRKAR1B	protein kinase cAMP-dependent type I regulatory subunit beta [Source:HGNC Symbol;Acc:HGNC:9390]
ENSG00000226835	99.6068	4.08485	2.03028	0.814714	2.49202	0.0127019	0.136802	36.3013	19.1883	33.6662	29.7216	479.375	54.592	76.8841	67.1264	1	94247819	94411036	1	107985092	lncRNA	ARHGAP29-AS1	ARHGAP29 antisense RNA 1 [Source:HGNC Symbol;Acc:HGNC:54311]
ENSG00000167291	3538.18	1.55038	0.632618	0.253909	2.49151	0.0127201	0.136906	2206.13	3423.02	2677.27	4394.84	4785.65	4372	3654.84	2791.72	17	79932343	80035872	-1	125058	protein_coding	TBC1D16	TBC1 domain family member 16 [Source:HGNC Symbol;Acc:HGNC:28356]
ENSG00000272888	106.377	-2.73164	-1.44977	0.582101	-2.49058	0.0127536	0.137174	263.459	140.158	89.7766	39.6288	22.6731	52.2689	112.479	130.575	15	92819540	92899701	1		lncRNA	CHASERR	CHD2 adjacent suppressive regulatory RNA [Source:HGNC Symbol;Acc:HGNC:48626]
ENSG00000167394	335.577	2.01301	1.00936	0.405391	2.48983	0.0127803	0.137369	161.156	256.121	238.87	437.899	659.14	485.52	211.431	234.483	16	31060843	31074240	-1	79759	protein_coding	ZNF668	zinc finger protein 668 [Source:HGNC Symbol;Acc:HGNC:25821]
ENSG00000123416	21181.8	1.63608	0.71024	0.285324	2.48924	0.0128017	0.137414	13655.3	15823.6	18064.3	22479.5	24524.2	37202.7	20964.4	16740.2	12	49127782	49131397	-1	10376	protein_coding	TUBA1B	tubulin alpha 1b [Source:HGNC Symbol;Acc:HGNC:18809]
ENSG00000166670	83.6787	-36.28	-5.1811	2.08134	-2.48931	0.0127992	0.137414	344.862	272.807	0	9.90721	0	0	7.83079	34.023	11	102770502	102780628	-1	4319	protein_coding	MMP10	matrix metallopeptidase 10 [Source:HGNC Symbol;Acc:HGNC:7156]
ENSG00000145022	1250.56	1.8707	0.903575	0.363053	2.48883	0.0128166	0.137481	875.63	1050.35	787.148	2104.29	2251.12	1268.39	896.981	770.575	3	49412206	49416475	1	6988	protein_coding	TCTA	T cell leukemia translocation altered [Source:HGNC Symbol;Acc:HGNC:11692]
ENSG00000196549	7.50472	33.6903	5.07426	2.03951	2.48798	0.0128471	0.137592	0.550019	0	0	3.96288	53.4438	1.16153	0	0.91954	3	155024124	155183704	1	4311	protein_coding	MME	membrane metalloendopeptidase [Source:HGNC Symbol;Acc:HGNC:7154]
ENSG00000143786	151.747	2.97601	1.57338	0.632432	2.48782	0.0128527	0.137592	37.9513	25.8624	67.3324	336.845	100.41	250.891	219.974	174.713	1	224434660	224740554	1	149111	protein_coding	CNIH3	cornichon family AMPA receptor auxiliary protein 3 [Source:HGNC Symbol;Acc:HGNC:26802]
ENSG00000106290	1336.73	2.03237	1.02316	0.411237	2.488	0.0128462	0.137592	624.272	1320.65	708.594	1631.72	2996.09	1500.7	1040.07	871.724	7	100107070	100119841	-1	6878	protein_coding	TAF6	TATA-box binding protein associated factor 6 [Source:HGNC Symbol;Acc:HGNC:11540]
ENSG00000129925	5055.3	2.15627	1.10854	0.445835	2.48643	0.0129032	0.137948	2240.23	3433.03	4280.42	5867.05	12813.6	5947.04	3001.33	2859.77	16	370788	387113	-1	58986	protein_coding	PGAP6	post-glycosylphosphatidylinositol attachment to proteins 6 [Source:HGNC Symbol;Acc:HGNC:17205]
ENSG00000131242	44.1945	-5.04528	-2.33493	0.939003	-2.48661	0.0128967	0.137948	36.3013	36.708	46.4914	12.8794	0	10.4538	34.1707	176.552	17	31391675	31538211	1	84440	protein_coding	RAB11FIP4	RAB11 family interacting protein 4 [Source:HGNC Symbol;Acc:HGNC:30267]
ENSG00000140416	3042.71	2.59419	1.37528	0.553172	2.48618	0.0129124	0.137954	960.333	870.145	1640.03	2263.8	2234.92	4534.62	8534.85	3302.99	15	63042632	63071915	1	7168	protein_coding	TPM1	tropomyosin 1 [Source:HGNC Symbol;Acc:HGNC:12010]
ENSG00000227076	33.4372	3.43879	1.7819	0.717239	2.48439	0.0129773	0.138545	4.95017	7.50845	33.6662	42.601	72.8779	51.1074	39.1539	15.6322	10	127934698	127936167	1		lncRNA		novel transcript
ENSG00000064601	3397.78	2.00546	1.00394	0.40417	2.48394	0.0129937	0.138545	1354.7	1762.82	2694.9	3767.71	7435.16	3709.93	3224.86	3232.18	20	45890144	45898824	1	5476	protein_coding	CTSA	cathepsin A [Source:HGNC Symbol;Acc:HGNC:9251]
ENSG00000123178	142.397	-1.91955	-0.940765	0.378729	-2.484	0.0129915	0.138545	221.108	192.717	120.236	94.1185	68.0194	110.345	117.462	215.172	13	49912702	49936490	-1	57213	protein_coding	SPRYD7	SPRY domain containing 7 [Source:HGNC Symbol;Acc:HGNC:14297]
ENSG00000272512	10.5381	8.23463	3.0417	1.22562	2.48177	0.0130732	0.138831	3.30011	1.66854	0	1.98144	38.8682	25.5537	9.25457	3.67816	1	995966	998051	-1		lncRNA		novel transcript
ENSG00000184792	135.238	2.35936	1.2384	0.499103	2.48124	0.0130925	0.138831	34.1012	60.9018	112.221	194.181	280.175	146.353	138.107	115.862	22	30693782	30907824	1	23762	protein_coding	OSBP2	oxysterol binding protein 2 [Source:HGNC Symbol;Acc:HGNC:8504]
ENSG00000106785	624.68	1.83799	0.878125	0.353803	2.48196	0.0130662	0.138831	394.914	272.807	479.343	925.333	979.803	574.958	756.027	614.253	9	98069275	98119222	-1	9830	protein_coding	TRIM14	tripartite motif containing 14 [Source:HGNC Symbol;Acc:HGNC:16283]
ENSG00000139266	225.316	-2.449	-1.29219	0.520952	-2.48045	0.0131218	0.138831	430.115	362.074	246.886	46.5639	80.9754	236.952	158.04	240.92	12	57755103	57760411	1	92979	protein_coding	MARCHF9	membrane associated ring-CH-type finger 9 [Source:HGNC Symbol;Acc:HGNC:25139]
ENSG00000250317	186.877	-2.90713	-1.5396	0.620713	-2.48037	0.0131248	0.138831	576.42	307.846	68.9356	124.831	80.9754	48.7843	128.14	159.08	4	25861830	25929874	1	389203	protein_coding	SMIM20	small integral membrane protein 20 [Source:HGNC Symbol;Acc:HGNC:37260]
ENSG00000067900	318.037	-2.9182	-1.54508	0.622619	-2.48159	0.0130799	0.138831	416.364	1051.18	253.298	69.3504	105.268	176.553	297.57	174.713	18	20946906	21111813	-1	6093	protein_coding	ROCK1	Rho associated coiled-coil containing protein kinase 1 [Source:HGNC Symbol;Acc:HGNC:10251]
ENSG00000205593	60.2504	-2.9499	-1.56067	0.628923	-2.48149	0.0130835	0.138831	63.2522	90.9356	117.03	6.93504	55.0633	22.0691	38.4421	88.2759	22	50309030	50327012	-1	414918	protein_coding	DENND6B	DENN domain containing 6B [Source:HGNC Symbol;Acc:HGNC:32690]
ENSG00000069020	31.6732	-3.38795	-1.76041	0.709694	-2.48052	0.0131189	0.138831	48.4017	73.4159	56.1104	23.7773	14.5756	13.9384	5.69512	17.4713	5	66596361	67169595	1	375449	protein_coding	MAST4	microtubule associated serine/threonine kinase family member 4 [Source:HGNC Symbol;Acc:HGNC:19037]
ENSG00000288380	29.4779	-3.93703	-1.97711	0.796448	-2.48241	0.0130498	0.138831	74.2526	50.0563	36.8725	5.94432	1.61951	17.423	22.0686	27.5862
ENSG00000232456	22.7579	-4.01882	-2.00677	0.808327	-2.48262	0.0130419	0.138831	9.35032	30.0338	76.9513	6.93504	12.9561	9.29225	7.1189	29.4253	1	16035178	16040029	-1		unprocessed_pseudogene		pseudogene similar to part of novel protein FLJ36766
ENSG00000128739	46.5097	-4.01923	-2.00692	0.808347	-2.48275	0.0130374	0.138831	42.9015	10.8455	193.982	11.8886	19.4341	23.2306	19.221	50.5747	15	24823637	24978723	1	6638	protein_coding	SNRPN	small nuclear ribonucleoprotein polypeptide N [Source:HGNC Symbol;Acc:HGNC:11164]
ENSG00000166349	12.3633	-9.03382	-3.17534	1.27992	-2.48088	0.0131057	0.138831	3.85013	4.17136	64.1261	1.98144	0	2.32306	4.98323	17.4713	11	36510709	36593156	1	5896	protein_coding	RAG1	recombination activating 1 [Source:HGNC Symbol;Acc:HGNC:9831]
ENSG00000158089	333.171	4.54602	2.1846	0.881178	2.47918	0.0131683	0.139199	9.90034	6.67417	274.139	853.011	540.916	498.297	291.163	191.264	2	30910467	31155202	-1	79623	protein_coding	GALNT14	polypeptide N-acetylgalactosaminyltransferase 14 [Source:HGNC Symbol;Acc:HGNC:22946]
ENSG00000122034	723.585	-2.95069	-1.56105	0.629812	-2.4786	0.0131901	0.139337	2858.45	768.364	354.297	349.724	505.287	303.16	308.248	341.149	13	27424619	27435823	1	2971	protein_coding	GTF3A	general transcription factor IIIA [Source:HGNC Symbol;Acc:HGNC:4662]
ENSG00000196914	712.005	-2.94686	-1.55918	0.629147	-2.47824	0.0132032	0.139383	866.28	2627.12	266.123	326.938	191.102	378.659	546.02	493.793	11	120336413	120489937	1	23365	protein_coding	ARHGEF12	Rho guanine nucleotide exchange factor 12 [Source:HGNC Symbol;Acc:HGNC:14193]
ENSG00000171992	1971.59	2.25796	1.17502	0.474334	2.4772	0.0132419	0.139608	497.767	1694.41	1160.68	1326.58	3945.12	1993.19	3666.23	1488.74	5	150601080	150659207	1	11346	protein_coding	SYNPO	synaptopodin [Source:HGNC Symbol;Acc:HGNC:30672]
ENSG00000163029	99.5731	-2.57465	-1.36437	0.550738	-2.47736	0.0132359	0.139608	81.4028	292.829	105.808	33.6845	58.3023	54.592	76.1722	93.7931	2	17663812	17800242	-1	79677	protein_coding	SMC6	structural maintenance of chromosomes 6 [Source:HGNC Symbol;Acc:HGNC:20466]
ENSG00000127589	193.61	2.02401	1.01722	0.410711	2.47672	0.0132596	0.13961	77.0027	144.329	113.824	213.996	383.824	248.568	190.786	176.552	8	30351873	30353518	1		transcribed_processed_pseudogene	TUBBP1	tubulin beta pseudogene 1 [Source:HGNC Symbol;Acc:HGNC:12414]
ENSG00000279807	6.12142	-36.6662	-5.19638	2.09801	-2.47681	0.0132563	0.13961	4.95017	0	36.8725	0	0	0	0.71189	6.43678	19	11208195	11208702	1		TEC		TEC
ENSG00000248538	11.4047	15.3543	3.94057	1.59231	2.47476	0.0133326	0.140154	0	0	0	3.96288	58.3023	12.7768	10.6783	5.51724	8	9151695	9425524	1	157273	lncRNA		novel transcript
ENSG00000231528	19.0193	5.70249	2.51159	1.01494	2.47461	0.0133382	0.140154	4.95017	2.50282	0	26.7495	68.0194	17.423	17.7972	14.7126	9	113113042	113119928	1	286333	lncRNA	FAM225A	family with sequence similarity 225 member A [Source:HGNC Symbol;Acc:HGNC:27855]
ENSG00000159788	975.11	-1.60859	-0.685801	0.277159	-2.47439	0.0133464	0.140154	1003.78	1079.55	1268.09	759.883	931.217	605.158	694.804	1458.39	4	3293028	3439913	1	6002	protein_coding	RGS12	regulator of G protein signaling 12 [Source:HGNC Symbol;Acc:HGNC:9994]
ENSG00000101605	11.62	-12.2376	-3.61325	1.4601	-2.47466	0.0133363	0.140154	12.6504	16.6854	56.1104	0	0	2.32306	4.27134	0.91954	18	3066807	3219968	-1	8736	protein_coding	MYOM1	myomesin 1 [Source:HGNC Symbol;Acc:HGNC:7613]
ENSG00000128604	324.898	1.94872	0.962526	0.389166	2.4733	0.0133871	0.14049	143.555	289.492	229.251	437.899	644.564	360.075	275.501	218.851	7	128937457	128950038	1	3663	protein_coding	IRF5	interferon regulatory factor 5 [Source:HGNC Symbol;Acc:HGNC:6120]
ENSG00000196924	262447	1.99564	0.996853	0.403147	2.47268	0.0134104	0.14055	88166.4	223661	228767	197382	368022	490797	342495	160284	X	154348524	154374634	-1	2316	protein_coding	FLNA	filamin A [Source:HGNC Symbol;Acc:HGNC:3754]
[truncated: 1,304 more rows]

## Sheet: Table S16
Gene Set Name [# Genes (K)]	Description	# Genes in Overlap (k)	p-value	FDR q-value
[truncated: 14 more rows]

## Sheet: Table S17
Gene Set Name [# Genes (K)]	Description	# Genes in Overlap (k)	p-value	FDR q-value
[truncated: 18 more rows]

## Sheet: Table S18
Gene Set Name [# Genes (K)]	Description	# Genes in Overlap (k)	p-value	FDR q-value
[truncated: 26 more rows]

[truncated: 4 more sheets: Table S19, Table S20, Table S21, Table S22]
