# Supplementary material for: Phosphodiesterase 10A (PDE10A) as a novel target to suppress β-catenin and RAS signaling in epithelial ovarian cancer
Source: J Ovarian Res. 2022 Nov 2;15:120. doi: 10.1186/s13048-022-01050-9 (PMC9632086; doi:10.1186/s13048-022-01050-9)
Supplement: Supplementary file 1 — Additional file 1. [file 13048_2022_1050_MOESM1_ESM.zip › Tables-S23-S25.xlsx]

## Sheet: Key
Supplemental Information regarding meta-analysis comparing the molecular profiles of TCGA OVCA PDE10A-high vs. -low tumors with the one observed in SKOV3 PDE10A KO clones
TableS23	iPathway Guide meta-analysis results showing DEGs that overlap between the two studies (SKOV3 PDE10A KO and TCGA OVCA PDE10A-high vs -low)
	Genes for which the fold-change is inversely correlated between the two studies are highlighted in yellow.
TableS25	iPathway Guide meta-analysis results showing differentially expressed "GO biological processes" that overlap between the two studies (SKOV3 PDE10A KO and TCGA OVCA PDE10A-high vs -low).
	p-values adjusted by Bonferroni
TableS24	iPathway Guide meta-analysis results showing differentially expressed KEGG pathways that overlap between the two studies (SKOV3 PDE10A KO and TCGA OVCA PDE10A-high vs -low).

## Sheet: TableS23
Fold-change coherent with PDE10A fold-change?	Gene	logfc (SKOV3 PDE10A KO vs. SKOV3 PDE10A WT - mRNA (RNA-seq))	adjpv (SKOV3 PDE10A KO vs. SKOV3 PDE10A WT - mRNA (RNA-seq))	logfc (PDE10A-highZ1.5 vs. PDE10A-lowZ-1.5 - mRNA (RNA-seq))	adjpv (PDE10A-highZ1.5 vs. PDE10A-lowZ-1.5 - mRNA (RNA-seq))
x	PDE10A	-3.00695	0.00987213	6.54	1e-06
x	TAFA5	-7.067	6.84952e-06	3.22	0.0249
x	SORCS2	-2.41437	0.000121167	3.09	0.0589
x	EDNRA	-4.97238	0.0197957	3	0.00406
x	CHRD	-4.84263	0.00120029	3	0.0124
x	FNDC1	-2.27376	0.0229737	2.96	0.0355
x	SPSB4	-2.50669	0.000121384	2.94	0.0546
x	SFRP1	-3.37087	6.34815e-06	2.94	0.0873
x	UBE2QL1	-7.96965	1e-06	2.91	0.0143
x	DCLK1	-3.40516	0.000252808	2.9	0.0519
x	GLT8D2	-2.48744	0.0142638	2.87	0.0103
x	COL1A2	-3.37157	0.000988248	2.7	0.00521
x	OLFML2B	-5.90127	1e-06	2.52	0.021
x	SLC6A17	-1.8404	0.00271547	2.51	0.00793
x	SHISAL1	-2.09824	0.017315	2.51	0.0919
x	PDE3B	-2.53216	0.0136966	2.5	0.0128
x	PRDM6	-2.06795	0.0126128	2.5	0.0177
x	SH3RF3	-1.37054	0.019088	2.42	0.0103
x	CYP1B1	-2.63605	0.00964958	2.37	0.0522
x	HHIP	-3.75836	0.0113531	2.32	0.0278
x	SAMD14	-2.30623	0.0265597	2.27	0.00539
x	SMOC2	-1.82806	0.0421732	2.21	0.0418
x	KIF26A	-4.39914	0.00870958	2.07	0.0487
x	ZFHX4-AS1	-6.50174	0.00686127	2.07	0.0783
x	DAAM2	-1.90955	0.0037389	2	0.0355
x	RTN1	-4.75278	1e-06	1.94	0.0224
x	GLI1	-2.62933	0.0333419	1.93	0.0197
x	FZD1	-1.8783	2.32001e-05	1.88	0.00601
x	HMCN1	-5.14725	0.00252844	1.78	0.0836
x	POGLUT2	-1.46283	0.0371724	1.66	0.00601
x	CBFA2T3	-8.26788	1e-06	1.66	0.0942
x	HCN2	-2.77312	4.434e-05	1.59	0.0807
x	FAM78A	-2.67211	3.58116e-05	1.53	0.0238
x	VASH1	-1.65816	0.0176608	1.44	0.0114
x	TRIB2	-4.07186	1.17631e-06	1.42	0.055
x	FAM241A	-1.84591	0.00402072	1.4	0.0818
x	RCBTB2	-1.68924	0.0107387	1.38	0.0915
x	TCN2	-1.1416	0.0465316	1.37	0.0822
x	LRRC8C	-1.45958	0.0251735	1.32	0.0164
x	SEMA6B	-2.24599	0.0106247	1.2	0.07
x	DRAM1	-1.97319	0.00215765	1.18	0.0856
x	STOX2	-1.84278	0.0245437	1.17	0.0139
x	TMEM170B	-3.51722	0.00292138	0.82	0.068
x	ING1	-1.40857	0.00953858	0.81	0.0174
x	ARGLU1	-1.44099	0.0434817	0.72	0.0525
x	TEX30	-2.27223	0.0143126	0.66	0.0763
x	STIM2	-1.65253	0.0173277	0.62	0.0537
x	TMEM25	3.56422	0.00879272	-0.7	0.0668
x	VAMP8	1.38136	0.0084243	-1.04	0.0632
x	RTKN	1.46433	0.0137809	-0.96	0.0468
x	AIMP2	1.28149	0.00363252	-0.82	0.039
x	LINC01184	1.3257	0.0272011	-0.93	0.0342
	MSC	2.03445	0.0378864	3.1	0.0103
	ADAMTS12	5.61912	0.000241163	2.76	0.0188
	DIO2	3.42012	0.0409789	2.68	0.0311
	PDGFRB	2.9653	0.0470008	2.59	0.004
	ARSI	4.51823	1e-06	2.51	0.0208
	MXRA8	2.86823	0.0356392	2.41	0.0596
	COPZ2	4.133	2.67194e-06	2.39	0.0393
	NLRP1	2.869	0.00855811	2.24	0.00545
	PMP22	1.59862	4.56887e-05	2.19	0.00824
	DOCK10	1.38565	0.0490633	2.13	0.0142
	ABLIM3	1.96604	7.66908e-05	2.09	0.0103
	COL6A1	1.38233	0.0310446	2.09	0.0196
	PEAR1	2.27501	0.0259439	2.06	0.0388
	ECM1	2.03035	0.00915653	1.99	0.0159
	BVES	2.24887	0.00950754	1.93	0.0812
	PAPSS2	1.57007	0.0392948	1.89	0.0137
	LOXL2	1.47811	0.00548083	1.85	0.021
	ITGA5	1.4644	0.00134082	1.72	0.0216
	ITGA4	3.05153	0.000452506	1.7	0.021
	MLLT11	4.30906	1e-06	1.7	0.0749
	LRP1	1.45321	0.0444949	1.61	0.0406
	MYLK	1.90212	0.00999025	1.46	0.0766
	S1PR1	3.23778	0.041863	1.41	0.0305
	STARD8	2.09753	3.33168e-06	1.4	0.0154
	PALLD	1.25724	0.00099601	1.32	0.0519
	SLC7A7	2.3344	0.0262593	1.3	0.0632
	ROBO4	4.96797	0.0122069	1.12	0.0596
	WDR81	1.55909	0.0484035	0.91	0.0739
	DVL2	0.944011	0.0321955	0.79	0.0505
	SMG6	1.16532	0.021298	0.77	0.0265
	SHC1	0.933979	0.0444114	0.72	0.0377
	DUT	-1.18226	0.0491819	-0.63	0.0875
	ESR1	-2.56616	0.00916706	-2.21	0.0898
	GLB1L2	-1.41777	0.034194	-1.79	0.0894
	SOX17	-1.12109	0.0484035	-1.98	0.072
	ALDH3A1	-4.07574	1e-06	-2.35	0.0634
	C2orf88	-2.27773	3.47357e-05	-3.07	0.0191

## Sheet: TableS24
entity	name	goId (SKOV3 PDE10A KO vs. SKOV3 PDE10A WT - mRNA (RNA-seq))	countDE (SKOV3 PDE10A KO vs. SKOV3 PDE10A WT - mRNA (RNA-seq))	countAll (SKOV3 PDE10A KO vs. SKOV3 PDE10A WT - mRNA (RNA-seq))	pv_bonferroni (SKOV3 PDE10A KO vs. SKOV3 PDE10A WT - mRNA (RNA-seq))	goId (PDE10A-highZ1.5 vs. PDE10A-lowZ-1.5 - mRNA (RNA-seq))	countDE (PDE10A-highZ1.5 vs. PDE10A-lowZ-1.5 - mRNA (RNA-seq))	countAll (PDE10A-highZ1.5 vs. PDE10A-lowZ-1.5 - mRNA (RNA-seq))	pv_bonferroni (PDE10A-highZ1.5 vs. PDE10A-lowZ-1.5 - mRNA (RNA-seq))
281085	anatomical structure development	GO:0048856	319	4055	3.02588e-05	GO:0048856	605	5739	8.36722e-14
280882	anatomical structure formation involved in morphogenesis	GO:0048646	79	780	0.0261326	GO:0048646	191	1087	1.7252e-22
263070	anatomical structure morphogenesis	GO:0009653	173	1958	0.00041262	GO:0009653	347	2665	1.20764e-18
268502	biological adhesion	GO:0022610	101	947	6.877e-05	GO:0022610	217	1432	1.98398e-17
261372	cell adhesion	GO:0007155	101	943	5.57037e-05	GO:0007155	216	1426	2.67406e-17
261371	cell communication	GO:0007154	319	4198	0.00165048	GO:0007154	595	6106	4.14048e-06
265653	cell migration	GO:0016477	104	1025	0.000557037	GO:0016477	238	1438	1e-24
281098	cell motility	GO:0048870	110	1125	0.00151294	GO:0048870	249	1605	3.10536e-22
261383	cell surface receptor signaling pathway	GO:0007166	172	2049	0.0144417	GO:0007166	320	2924	3.96796e-06
290676	cell-cell adhesion	GO:0098609	62	564	0.0233818	GO:0098609	111	860	0.00267406
270810	developmental process	GO:0032502	343	4407	1.44417e-05	GO:0032502	654	6224	1.2939e-15
282777	localization of cell	GO:0051674	110	1125	0.00151294	GO:0051674	249	1605	3.10536e-22
275053	locomotion	GO:0040011	119	1254	0.00226941	GO:0040011	266	1795	5.43438e-21
261212	movement of cell or subcellular component	GO:0006928	140	1482	0.00020631	GO:0006928	292	2072	5.26186e-20
261466	multicellular organism development	GO:0007275	301	3720	5.22652e-06	GO:0007275	563	5269	2.1565e-13
270809	multicellular organismal process	GO:0032501	381	4809	2.33818e-08	GO:0032501	721	7181	5.26186e-13
268722	regulation of cell adhesion	GO:0030155	55	472	0.0151294	GO:0030155	107	703	5.26186e-07
268890	regulation of cell migration	GO:0030334	69	636	0.0103155	GO:0030334	160	862	9.4886e-21
299733	regulation of cell motility	GO:2000145	73	675	0.00563914	GO:2000145	164	924	3.27788e-19
282415	regulation of cellular component movement	GO:0051270	76	734	0.0178802	GO:0051270	173	1006	6.55576e-19
275054	regulation of locomotion	GO:0040012	74	697	0.0096278	GO:0040012	171	963	3.19162e-20
282386	regulation of multicellular organismal process	GO:0051239	189	2212	0.00096278	GO:0051239	382	3163	3.79544e-15
268597	signaling	GO:0023052	318	4178	0.00144417	GO:0023052	598	6082	6.38324e-07
280964	system development	GO:0048731	274	3337	1.30663e-05	GO:0048731	525	4723	1.46642e-15
273487	tube development	GO:0035295	84	765	0.000391989	GO:0035295	186	1032	3.53666e-23
273430	tube morphogenesis	GO:0035239	67	621	0.0178802	GO:0035239	168	839	1e-24

## Sheet: TableS25
entity	name	countDE (SKOV3 PDE10A KO vs. SKOV3 PDE10A WT - mRNA (RNA-seq))	countAll (SKOV3 PDE10A KO vs. SKOV3 PDE10A WT - mRNA (RNA-seq))	pv (SKOV3 PDE10A KO vs. SKOV3 PDE10A WT - mRNA (RNA-seq))	countDE (PDE10A-highZ1.5 vs. PDE10A-lowZ-1.5 - mRNA (RNA-seq))	countAll (PDE10A-highZ1.5 vs. PDE10A-lowZ-1.5 - mRNA (RNA-seq))	pv (PDE10A-highZ1.5 vs. PDE10A-lowZ-1.5 - mRNA (RNA-seq))
9201	Alzheimer disease	19	290	0.0158317	40	352	0.00935098
9753	Breast cancer	13	112	0.0019917	19	146	0.0128525
9391	Calcium signaling pathway	15	116	0.00128537	37	199	1.12029e-08
9697	cAMP signaling pathway	15	131	0.0488605	26	213	0.0404511
9180	Cell adhesion molecules	11	72	0.0112805	23	142	0.00289828
9579	Cholinergic synapse	5	71	0.0194412	14	112	0.0155098
9541	Dilated cardiomyopathy	8	65	0.0413565	21	95	5.97136e-05
9754	Gastric cancer	11	108	0.0207833	14	148	0.0310969
9214	Human papillomavirus infection	24	267	0.0132778	45	320	0.000475171
9629	Malaria	4	21	0.0388753	15	48	4.12316e-06
9219	Pathways in cancer	32	402	0.00384499	71	517	8.70896e-08
9222	Proteoglycans in cancer	17	168	0.00509903	33	201	3.46683e-07
9577	Regulation of lipolysis in adipocytes	6	36	0.0296558	10	54	0.0402339
