# Supplementary material for: Phosphodiesterase 10A (PDE10A) as a novel target to suppress β-catenin and RAS signaling in epithelial ovarian cancer
Source: J Ovarian Res. 2022 Nov 2;15:120. doi: 10.1186/s13048-022-01050-9 (PMC9632086; doi:10.1186/s13048-022-01050-9)
Supplement: Supplementary file 1 — Additional file 1. [file 13048_2022_1050_MOESM1_ESM.zip › Tables-S5-S13.xlsx]

## Sheet: Key
Supplemental Information regarding gene expression correlations with PDE10A in ovarian tumors of the TCGA.
Gene expression correlations obtained in the cBioportal, investigating the Ovarian Serous Cystadenocarcinoma (TCGA, Firehose Legacy) database.
Samples with mRNA data (log RNA Seq V2 RSEM) (n=307)
Spreadsheet Name	Description of contents
Table S5	Complete list of Spearman correlation values for PDE10A mRNA in the TCGA OVCA data.
Table S6	KEGG pathways for top 2,000 entries of genes whose mRNA expression levels positively correlated with PDE10A mRNA (Spearman > 0.248; highlighted in blue in Table S5).
Table S7	KEGG pathway analysis for top 1,125 entries of genes whose mRNA expression levels negatively correlated with PDE10A mRNA (Spearman< -0.2; highlighted in red in Table S5).
Table S8	Hallmark pathways for top 2,000 entries of genes whose mRNA expression levels positively correlated with PDE10A mRNA (Spearman > 0.248; highlighted in blue in Table S5).
Table S9	Hallmark pathway analysis for top 1,125 entries of genes whose mRNA expression levels negatively correlated with PDE10A mRNA (Spearman< -0.2; highlighted in red in Table S5).
Table S10	Reactome pathways for top 2,000 entries of genes whose mRNA expression levels positively correlated with PDE10A mRNA (Spearman > 0.248; highlighted in blue in Table S5).
Table S11	Reactome pathway analysis for top 1,125 entries of genes whose mRNA expression levels negatively correlated with PDE10A mRNA (Spearman< -0.2; highlighted in red in Table S5).
Table S12	Differential gene expression comparison results generated in the cBioportal mRNA comparison tool to compare PDE10A-high (Z-score>1.5; n= 15) vs. PDE10A-low (Z-score<-1.5; n= 13) ovarian tumors.
Table S13	iPathwayGuide scores pathways using the impact analysis as described in Supplemental Methods. (pAcc: p-value for accumulation; pORA: p-value for over-representation; pComb: combined pathway-specific p-value). Thresholds: log2-fold change ± 0.6; adjusted p-value < 0.1

## Sheet: TableS5
Correlated Gene	Cytoband	Spearman's Correlation	p-Value	q-Value
FBN1	15q21.1	0.771031	9.81613e-62	1.9755e-57
ANTXR2	4q21.21	0.759028	8.55268e-59	8.60614e-55
ZEB1	10p11.22	0.754503	9.91203e-58	6.64932e-54
CCN4	8q24.22	0.742743	4.53418e-55	2.28126e-51
CLMP	11q24.1	0.74174	7.52714e-55	3.02967e-51
OLFML1	11p15.4	0.735514	1.66323e-53	5.57876e-50
RASGRF2	5q14.1	0.727281	8.73004e-52	2.50989e-48
KCNE4	2q36.1	0.726941	1.02498e-51	2.57845e-48
CDH11	16q21	0.726416	1.31228e-51	2.87424e-48
COL6A3	2q37.3	0.726236	1.4282e-51	2.87424e-48
TMEM200A	6q23.1	0.725088	2.44606e-51	4.47518e-48
COL1A2	7q21.3	0.723642	4.80124e-51	8.05207e-48
COL5A1	9q34.3	0.721041	1.59654e-50	2.47156e-47
ECM2	9q22.31	0.720142	2.41166e-50	3.46677e-47
FILIP1L	3q12.1	0.719693	2.96029e-50	3.97172e-47
EMILIN1	2p23.3	0.719426	3.34476e-50	4.20708e-47
SNAI2	8q11.21	0.717089	9.66174e-50	1.14378e-46
SRPX2	Xq22.1	0.716185	1.45222e-49	1.62367e-46
GPR1	2q33.3	0.716057	1.53827e-49	1.62936e-46
COL1A1	17q21.33	0.713586	4.64405e-49	4.67307e-46
ITGA11	15q23	0.71317	5.58814e-49	5.15632e-46
MRVI1	11p15.4	0.71315	5.63672e-49	5.15632e-46
DCN	12q21.33	0.712456	7.66835e-49	6.70981e-46
ANTXR1	2p13.3	0.708504	4.34563e-48	3.64399e-45
FRMD6	14q22.1	0.706468	1.05024e-47	8.28493e-45
AEBP1	7p13	0.706424	1.07035e-47	8.28493e-45
CNRIP1	2p14	0.704972	1.99924e-47	1.49017e-44
HEPH	Xq12	0.704598	2.34684e-47	1.68679e-44
FNDC1	6q25.3	0.704385	2.57103e-47	1.78421e-44
MSRB3	12q14.3	0.700999	1.08328e-46	7.26698e-44
COL5A2	2q32.2	0.698366	3.26926e-46	2.12238e-43
COL8A1	3q12.1	0.695521	1.0636e-45	6.68902e-43
PDGFRA	4q12	0.694304	1.75502e-45	1.0703e-42
DACT1	14q23.1	0.693506	2.43349e-45	1.44041e-42
GASK1B	4q32.1	0.693269	2.68127e-45	1.54173e-42
BICC1	10q21.1	0.693031	2.9545e-45	1.63444e-42
VGLL3	3p12.1	0.692989	3.00493e-45	1.63444e-42
CHSY3	5q23.3	0.692642	3.46305e-45	1.83405e-42
LHFPL6	13q13.3-q14.11	0.690891	7.05071e-45	3.63835e-42
HIC1	17p13.3	0.690143	9.53568e-45	4.79764e-42
BGN	Xq28	0.684953	7.56899e-44	3.71527e-41
MEIS3	19q13.32	0.684386	9.4676e-44	4.53656e-41
COL3A1	2q32.2	0.683826	1.18005e-43	5.5229e-41
VCAN	5q14.2-q14.3	0.683734	1.22374e-43	5.59723e-41
ADGRA2	8p11.23	0.681562	2.86269e-43	1.28026e-40
THBS2	6q27	0.679787	5.70297e-43	2.49505e-40
SPARC	5q33.1	0.679622	6.07993e-43	2.60337e-40
ETV1	7p21.2	0.678674	8.76325e-43	3.67417e-40
PRDM8	4q21.21	0.677523	1.36423e-42	5.60308e-40
FAM155A	13q33.3	0.676272	2.20145e-42	8.86085e-40
SHISA2	13q12.13	0.672936	7.79431e-42	3.0757e-39
COL6A2	21q22.3	0.672286	9.95501e-42	3.85278e-39
FZD1	7q21.13	0.670256	2.12766e-41	8.07909e-39
PDLIM3	4q35.1	0.669798	2.52311e-41	9.40327e-39
OMD	9q22.31	0.669351	2.97949e-41	1.09022e-38
RAB31	18p11.22	0.668536	4.0294e-41	1.44806e-38
GLT8D2	12q23.3	0.667538	5.82754e-41	2.05753e-38
CREB3L1	11p11.2	0.665996	1.02709e-40	3.56381e-38
MMP2	16q12.2	0.664571	1.72935e-40	5.89885e-38
PRRX1	1q24.2	0.663496	2.55686e-40	8.52618e-38
PDGFRB	5q32	0.663466	2.58433e-40	8.52618e-38
C1QTNF1	17q25.3	0.662239	4.03029e-40	1.30822e-37
ACTA2	10q23.31	0.661607	5.06265e-40	1.61724e-37
PMP22	17p12	0.657715	2.03716e-39	6.40591e-37
SFRP4	7p14.1	0.656344	3.30948e-39	1.02467e-36
SCG2	2q36.1	0.656053	3.66823e-39	1.11853e-36
GALNT5	2q24.1	0.654355	6.66455e-39	2.00185e-36
NID1	1q42.3	0.652029	1.50066e-38	4.4413e-36
LAMA4	6q21	0.650027	3.00033e-38	8.75095e-36
THBS1	15q14	0.648887	4.44169e-38	1.27699e-35
ZNF469	16q24.2	0.646174	1.12225e-37	3.18103e-35
ABCA6	17q24.2-q24.3	0.642179	4.31996e-37	1.20749e-34
COL16A1	1p35.2	0.640606	7.30272e-37	2.01325e-34
ANGPTL2	9q33.3	0.639767	9.65429e-37	2.62558e-34
PRKG1	10q11.23-q21.1	0.637941	1.76591e-36	4.73852e-34
EDIL3	5q14.3	0.637873	1.80594e-36	4.78219e-34
LZTS1	8p21.3	0.636724	2.63536e-36	6.88787e-34
LUM	12q21.33	0.632765	9.56917e-36	2.46897e-33
COL10A1	6q22.1	0.632655	9.91669e-36	2.50741e-33
ADAMTS2	5q35.3	0.632639	9.96734e-36	2.50741e-33
CHRD	3q27.1	0.632183	1.15498e-35	2.86963e-33
FAP	2q24.2	0.631602	1.39274e-35	3.41816e-33
LPAR4	Xq21.1	0.631199	1.58608e-35	3.84577e-33
AGTR1	3q24	0.631082	1.64664e-35	3.94506e-33
ZEB2	2q22.3	0.629531	2.70682e-35	6.40879e-33
CRISPLD2	16q24.1	0.627862	4.60694e-35	1.07808e-32
PTGIS	20q13.13	0.627555	5.07979e-35	1.17507e-32
PCOLCE	7q22.1	0.625058	1.11795e-34	2.55668e-32
SVEP1	9q31.3	0.624568	1.30393e-34	2.9485e-32
COL6A1	21q22.3	0.624427	1.36275e-34	3.04727e-32
TIMP2	17q25.3	0.623384	1.88942e-34	4.17853e-32
LOXL2	8p21.3	0.622947	2.16525e-34	4.73647e-32
CTSK	1q21.3	0.622851	2.23152e-34	4.82897e-32
C1QTNF6	22q12.3	0.622663	2.36587e-34	5.06522e-32
FMO1	1q24.3	0.622115	2.80615e-34	5.94462e-32
SSC5D	19q13.42	0.620656	4.41402e-34	9.25334e-32
RECK	9p13.3	0.620365	4.82876e-34	1.00184e-31
ITGBL1	13q33.1	0.619796	5.75649e-34	1.18214e-31
SERPINF1	17p13.3	0.619369	6.56685e-34	1.33493e-31
DOK6	18q22.2	0.619336	6.63431e-34	1.33515e-31
EDNRA	4q31.22-q31.23	0.618822	7.77094e-34	1.54842e-31
IGFBP4	17q21.2	0.616013	1.83514e-33	3.62081e-31
INHBA	7p14.1	0.615779	1.9705e-33	3.85013e-31
UBE2QL1	5p15.31	0.615264	2.30406e-33	4.45858e-31
XYLT1	16p12.3	0.614215	3.16641e-33	6.06894e-31
ISM1	20p12.1	0.613184	4.3225e-33	8.16047e-31
TGFB1I1	16p11.2	0.613172	4.33874e-33	8.16047e-31
LMOD1	1q32.1	0.612683	5.02617e-33	9.36589e-31
GFPT2	5q35.3	0.612623	5.11726e-33	9.44815e-31
ADAMTS4	1q23.3	0.612364	5.53258e-33	1.01221e-30
CALD1	7q33	0.611645	6.86414e-33	1.24451e-30
BHLHE22	8q12.3	0.610375	1.00348e-32	1.80313e-30
FIBIN	11p14.2	0.609724	1.21842e-32	2.16998e-30
NEXN	1p31.1	0.607698	2.22193e-32	3.90748e-30
DACT3	19q13.32	0.607681	2.23285e-32	3.90748e-30
MSC	8q13.3	0.606217	3.43789e-32	5.96445e-30
LOX	5q23.1	0.605313	4.48203e-32	7.70948e-30
PALLD	4q32.3	0.605233	4.58782e-32	7.82457e-30
ADAMTS12	5p13.3-p13.2	0.604581	5.55269e-32	9.39059e-30
FGF7	15q21.2	0.60216	1.12332e-31	1.88391e-29
LDB2	4p15.32	0.601162	1.49902e-31	2.4932e-29
NID2	14q22.1	0.600856	1.63745e-31	2.70112e-29
PTGFR	1p31.1	0.600156	2.00339e-31	3.27791e-29
P4HA3	11q13.4	0.599558	2.37934e-31	3.84863e-29
PLXDC1	17q12	0.599541	2.39045e-31	3.84863e-29
NRK	Xq22.3	0.599186	2.64706e-31	4.22794e-29
PODN	1p32.3	0.598124	3.58756e-31	5.68501e-29
ADAM12	10q26.2	0.597144	4.74443e-31	7.45951e-29
CACNA1C	12p13.33	0.596194	6.21401e-31	9.69433e-29
SULF2	20q13.12	0.595879	6.79508e-31	1.05193e-28
PAPSS2	10q23.2-q23.31	0.594249	1.07726e-30	1.65495e-28
NTM	11q25	0.592513	1.75435e-30	2.67472e-28
ETS1	11q24.3	0.592314	1.8552e-30	2.80721e-28
VCAM1	1p21.2	0.591413	2.3861e-30	3.58359e-28
LRRC15	3q29	0.590645	2.95567e-30	4.40613e-28
FAM180A	7q33	0.590226	3.32163e-30	4.91528e-28
COPZ2	17q21.32	0.590174	3.36983e-30	4.95021e-28
FN1	2q35	0.589615	3.93513e-30	5.73873e-28
COL11A1	1p21.1	0.588786	4.95017e-30	7.16707e-28
ZCCHC24	10q22.3	0.588619	5.18486e-30	7.45324e-28
GLIPR1	12q21.2	0.586515	9.25448e-30	1.3209e-27
ITGA1	5q11.2	0.586417	9.50633e-30	1.34729e-27
MMP14	14q11.2	0.58507	1.37434e-29	1.93417e-27
RUNX1T1	8q21.3	0.582605	2.68612e-29	3.75404e-27
ITGA5	12q13.13	0.581911	3.24006e-29	4.49698e-27
COLEC12	18p11.32	0.579666	5.92735e-29	8.17041e-27
ECM1	1q21.2	0.578873	7.32783e-29	1.00321e-26
TCEAL7	Xq22.2	0.578073	9.07185e-29	1.23359e-26
GNG2	14q22.1	0.575361	1.863e-28	2.5163e-26
SERPINE1	7q22.1	0.575078	2.00716e-28	2.69295e-26
JAM3	11q25	0.575029	2.03324e-28	2.70987e-26
GREM2	1q43	0.573267	3.23138e-28	4.27839e-26
NAV3	12q21.2	0.571936	4.57714e-28	6.02058e-26
F13A1	6p25.1	0.570812	6.13376e-28	8.01571e-26
ARSI	5q32	0.570776	6.19156e-28	8.03905e-26
NT5E	6q14.3	0.569654	8.28409e-28	1.0687e-25
ENOX1	13q14.11	0.568146	1.22289e-27	1.56755e-25
GFRA1	10q25.3	0.567818	1.33072e-27	1.69499e-25
RGS4	1q23.3	0.566633	1.8041e-27	2.2835e-25
CMAHP	6p22.3	0.566182	2.02467e-27	2.54665e-25
CSGALNACT2	10q11.21	0.565923	2.16346e-27	2.70432e-25
NUAK1	12q23.3	0.565819	2.22156e-27	2.75981e-25
ALPK2	18q21.31-q21.32	0.565253	2.56742e-27	3.16989e-25
RPLP0P2	11q12.2	0.564544	3.07575e-27	3.77436e-25
SGCD	5q33.2-q33.3	0.563753	3.76006e-27	4.58614e-25
TSPAN11	12p11.21	0.563455	4.05566e-27	4.91688e-25
TMEM158	3p21.31	0.563309	4.20839e-27	5.07148e-25
ACTG2	2p13.1	0.56184	6.10009e-27	7.3074e-25
HTRA3	4p16.1	0.561482	6.67725e-27	7.95146e-25
RCN3	19q13.33	0.561341	6.91713e-27	8.18866e-25
MOXD1	6q23.2	0.560715	8.0977e-27	9.53019e-25
DCHS1	11p15.4	0.56058	8.37737e-27	9.80202e-25
HAND2	4q34.1	0.560507	8.5323e-27	9.92558e-25
CNTN1	12q12	0.560229	9.14752e-27	1.05801e-24
SMOC2	6q27	0.559211	1.1802e-26	1.35723e-24
CTHRC1	8q22.3	0.559168	1.19311e-26	1.36428e-24
HAND2-AS1	4q34.1	0.557889	1.641e-26	1.86583e-24
ADAM19	5q33.3	0.557394	1.8563e-26	2.09876e-24
ADGRL4	1p31.1	0.55605	2.58958e-26	2.91147e-24
CCDC80	3q13.2	0.555916	2.67677e-26	2.99278e-24
ZFHX4-AS1	8q21.13	0.555535	2.94083e-26	3.26985e-24
RCAN2	6p12.3	0.555289	3.12499e-26	3.45552e-24
CACNA1G	17q21.33	0.555163	3.224e-26	3.54552e-24
PLPPR4	1p21.3-p21.2	0.55514	3.24218e-26	3.54613e-24
GALNT15	3p25.1	0.554646	3.66162e-26	3.98325e-24
RTL3	Xq21.1	0.553873	4.42748e-26	4.79049e-24
GPR85	7q31.1	0.553522	4.82631e-26	5.19409e-24
PRDM1	6q21	0.55152	7.87143e-26	8.4262e-24
C1QTNF7	4p15.32	0.551221	8.46484e-26	9.01349e-24
GALNT10	5q33.2	0.550617	9.80288e-26	1.03833e-23
AK5	1p31.1	0.550552	9.95851e-26	1.04929e-23
RFX8	2q11.2	0.550413	1.03016e-25	1.07979e-23
POSTN	13q13.3	0.550338	1.04899e-25	1.09383e-23
LOXL1	15q24.1	0.549545	1.27114e-25	1.31864e-23
CORIN	4p12	0.549441	1.3035e-25	1.34528e-23
HHIP	4q31.21	0.549325	1.3406e-25	1.37651e-23
FLRT2	14q31.3	0.549208	1.37915e-25	1.40891e-23
MMP11	22q11.23	0.549178	1.38923e-25	1.41203e-23
GPR4	19q13.32	0.54913	1.40533e-25	1.42122e-23
CD93	20p11.21	0.548969	1.46087e-25	1.47e-23
ARSE	Xp22.33	0.548915	1.48021e-25	1.48205e-23
APLNR	11q12.1	0.548693	1.56173e-25	1.55593e-23
KIF26B	1q44	0.54846	1.65201e-25	1.63777e-23
ALDH1A3	15q26.3	0.54819	1.76305e-25	1.73928e-23
OLFML2B	1q23.3	0.547758	1.95627e-25	1.92048e-23
COL15A1	9q22.33	0.547706	1.98061e-25	1.93494e-23
ADAMTSL1	9p22.2-p22.1	0.547467	2.09764e-25	2.03937e-23
CALHM5	6q22.1	0.547347	2.15912e-25	2.08905e-23
DPT	1q24.2	0.547252	2.2089e-25	2.12699e-23
LAMB1	7q31.1	0.546566	2.6041e-25	2.4956e-23
ARHGAP31	3q13.32-q13.33	0.545528	3.33771e-25	3.18348e-23
SEPTIN4	17q22	0.544943	3.83674e-25	3.64219e-23
ASPN	9q22.31	0.544523	4.23987e-25	4.00598e-23
TMEM204	16p13.3	0.543852	4.97326e-25	4.67696e-23
SYNE1	6q25.2	0.543705	5.14957e-25	4.82024e-23
DKK2	4q25	0.542912	6.21383e-25	5.78951e-23
KLHL4	Xq21.31	0.542525	6.80983e-25	6.31557e-23
SPARCL1	4q22.1	0.541841	8.00272e-25	7.38784e-23
FAT4	4q28.1	0.541423	8.83102e-25	8.11526e-23
PIEZO2	18p11.22-p11.21	0.541012	9.72649e-25	8.89752e-23
ZFHX4	8q21.13	0.540116	1.20054e-24	1.09325e-22
TIMP3	22q12.3	0.54003	1.22482e-24	1.11034e-22
NBL1	1p36.13	0.53999	1.23642e-24	1.11583e-22
ISLR	15q24.1	0.539571	1.36396e-24	1.22543e-22
PDPN	1p36.21	0.53866	1.68719e-24	1.5091e-22
HMCN1	1q25.3-q31.1	0.538149	1.90075e-24	1.69259e-22
F2R	5q13.3	0.538117	1.91475e-24	1.69755e-22
PTCHD4	6p12.3	0.537461	2.23073e-24	1.96901e-22
TSHZ3	19q12	0.537182	2.38001e-24	2.0916e-22
RUNX1	21q22.12	0.536706	2.65788e-24	2.32565e-22
SEMA3C	7q21.11	0.536543	2.75991e-24	2.40446e-22
AQP1	7p14.3	0.536514	2.77853e-24	2.41025e-22
MRGPRF	11q13.3	0.536262	2.94527e-24	2.54393e-22
PAPPA	9q33.1	0.535862	3.23118e-24	2.77563e-22
IFFO1	12p13.31	0.535848	3.24111e-24	2.77563e-22
GGT5	22q11.23	0.53557	3.45662e-24	2.94764e-22
SORCS2	4p16.1	0.535495	3.51699e-24	2.98647e-22
ZNF385D	3p24.3	0.535073	3.87669e-24	3.27808e-22
DRP2	Xq22.1	0.532756	6.5987e-24	5.55644e-22
LRRN4CL	11q12.3	0.532287	7.34585e-24	6.1598e-22
SRPX	Xp11.4	0.532161	7.55895e-24	6.31219e-22
HTRA1	10q26.13	0.531826	8.16029e-24	6.78619e-22
MEGF10	5q23.2	0.531434	8.9217e-24	7.38885e-22
GEM	8q22.1	0.531353	9.08928e-24	7.4968e-22
KLF2	19p13.11	0.531276	9.24855e-24	7.59702e-22
TGFBI	5q31.1	0.531198	9.4159e-24	7.70304e-22
MEDAG	13q12.3	0.530131	1.19974e-23	9.7752e-22
SEC23A	14q21.1	0.52997	1.24443e-23	1.00984e-21
SEPTIN11	4q21.1	0.52974	1.31079e-23	1.05942e-21
CFH	1q31.3	0.52902	1.54275e-23	1.24191e-21
FSTL1	3q13.33	0.528005	1.93933e-23	1.55494e-21
PRDM6	5q23.2	0.527893	1.98881e-23	1.58829e-21
SEMA7A	15q24.1	0.527497	2.17414e-23	1.72728e-21
MRC2	17q23.2	0.527485	2.18003e-23	1.72728e-21
PTHLH	12p11.22	0.526854	2.51227e-23	1.98273e-21
PLN	6q22.31	0.526645	2.63268e-23	2.06964e-21
KDR	4q12	0.526311	2.83717e-23	2.22171e-21
CPED1	7q31.31	0.526061	3.00021e-23	2.34028e-21
ADAMTS10	19p13.2	0.525333	3.53003e-23	2.74293e-21
GPR21	9q33.2	0.52531	3.54813e-23	2.74639e-21
PDZRN3	3p13	0.524761	4.0101e-23	3.09208e-21
SPON2	4p16.3	0.52443	4.3175e-23	3.3164e-21
TNFSF4	1q25.1	0.523393	5.43561e-23	4.15938e-21
NALCN	13q32.3-q33.1	0.522231	7.02875e-23	5.35809e-21
EDA2R	Xq12	0.521385	8.47199e-23	6.43392e-21
FGF1	5q31.3	0.520629	1.00051e-22	7.56961e-21
VAT1L	16q23.1	0.520385	1.05536e-22	7.95473e-21
SFRP2	4q31.3	0.520159	1.10903e-22	8.32807e-21
CXCL14	5q31.1	0.520076	1.12949e-22	8.45022e-21
DAB2	5p13.1	0.519985	1.15222e-22	8.58828e-21
BMP2	20p12.3	0.517918	1.81018e-22	1.34428e-20
TWIST1	7p21.1	0.517665	1.91248e-22	1.41503e-20
FOXF1	16q24.1	0.517587	1.94527e-22	1.43401e-20
TWIST2	2q37.3	0.517489	1.98741e-22	1.45973e-20
ITGA8	10p13	0.51723	2.10215e-22	1.53839e-20
COL5A3	19p13.2	0.514992	3.41239e-22	2.4882e-20
TAGLN	11q23.3	0.514299	3.96217e-22	2.87865e-20
LTBP2	14q24.3	0.513973	4.2499e-22	3.07659e-20
WIPF1	2q31.1	0.513551	4.65332e-22	3.35656e-20
SEMA3D	7q21.11	0.512899	5.35108e-22	3.84609e-20
CBLN4	20q13.2	0.512802	5.46311e-22	3.91263e-20
NEGR1	1p31.1	0.512373	5.9882e-22	4.27349e-20
DIO2	14q31.1	0.512148	6.2839e-22	4.46868e-20
PMEPA1	20q13.31	0.511616	7.03885e-22	4.98792e-20
COL12A1	6q13-q14.1	0.511336	7.47303e-22	5.277e-20
SH3PXD2B	5q35.1	0.51111	7.84023e-22	5.51694e-20
MAGEL2	15q11.2	0.510808	8.36155e-22	5.86328e-20
PKD2	4q22.1	0.510235	9.44432e-22	6.59955e-20
TGFB3	14q24.3	0.509969	9.99246e-22	6.95842e-20
CMTM3	16q22.1	0.509542	1.09395e-21	7.59164e-20
RUNX2	6p21.1	0.509372	1.13396e-21	7.84226e-20
APCDD1L	20q13.32	0.508979	1.2322e-21	8.49247e-20
PCDHGA12	5q31.3	0.50895	1.24002e-21	8.51718e-20
PLAU	10q22.2	0.508433	1.38292e-21	9.46639e-20
THBD	20p11.21	0.507771	1.59001e-21	1.08471e-19
CDH5	16q21	0.507744	1.59933e-21	1.08738e-19
PTGER3	1p31.1	0.507465	1.69597e-21	1.14921e-19
EPYC	12q21.33	0.507243	1.77695e-21	1.20004e-19
AVPR1A	12q14.2	0.507093	1.83379e-21	1.2335e-19
CLEC2B	12p13.31	0.50708	1.83875e-21	1.2335e-19
HEG1	3q21.2	0.507005	1.86798e-21	1.24894e-19
COL4A1	13q34	0.506579	2.04305e-21	1.36147e-19
EHD2	19q13.33	0.506176	2.22282e-21	1.47638e-19
GJB2	13q12.11	0.505708	2.45151e-21	1.62292e-19
FGF14	13q33.1	0.505215	2.71776e-21	1.79328e-19
MFRP	11q23.3	0.505071	2.80103e-21	1.84218e-19
TRPA1	8q21.11	0.50466	3.0517e-21	2.0005e-19
PPEF1	Xp22.13	0.504605	3.08677e-21	2.01578e-19
C5ORF46	5q32	0.504592	3.09504e-21	2.01578e-19
AOC3	17q21.31	0.504161	3.38537e-21	2.19776e-19
PLA2G5	1p36.13	0.503906	3.56999e-21	2.31016e-19
PCDH17	13q21.1	0.503464	3.91365e-21	2.52443e-19
STARD8	Xq13.1	0.50275	4.53804e-21	2.91783e-19
GPR68	14q32.11	0.502194	5.09206e-21	3.26362e-19
THSD1	13q14.3	0.501107	6.37228e-21	4.07118e-19
CSMD2	1p35.1	0.500471	7.26315e-21	4.62566e-19
SH3RF3	2q13	0.500122	7.80415e-21	4.95452e-19
FKBP7	2q31.2	0.499892	8.18037e-21	5.17704e-19
LOC401463	8q12.3	0.498673	1.05013e-20	6.62501e-19
CXCL12	10q11.21	0.497691	1.2831e-20	8.06949e-19
CD248	11q13.2	0.497517	1.32944e-20	8.33487e-19
SYTL2	11q14.1	0.497356	1.37347e-20	8.58422e-19
ADGRF5	6p12.3	0.497182	1.42319e-20	8.84943e-19
PTGIR	19q13.32	0.497176	1.4247e-20	8.84943e-19
NDNF	4q27	0.496298	1.70289e-20	1.05448e-18
RANBP3L	5p13.2	0.495622	1.95279e-20	1.20552e-18
ARSB	5q14.1	0.495479	2.01008e-20	1.23709e-18
HOPX	4q12	0.495459	2.01836e-20	1.2384e-18
NKX3-2	4p15.33	0.495104	2.16864e-20	1.32656e-18
IGFL2	19q13.32	0.494976	2.22538e-20	1.35714e-18
TMEM150C	4q21.22	0.494144	2.63209e-20	1.60032e-18
CLEC1A	12p13.2	0.493122	3.23238e-20	1.95939e-18
NETO1	18q22.3	0.492888	3.38738e-20	2.04718e-18
GREM1	15q13.3	0.492244	3.85407e-20	2.32225e-18
DIPK2B	Xp11.3	0.492164	3.91585e-20	2.35243e-18
CCN2	6q23.2	0.491827	4.18898e-20	2.50902e-18
C11ORF87	11q22.3	0.491625	4.36158e-20	2.60465e-18
GAS7	17p13.1	0.491508	4.46489e-20	2.65369e-18
OGN	9q22.31	0.491502	4.47007e-20	2.65369e-18
MEOX2	7p21.2	0.491428	4.53657e-20	2.68275e-18
LINC00922	16q21	0.491418	4.54567e-20	2.68275e-18
TNN	1q25.1	0.491239	4.71055e-20	2.77192e-18
HLX	1q41	0.490747	5.19653e-20	3.04899e-18
PODNL1	19p13.12	0.489528	6.62155e-20	3.8738e-18
MMP16	8q21.3	0.488904	7.49207e-20	4.37037e-18
MAN1A1	6q22.31	0.488773	7.68956e-20	4.47261e-18
GPR176	15q14-q15.1	0.48853	8.06755e-20	4.67894e-18
CYSLTR2	13q14.2	0.488299	8.44451e-20	4.8835e-18
NKD2	5p15.33	0.488084	8.81109e-20	5.08089e-18
VIM	10p13	0.487998	8.96167e-20	5.15296e-18
SEC24D	4q26	0.487824	9.27426e-20	5.31751e-18
NEDD4	15q21.3	0.487555	9.77893e-20	5.59093e-18
JAM2	21q21.3	0.486586	1.18345e-19	6.74701e-18
HTR7	10q23.31	0.486204	1.27546e-19	7.25103e-18
SHISAL1	22q13.31	0.485955	1.33941e-19	7.59312e-18
RFLNB	17p13.3	0.485934	1.34497e-19	7.60326e-18
IL7R	5p13.2	0.485807	1.37896e-19	7.77354e-18
MATN3	2p24.1	0.48561	1.43321e-19	8.05681e-18
HTR2A	13q14.2	0.485404	1.49192e-19	8.36347e-18
GPR88	1p21.2	0.484986	1.61924e-19	9.05199e-18
TSPAN5	4q23	0.484197	1.88886e-19	1.053e-17
COL6A6	3q22.1	0.483923	1.99242e-19	1.10766e-17
HSD17B6	12q13.3	0.483308	2.24557e-19	1.24496e-17
ST8SIA1	12p12.1	0.483242	2.27451e-19	1.25754e-17
FSTL3	19p13.3	0.48282	2.46846e-19	1.36103e-17
ELL2	5q15	0.482445	2.65482e-19	1.45979e-17
COL6A5	3q22.1	0.482402	2.67733e-19	1.46816e-17
ARHGEF6	Xq26.3	0.482254	2.75479e-19	1.50462e-17
CAVIN1	17q21.2	0.482247	2.75877e-19	1.50462e-17
SPOCK1	5q31.2	0.482044	2.86948e-19	1.56077e-17
RASSF2	20p13	0.481896	2.95241e-19	1.60075e-17
ZMAT3	3q26.32	0.481872	2.96642e-19	1.60075e-17
SLC35D3	6q23.3	0.481871	2.96686e-19	1.60075e-17
CCN1	1p22.3	0.481763	3.02966e-19	1.63026e-17
CNN1	19p13.2	0.481605	3.12363e-19	1.67635e-17
MEG3	14q32.2	0.481589	3.13301e-19	1.67691e-17
PTPRD	9p24.1-p23	0.481537	3.16471e-19	1.68938e-17
FLI1	11q24.3	0.481026	3.4931e-19	1.85975e-17
FHOD3	18q12.2	0.48096	3.53781e-19	1.87859e-17
CLDN11	3q26.2	0.480091	4.18221e-19	2.21492e-17
CNN2	19p13.3	0.479999	4.25657e-19	2.24839e-17
ADAMTS7	15q25.1	0.479427	4.7512e-19	2.50308e-17
LSAMP	3q13.31	0.479116	5.04348e-19	2.65013e-17
MYCT1	6q25.2	0.47877	5.38924e-19	2.82444e-17
CCL11	17q12	0.47874	5.42e-19	2.83318e-17
ERG	21q22.2	0.478661	5.50296e-19	2.8691e-17
HGF	7q21.11	0.478245	5.95891e-19	3.09879e-17
TAFA5	22q13.32	0.477736	6.56644e-19	3.40592e-17
MEF2C	5q14.3	0.477712	6.59717e-19	3.41306e-17
BEAN1	16q21	0.477009	7.54247e-19	3.89211e-17
EPHA3	3p11.1	0.4767	7.99922e-19	4.11725e-17
FEZ1	11q24.2	0.476564	8.20883e-19	4.21435e-17
TRPC3	4q27	0.476547	8.23642e-19	4.21776e-17
MXRA8	1p36.33	0.476232	8.74367e-19	4.46615e-17
HS3ST3B1	17p12	0.476179	8.83251e-19	4.50011e-17
TCF4	18q21.2	0.475924	9.26958e-19	4.71087e-17
ANGPT1	8q23.1	0.475276	1.04812e-18	5.3132e-17
CPA3	3q24	0.474636	1.183e-18	5.98189e-17
TMEM255B	13q34	0.474321	1.25539e-18	6.33202e-17
SCT	11p15.5	0.473283	1.5265e-18	7.68021e-17
AKT3	1q43-q44	0.472452	1.78446e-18	8.95568e-17
SELP	1q24.2	0.472305	1.83447e-18	9.18375e-17
ZPLD1	3q12.3	0.471983	1.94847e-18	9.73028e-17
AMPH	7p14.1	0.471399	2.17327e-18	1.0826e-16
SMIM3	5q33.1	0.471075	2.30913e-18	1.14744e-16
GRK5	10q26.11	0.471057	2.31665e-18	1.14834e-16
FBXL7	5p15.1	0.470267	2.68437e-18	1.32734e-16
THPO	3q27.1	0.470209	2.71342e-18	1.33842e-16
ENG	9q34.11	0.469365	3.1746e-18	1.56207e-16
FKBP14	7p14.3	0.469127	3.31827e-18	1.62879e-16
NRP2	2q33.3	0.468009	4.08107e-18	1.99833e-16
RORB	9q21.13	0.46769	4.3291e-18	2.11464e-16
PPP1R18	6p21.33	0.467576	4.42122e-18	2.15441e-16
ABCA8	17q24.2	0.467406	4.5625e-18	2.21788e-16
METTL11B	1q24.2	0.46721	4.7302e-18	2.29386e-16
VSTM4	10q11.23	0.466749	5.14892e-18	2.49091e-16
CDH13	16q23.3	0.466238	5.65674e-18	2.73002e-16
ELFN1	7p22.3	0.466178	5.7196e-18	2.75375e-16
CERCAM	9q34.11	0.466125	5.77566e-18	2.77411e-16
PTGDR	14q22.1	0.466039	5.86776e-18	2.81163e-16
GPC6	13q31.3-q32.1	0.465813	6.11654e-18	2.92388e-16
ADAMTS14	10q22.1	0.465493	6.48603e-18	3.09316e-16
DPYSL3	5q32	0.465356	6.6508e-18	3.16424e-16
TGFBR2	3p24.1	0.46482	7.33694e-18	3.48245e-16
RHOBTB3	5q15	0.464804	7.35756e-18	3.48402e-16
TNC	9q33.1	0.464361	7.97865e-18	3.76925e-16
SLC22A3	6q25.3	0.463743	8.93123e-18	4.20939e-16
PCDH12	5q31.3	0.463614	9.14343e-18	4.29934e-16
MYH11	16p13.11	0.463503	9.33046e-18	4.37705e-16
RHOJ	14q23.2	0.46342	9.4732e-18	4.43368e-16
MYLK	3q21.1	0.463157	9.93686e-18	4.63989e-16
RAMP3	7p13	0.463039	1.01521e-17	4.7294e-16
CILP	15q22.31	0.462946	1.0325e-17	4.79887e-16
PID1	2q36.3	0.462177	1.1873e-17	5.50563e-16
RFLNA	12q24.31	0.461639	1.30885e-17	6.05532e-16
CARMN	5q32	0.461231	1.40925e-17	6.50485e-16
IL16	15q25.1	0.46107	1.45073e-17	6.68099e-16
ADAMTSL3	15q25.2	0.460656	1.56343e-17	7.18358e-16
C1QTNF3	5p13.2	0.459913	1.78726e-17	8.19331e-16
GUCY1A1	4q32.1	0.459256	2.01137e-17	9.19187e-16
MAFB	20q12	0.459249	2.01422e-17	9.19187e-16
GLI3	7p14.1	0.458515	2.29758e-17	1.04613e-15
PLXNC1	12q22	0.458331	2.37446e-17	1.07869e-15
SH3PXD2A	10q24.33	0.458279	2.39678e-17	1.08638e-15
FLT1	13q12.3	0.457967	2.53417e-17	1.14607e-15
CHST11	12q23.3	0.457255	2.8782e-17	1.29874e-15
ID3	1p36.12	0.456532	3.27425e-17	1.47414e-15
MMP19	12q13.2	0.456279	3.42477e-17	1.53847e-15
FGF10	5p12	0.456243	3.44678e-17	1.54491e-15
LRP1	12q13.3	0.455785	3.73932e-17	1.67231e-15
TBXA2R	19p13.3	0.455763	3.75366e-17	1.675e-15
MAF	16q23.2	0.455693	3.80067e-17	1.69222e-15
SCARF2	22q11.21	0.455514	3.92319e-17	1.74292e-15
AFAP1	4p16.1	0.455482	3.94606e-17	1.74922e-15
PTPRE	10q26.2	0.453722	5.3868e-17	2.38262e-15
PTPRB	12q15	0.453125	5.98507e-17	2.64144e-15
GDF6	8q22.1	0.452632	6.5265e-17	2.87409e-15
RGS16	1q25.3	0.452618	6.54315e-17	2.87513e-15
KCTD10	12q24.11	0.452551	6.62038e-17	2.90273e-15
PTGER2	14q22.1	0.451963	7.33987e-17	3.21119e-15
SPHK1	17q25.1	0.451681	7.71242e-17	3.36686e-15
SLC12A8	3q21.2	0.451448	8.03379e-17	3.49957e-15
EVI2A	17q11.2	0.451223	8.35677e-17	3.6324e-15
EMCN	4q24	0.451042	8.62529e-17	3.74103e-15
ACSL1	4q35.1	0.450523	9.44431e-17	4.08746e-15
PLPP1	5q11.2	0.450415	9.62303e-17	4.15587e-15
LIMA1	12q13.12	0.449783	1.07431e-16	4.62965e-15
CHST15	10q26.13	0.449512	1.12632e-16	4.84343e-15
SPOCD1	1p35.2	0.449329	1.1628e-16	4.98964e-15
LRRC17	7q22.1	0.448622	1.31456e-16	5.62884e-15
HECW2	2q32.3	0.448245	1.40335e-16	5.99625e-15
TENM3	4q34.3-q35.1	0.448063	1.44841e-16	6.17569e-15
C3ORF70	3q27.2	0.447885	1.4936e-16	6.35493e-15
COL4A2	13q34	0.447477	1.60282e-16	6.80523e-15
CALCRL	2q32.1	0.447318	1.64754e-16	6.98036e-15
RASA3	13q34	0.447146	1.69724e-16	7.17582e-15
PTPRN	2q35	0.447066	1.72077e-16	7.26008e-15
ARMH4	14q23.1	0.44703	1.73135e-16	7.28942e-15
GIPC3	19p13.3	0.446507	1.89498e-16	7.96168e-15
MXRA5	Xp22.33	0.446091	2.03553e-16	8.53437e-15
TFPI	2q32.1	0.44583	2.12892e-16	8.90737e-15
BEND6	6p12.1	0.445721	2.1692e-16	9.05708e-15
BDKRB2	14q32.2	0.445643	2.19861e-16	9.16087e-15
INSYN2B	5q35.1	0.445411	2.28786e-16	9.51306e-15
CDR1	Xq27.1	0.445385	2.29808e-16	9.53586e-15
ARHGEF15	17p13.1	0.444886	2.50337e-16	1.03663e-14
KDELR3	22q13.1	0.444686	2.59069e-16	1.07059e-14
SCRG1	4q34.1	0.444553	2.65022e-16	1.09294e-14
TNFAIP6	2q23.3	0.444296	2.76962e-16	1.13985e-14
MARVELD1	10q24.2	0.444193	2.81876e-16	1.1577e-14
RUNX1-IT1	21q22.12	0.444132	2.84807e-16	1.16736e-14
PLPP7	9q34.13	0.443609	3.11417e-16	1.27383e-14
HTR1B	6q14.1	0.443591	3.12379e-16	1.27518e-14
CH25H	10q23.31	0.443335	3.26353e-16	1.32952e-14
RBMS3	3p24.1	0.442351	3.85803e-16	1.56854e-14
KLF17	1p34.1	0.44207	4.04683e-16	1.64199e-14
ABLIM3	5q32	0.441932	4.14275e-16	1.67752e-14
DLC1	8p22	0.441212	4.68077e-16	1.89017e-14
C1S	12p13.31	0.441204	4.68669e-16	1.89017e-14
TICAM2	5q22.3	0.441157	4.7242e-16	1.90149e-14
S1PR1	1p21.2	0.440519	5.26252e-16	2.11394e-14
ADAMTSL2	9q34.2	0.440019	5.72548e-16	2.29532e-14
HAS2	8q24.13	0.439974	5.76904e-16	2.30819e-14
PECAM1	17q23.3	0.43944	6.31252e-16	2.52062e-14
TEK	9p21.2	0.439412	6.34255e-16	2.5276e-14
VDR	12q13.11	0.439287	6.47673e-16	2.57597e-14
ACVRL1	12q13.13	0.439123	6.65858e-16	2.64308e-14
EOGT	3p14.1	0.438884	6.93136e-16	2.74594e-14
COL24A1	1p22.3	0.438646	7.21377e-16	2.8522e-14
LATS2	13q12.11	0.438552	7.32847e-16	2.89187e-14
KIAA0513	16q24.1	0.43844	7.46694e-16	2.94075e-14
CCL21	9p13.3	0.438289	7.65896e-16	3.01048e-14
GRIP2	3p25.1	0.438067	7.94884e-16	3.11833e-14
DOCK10	2q36.2	0.437803	8.30874e-16	3.25318e-14
CAMK2A	5q32	0.437608	8.58372e-16	3.35432e-14
JPH2	20q13.12	0.437099	9.34705e-16	3.64553e-14
CASC15	6p22.3	0.436926	9.62142e-16	3.74528e-14
ADAMTS16	5p15.32	0.435019	1.32132e-15	5.13352e-14
SFMBT2	10p14	0.43478	1.37484e-15	5.33113e-14
LACC1	13q14.11	0.434573	1.42271e-15	5.50616e-14
MCHR1	22q13.2	0.434379	1.46919e-15	5.67512e-14
SEMA6B	19p13.3	0.434319	1.48377e-15	5.72047e-14
FOXC2	16q24.1	0.43428	1.49333e-15	5.74633e-14
NCAM2	21q21.1	0.434103	1.5377e-15	5.90578e-14
SEPTIN8	5q31.1	0.433685	1.64776e-15	6.31643e-14
DIRAS1	19p13.3	0.433594	1.67288e-15	6.40052e-14
MICAL2	11p15.3	0.433365	1.73707e-15	6.63349e-14
FABP4	8q21.13	0.432974	1.85296e-15	7.06264e-14
P3H1	1p34.2	0.432917	1.87044e-15	7.11581e-14
FAS	10q23.31	0.43256	1.98356e-15	7.53192e-14
BAHCC1	17q25.3	0.43245	2.01989e-15	7.65541e-14
SDC2	8q22.1	0.432336	2.05785e-15	7.78462e-14
MMP13	11q22.2	0.43227	2.08038e-15	7.85509e-14
MN1	22q12.1	0.432105	2.13777e-15	8.05667e-14
C10ORF55	10q22.2	0.431807	2.2449e-15	8.4446e-14
P3H3	12p13.31	0.431561	2.33717e-15	8.77529e-14
MYMK	9q34.2	0.431372	2.411e-15	9.03564e-14
KCNMB1	5q35.1	0.430954	2.58144e-15	9.65639e-14
MMP17	12q24.33	0.430302	2.87198e-15	1.07233e-13
ITGA4	2q31.3	0.430235	2.90347e-15	1.08208e-13
STARD13	13q13.1-q13.2	0.430187	2.92656e-15	1.08867e-13
CYP7B1	8q12.3	0.430086	2.9753e-15	1.10476e-13
KIFC3	16q21	0.429768	3.13375e-15	1.16145e-13
FOXP2	7q31.1	0.429676	3.18071e-15	1.17669e-13
SYDE1	19p13.12	0.429483	3.28245e-15	1.2121e-13
GJC1	17q21.31	0.42919	3.44293e-15	1.26903e-13
POGLUT2	13q33.1	0.42882	3.65616e-15	1.34516e-13
TLL1	4q32.3	0.42876	3.69193e-15	1.35584e-13
SLITRK3	3q26.1	0.428271	3.99711e-15	1.46524e-13
LY96	8q21.11	0.427893	4.24988e-15	1.55507e-13
ZNF697	1p12	0.427779	4.32881e-15	1.58107e-13
ITGB1	10p11.22	0.427339	4.64835e-15	1.69471e-13
KIAA1755	20q11.23	0.427187	4.76385e-15	1.73368e-13
SULF1	8q13.2-q13.3	0.426891	4.99729e-15	1.81535e-13
MIAT	22q12.1	0.426607	5.23178e-15	1.89711e-13
GRIK2	6q16.3	0.426395	5.41363e-15	1.95952e-13
DCLK1	13q13.3	0.426227	5.56224e-15	2.00717e-13
BMP4	14q22.2	0.426224	5.56522e-15	2.00717e-13
RGS17	6q25.2	0.425786	5.97232e-15	2.15014e-13
ELK3	12q23.1	0.425682	6.07266e-15	2.18236e-13
XIRP1	3p22.2	0.425569	6.184e-15	2.21841e-13
SYTL4	Xq22.1	0.425237	6.52289e-15	2.33582e-13
DSE	6q22.1	0.424753	7.0497e-15	2.51999e-13
ESAM	11q24.2	0.424638	7.18121e-15	2.56245e-13
TLR4	9q33.1	0.423739	8.29155e-15	2.95014e-13
MFAP4	17p11.2	0.423735	8.29705e-15	2.95014e-13
CYP1B1	2p22.2	0.423615	8.45747e-15	3.00188e-13
ASPA	17p13.2	0.423602	8.47556e-15	3.00301e-13
ZNF365	10q21.2	0.423425	8.71909e-15	3.08386e-13
STK17B	2q32.3	0.423077	9.21622e-15	3.25397e-13
NNMT	11q23.2	0.422724	9.7488e-15	3.43598e-13
APCDD1	18p11.22	0.422322	1.03941e-14	3.65702e-13
SAMD14	17q21.33	0.422266	1.04864e-14	3.68305e-13
COX7A1	19q13.12	0.422015	1.09133e-14	3.82631e-13
TPSAB1	16p13.3	0.421675	1.1519e-14	4.03163e-13
TPM1	15q22.2	0.421511	1.1822e-14	4.13053e-13
RGS5	1q23.3	0.421313	1.21996e-14	4.25505e-13
C1QTNF2	5q33.3	0.420744	1.33507e-14	4.6485e-13
COMP	19p13.11	0.420595	1.36696e-14	4.75131e-13
BCL6B	17p13.1	0.420476	1.39279e-14	4.8269e-13
TEX29	13q34	0.420473	1.39351e-14	4.8269e-13
HAR1A	20q13.33	0.420369	1.41659e-14	4.89843e-13
GADD45B	19p13.3	0.419918	1.52126e-14	5.25135e-13
OLFML3	1p13.2	0.419833	1.5416e-14	5.31246e-13
EXOC3L2	19q13.32	0.419748	1.56239e-14	5.3749e-13
GNAL	18p11.21	0.419297	1.67767e-14	5.76162e-13
CPN2	3q29	0.418855	1.79844e-14	6.16586e-13
SHC1	1q21.3	0.41878	1.81965e-14	6.22797e-13
SH2B3	12q24.12	0.418261	1.97427e-14	6.7457e-13
FMO2	1q24.3	0.418157	2.00693e-14	6.84567e-13
PDE5A	4q26	0.418145	2.01057e-14	6.84648e-13
SCUBE2	11p15.4	0.417732	2.14507e-14	7.29214e-13
CCL26	7q11.23	0.417476	2.2326e-14	7.57692e-13
MAPK11	22q13.33	0.417389	2.26326e-14	7.66802e-13
SPRED1	15q14	0.417342	2.28021e-14	7.71247e-13
SLC16A7	12q14.1	0.417257	2.31072e-14	7.80257e-13
ENPP1	6q23.2	0.416775	2.49149e-14	8.39887e-13
SCN3A	2q24.3	0.416288	2.68814e-14	9.04662e-13
DHH	12q13.12	0.416038	2.79472e-14	9.38959e-13
DLG2	11q14.1	0.415569	3.00639e-14	1.00839e-12
ABCA9	17q24.2	0.415415	3.07947e-14	1.03119e-12
FAT3	11q14.3	0.415055	3.25665e-14	1.08871e-12
RCVRN	17p13.1	0.414604	3.49256e-14	1.16564e-12
FBXL22	15q22.31	0.414051	3.80477e-14	1.26773e-12
BCHE	3q26.1	0.413765	3.97688e-14	1.32289e-12
IGDCC4	15q22.31	0.413637	4.05652e-14	1.34715e-12
SNED1	2q37.3	0.413512	4.13552e-14	1.37112e-12
BMP1	8p21.3	0.413467	4.16449e-14	1.37846e-12
MS4A2	11q12.1	0.413177	4.35486e-14	1.43911e-12
TBX5	12q24.21	0.412864	4.57011e-14	1.50776e-12
EBF2	8p21.2	0.412837	4.58942e-14	1.51165e-12
GNB4	3q26.33	0.412772	4.63587e-14	1.52446e-12
PAG1	8q21.13	0.412643	4.72861e-14	1.55242e-12
ROBO4	11q24.2	0.412408	4.90294e-14	1.60703e-12
TAL1	1p33	0.412161	5.09297e-14	1.6666e-12
PDLIM2	8p21.3	0.411921	5.28447e-14	1.72646e-12
NLRP3	1q44	0.411466	5.66677e-14	1.84836e-12
ATP10D	4p12	0.411356	5.76314e-14	1.87675e-12
TBC1D2B	15q24.3-q25.1	0.411179	5.92176e-14	1.92529e-12
MCTP1	5q15	0.410769	6.30493e-14	2.04656e-12
FAM114A1	4p14	0.410583	6.48717e-14	2.10232e-12
SUSD5	3p22.3	0.410212	6.86592e-14	2.22149e-12
SLC1A7	1p32.3	0.409802	7.30992e-14	2.36135e-12
TMEM176A	7q36.1	0.409697	7.4271e-14	2.39536e-12
SCN2A	2q24.3	0.409545	7.60146e-14	2.44767e-12
MYH13	17p13.1	0.409528	7.62181e-14	2.4503e-12
CPNE8	12q12	0.409264	7.93374e-14	2.54652e-12
GIMAP8	7q36.1	0.40922	7.98754e-14	2.5597e-12
EXTL1	1p36.11	0.409201	8.01027e-14	2.5629e-12
CYTH3	7p22.1	0.409181	8.03458e-14	2.5666e-12
FNDC4	2p23.3	0.409149	8.07425e-14	2.57519e-12
ELN	7q11.23	0.408873	8.42032e-14	2.68131e-12
ROBO2	3p12.3	0.408317	9.16229e-14	2.91297e-12
SGIP1	1p31.3	0.408215	9.30522e-14	2.95375e-12
HTR2B	2q37.1	0.408186	9.34637e-14	2.96214e-12
SERPINB7	18q21.33	0.408124	9.43472e-14	2.98543e-12
TDO2	4q32.1	0.407795	9.91747e-14	3.13327e-12
CALB2	16q22.2	0.40767	1.01081e-13	3.18849e-12
LIX1L	1q21.1	0.407557	1.02816e-13	3.23816e-12
KIAA1549L	11p13	0.407544	1.0303e-13	3.2398e-12
DPYD	1p21.3	0.407452	1.04463e-13	3.27974e-12
ACKR1	1q23.2	0.407132	1.09648e-13	3.43717e-12
TPSB2	16p13.3	0.407107	1.10063e-13	3.4448e-12
CSF2RB	22q12.3	0.407052	1.10976e-13	3.468e-12
SIPA1L2	1q42.2	0.406906	1.13452e-13	3.53987e-12
ADAMTS5	21q21.3	0.406651	1.17907e-13	3.6732e-12
GHR	5p13.1-p12	0.406539	1.1992e-13	3.73011e-12
DENND2A	7q34	0.406489	1.20836e-13	3.75283e-12
C3ORF36	3q22.1	0.406204	1.26144e-13	3.91164e-12
AKAP13	15q25.3	0.405803	1.33998e-13	4.14879e-12
CDK15	2q33.1	0.405772	1.3462e-13	4.16165e-12
CHSY1	15q26.3	0.405599	1.38177e-13	4.26504e-12
LHFPL2	5q14.1	0.405188	1.46984e-13	4.52994e-12
MFAP5	12p13.31	0.405134	1.4817e-13	4.55951e-12
MIR22HG	17p13.3	0.405109	1.48734e-13	4.56988e-12
P2RY8	Xp22.33 and Yp11.2	0.404778	1.5631e-13	4.79502e-12
SELE	1q24.2	0.404764	1.56631e-13	4.79502e-12
ZNF366	5q13.2|5q13.2	0.404758	1.56776e-13	4.79502e-12
PDGFB	22q13.1	0.404734	1.57354e-13	4.80538e-12
ACAN	15q26.1	0.404407	1.65252e-13	5.03892e-12
GYPC	2q14.3	0.404326	1.67281e-13	5.08949e-12
HSPB7	1p36.13	0.40432	1.67416e-13	5.08949e-12
NKAPL	6p22.1	0.403541	1.88115e-13	5.70152e-12
PLPPR2	19p13.2	0.403119	2.00344e-13	6.06306e-12
ATP10A	15q12	0.402833	2.09066e-13	6.3175e-12
TM6SF1	15q25.2	0.402715	2.12795e-13	6.42053e-12
SOGA3	6q22.33	0.402331	2.25298e-13	6.78761e-12
LGALS1	22q13.1	0.402237	2.28496e-13	6.87366e-12
LXN	3q25.32	0.402142	2.31718e-13	6.96018e-12
FGF5	4q21.21	0.401799	2.43839e-13	7.31336e-12
MARCKS	6q21	0.401381	2.59478e-13	7.77083e-12
PRICKLE2	3p14.1	0.401345	2.60855e-13	7.80045e-12
MAB21L2	4q31.3	0.401051	2.72472e-13	8.13577e-12
PABPC5	Xq21.31	0.400925	2.77596e-13	8.27648e-12
DIRC1	2q32.2	0.400764	2.84292e-13	8.46356e-12
ARHGAP24	4q21.23-q21.3	0.40066	2.88703e-13	8.58221e-12
CDR2	16p12.2	0.400605	2.91069e-13	8.63978e-12
WHAMMP3	15q11.2	0.400529	2.94361e-13	8.72462e-12
AXL	19q13.2	0.400422	2.9905e-13	8.85057e-12
HAS1	19q13.41	0.400344	3.02542e-13	8.94075e-12
RAB8B	15q22.2	0.400264	3.06136e-13	9.03371e-12
FCGR2A	1q23.3	0.400068	3.15118e-13	9.28515e-12
MRC1	10p12.33	0.400045	3.16181e-13	9.30285e-12
VASH1	14q24.3	0.399541	3.40584e-13	1.00062e-11
FNIP2	4q32.1	0.399426	3.464e-13	1.01623e-11
NLGN4X	Xp22.32-p22.31	0.399334	3.51131e-13	1.02861e-11
SLC9A9	3q24	0.39916	3.60278e-13	1.05386e-11
IL2RA	10p15.1	0.399131	3.61799e-13	1.05678e-11
PLAC9	10q22.3	0.398887	3.75018e-13	1.0938e-11
DAAM2	6p21.2	0.398649	3.884e-13	1.1312e-11
CLEC1B	12p13.31-p13.2	0.398579	3.92424e-13	1.14126e-11
UNC5B	10q22.1	0.398226	4.13272e-13	1.20016e-11
RCSD1	1q24.2	0.398048	4.24203e-13	1.23013e-11
CASS4	20q13.31	0.397994	4.27597e-13	1.23818e-11
PSD3	8p22	0.397917	4.32461e-13	1.24928e-11
FERMT2	14q22.1	0.397913	4.32671e-13	1.24928e-11
C11ORF96	11p11.2	0.397393	4.6695e-13	1.34633e-11
NLRP1	17p13.2	0.397377	4.68028e-13	1.34751e-11
MOV10L1	22q13.33	0.397285	4.74376e-13	1.36383e-11
EPB41L3	18p11.31	0.397016	4.93391e-13	1.41647e-11
KCNJ15	21q22.13-q22.2	0.396796	5.09569e-13	1.46084e-11
KCNA1	12p13.32	0.396695	5.17118e-13	1.48037e-11
ENC1	5q13.3	0.396669	5.19056e-13	1.48381e-11
MDFIC	7q31.1-q31.2	0.396517	5.30698e-13	1.51494e-11
INPP5F	10q26.11	0.396436	5.37016e-13	1.5308e-11
CST7	20p11.21	0.396322	5.45992e-13	1.55418e-11
GAB3	Xq28	0.396266	5.50534e-13	1.5649e-11
FBLN2	3p25.1	0.395485	6.16798e-13	1.75078e-11
JAML	11q23.3	0.394563	7.05145e-13	1.99701e-11
DRAM1	12q23.2	0.394559	7.05527e-13	1.99701e-11
CPQ	8q22.1	0.394185	7.44819e-13	2.10526e-11
PXDN	2p25.3	0.393445	8.28926e-13	2.33971e-11
PRKD1	14q12	0.393213	8.5719e-13	2.4161e-11
SNX18	5q11.2	0.392903	8.96469e-13	2.52328e-11
CEMIP2	9q21.13	0.392892	8.97864e-13	2.52367e-11
CDKN1A	6p21.2	0.39282	9.07252e-13	2.5465e-11
CYGB	17q25.1	0.392754	9.15859e-13	2.56708e-11
EBF1	5q33.3	0.391724	1.06214e-12	2.97296e-11
PDGFRL	8p22	0.391432	1.10759e-12	3.09588e-11
ECSCR	5q31.2	0.39105	1.17e-12	3.26578e-11
NLRP12	19q13.42	0.391028	1.17366e-12	3.27146e-11
S1PR5	19p13.2	0.390812	1.21042e-12	3.36926e-11
APOB	2p24.1	0.390643	1.24016e-12	3.44725e-11
GRP	18q21.32	0.39052	1.26205e-12	3.50327e-11
UNC5C	4q22.3	0.390414	1.28132e-12	3.55186e-11
DEPDC7	11p13	0.389948	1.36968e-12	3.79107e-11
ABCC9	12p12.1	0.389939	1.37138e-12	3.79107e-11
ARHGAP18	6q22.33	0.389618	1.43555e-12	3.96302e-11
GJA1	6q22.31	0.389361	1.48913e-12	4.1053e-11
TMEM119	12q23.3	0.389157	1.53294e-12	4.2203e-11
MRAS	3q22.3	0.388985	1.57095e-12	4.31314e-11
XPNPEP2	Xq26.1	0.388479	1.68822e-12	4.6288e-11
PRR16	5q23.1	0.388381	1.71182e-12	4.68712e-11
TMEM154	4q31.3	0.387837	1.84928e-12	5.05661e-11
RIN3	14q32.12	0.387251	2.009e-12	5.48591e-11
CPZ	4p16.1	0.387148	2.03867e-12	5.55939e-11
PLXND1	3q22.1	0.386928	2.103e-12	5.72705e-11
SNAI1	20q13.13	0.386894	2.113e-12	5.74651e-11
PCDHGC3	5q31.3	0.386523	2.22668e-12	6.04749e-11
LRFN5	14q21.1	0.386399	2.26594e-12	6.14584e-11
DPP4	2q24.2	0.38612	2.35675e-12	6.38354e-11
PEAR1	1q23.1	0.385962	2.40979e-12	6.51843e-11
PDGFD	11q22.3	0.385922	2.42362e-12	6.54704e-11
DIO3OS	14q32.31	0.38574	2.4865e-12	6.70787e-11
ARL15	5q11.2	0.385598	2.53665e-12	6.834e-11
DGKI	7q33	0.385461	2.58583e-12	6.95719e-11
GALNT1	18q12.2	0.385183	2.68905e-12	7.22524e-11
PPM1F	22q11.22	0.385154	2.69972e-12	7.24424e-11
CD36	7q21.11	0.384965	2.77267e-12	7.4301e-11
ADRA2A	10q25.2	0.384752	2.85651e-12	7.64458e-11
COL8A2	1p34.3	0.383795	3.26597e-12	8.7258e-11
DYSF	2p13.2	0.383788	3.26919e-12	8.7258e-11
PLVAP	19p13.11	0.383696	3.31172e-12	8.8276e-11
HOXA11	7p15.2	0.383637	3.3389e-12	8.88827e-11
FOXP1	3p13	0.383514	3.39703e-12	9.03107e-11
C1R	12p13.31	0.383495	3.40589e-12	9.04269e-11
IL3RA	Xp22.33 and Yp11.2	0.383187	3.55577e-12	9.42817e-11
NOVA2	19q13.32	0.383165	3.56669e-12	9.44468e-11
ENTPD1	10q24.1	0.383026	3.63646e-12	9.61679e-11
MME	3q25.2	0.382558	3.88111e-12	1.02503e-10
TCAF2	7q35	0.382534	3.89435e-12	1.02718e-10
TGFB1	19q13.2	0.382417	3.95825e-12	1.04267e-10
ITPRIP	10q25.1	0.382202	4.07806e-12	1.07282e-10
LINC00924	15q26.2	0.382149	4.10866e-12	1.07946e-10
AGAP2	12q14.1	0.381719	4.36141e-12	1.14288e-10
ABCB4	7q21.12	0.381557	4.4604e-12	1.1673e-10
RCAN1	21q22.12	0.381394	4.56263e-12	1.19251e-10
CORO6	17q11.2	0.381318	4.61047e-12	1.20345e-10
GAP43	3q13.31	0.381108	4.74656e-12	1.23737e-10
PRICKLE1	12q12	0.381061	4.77811e-12	1.24398e-10
TMEM176B	7q36.1	0.381	4.81862e-12	1.2529e-10
SH3D19	4q31.3	0.380813	4.94443e-12	1.28396e-10
P2RY14	3q25.1	0.380581	5.10608e-12	1.32422e-10
CLSTN2	3q23	0.380503	5.16147e-12	1.33687e-10
LIN7A	12q21.31	0.38012	5.44188e-12	1.40769e-10
TMEM200B	1p35.3	0.37967	5.78986e-12	1.49578e-10
C5AR1	19q13.32	0.379168	6.20484e-12	1.60093e-10
TRPC6	11q22.1	0.379132	6.23572e-12	1.60419e-10
TGFBR1	9q22.33	0.379125	6.24141e-12	1.60419e-10
SH2D3C	9q34.11	0.379113	6.25139e-12	1.60471e-10
SLC2A3	12p13.31	0.378976	6.37054e-12	1.63321e-10
NRP1	10p11.22	0.378692	6.62457e-12	1.69618e-10
NTNG2	9q34.13	0.378521	6.78186e-12	1.73424e-10
RIN2	20p11.23	0.378178	7.10824e-12	1.8154e-10
OSTM1	6q21	0.377861	7.42373e-12	1.89357e-10
GPR183	13q32.3	0.377552	7.74534e-12	1.97061e-10
ADH1B	4q23	0.377351	7.96073e-12	2.02285e-10
TPTEP1	22q11.1	0.377245	8.0765e-12	2.04968e-10
LHX9	1q31.3	0.377232	8.09117e-12	2.05082e-10
MAP3K5	6q23.3	0.377119	8.21773e-12	2.08027e-10
DUSP3	17q21.31	0.376963	8.39422e-12	2.12228e-10
DCBLD1	6q22.1	0.376825	8.55351e-12	2.15984e-10
FOXL1	16q24.1	0.376667	8.74058e-12	2.20431e-10
INMT	7p14.3	0.37646	8.99013e-12	2.26441e-10
GIMAP6	7q36.1	0.375818	9.81148e-12	2.4682e-10
SPSB1	1p36.22	0.375592	1.01188e-11	2.54234e-10
TBC1D8B	Xq22.3	0.375518	1.02203e-11	2.56463e-10
PITX2	4q25	0.375432	1.03407e-11	2.58885e-10
HRH2	5q35.2	0.375431	1.03425e-11	2.58885e-10
PCSK5	9q21.13	0.375214	1.06517e-11	2.66067e-10
FOXN3	14q31.3-q32.11	0.375211	1.06559e-11	2.66067e-10
EFEMP1	2p16.1	0.375071	1.08593e-11	2.70734e-10
PLK2	5q11.2	0.375064	1.08697e-11	2.70734e-10
GPNMB	7p15.3	0.374912	1.10965e-11	2.75808e-10
EGR2	10q21.3	0.374909	1.11008e-11	2.75808e-10
CR1	1q32.2	0.374067	1.24413e-11	3.08732e-10
MGC12916	17p12	0.37367	1.31284e-11	3.25286e-10
SLC6A17	1p13.3	0.373663	1.31407e-11	3.25286e-10
NKX2-3	10q24.2	0.373623	1.32105e-11	3.2661e-10
LRRC8C	1p22.2	0.3736	1.32523e-11	3.27242e-10
VTN	17q11.2	0.373543	1.33548e-11	3.29369e-10
GAL3ST4	7q22.1	0.373422	1.35743e-11	3.34374e-10
BARX1	9q22.32	0.372868	1.46266e-11	3.59854e-10
CYP26A1	10q23.33	0.372221	1.59572e-11	3.9211e-10
ZNF521	18q11.2	0.372119	1.61761e-11	3.97006e-10
STK10	5q35.1	0.372095	1.62285e-11	3.97806e-10
SLC36A1	5q33.1	0.371992	1.6456e-11	4.02892e-10
CTIF	18q21.1	0.371904	1.66504e-11	4.07157e-10
AOX1	2q33.1	0.371775	1.69421e-11	4.13785e-10
FAM78A	9q34.13	0.371559	1.74392e-11	4.25411e-10
SYNPO2	4q26	0.371265	1.814e-11	4.4197e-10
NPAS4	11q13.2	0.370937	1.89536e-11	4.61235e-10
LEPROT	1p31.3	0.370596	1.9838e-11	4.82175e-10
ADCY9	16p13.3	0.37041	2.03365e-11	4.93694e-10
RXFP3	5p13.2	0.370292	2.06596e-11	5.00933e-10
SAMD3	6q23.1	0.370007	2.14598e-11	5.19711e-10
KCNA3	1p13.3	0.369995	2.14948e-11	5.19931e-10
HS3ST3A1	17p12	0.369979	2.15412e-11	5.20428e-10
RAPH1	2q33.2	0.369866	2.18688e-11	5.27709e-10
SCN7A	2q24.3	0.369846	2.19253e-11	5.28438e-10
RASGRP3	2p22.3	0.369719	2.23008e-11	5.36846e-10
QKI	6q26	0.369483	2.30126e-11	5.53321e-10
CCL14	17q12	0.36911	2.41812e-11	5.80725e-10
PALM2-AKAP2	9q31.3	0.368952	2.46959e-11	5.92377e-10
OSMR	5p13.1	0.368929	2.47708e-11	5.93467e-10
RASD2	22q12.3	0.368783	2.5257e-11	6.0438e-10
SLC2A13	12q12	0.368774	2.52864e-11	6.0438e-10
SDC1	2p24.1	0.368722	2.5461e-11	6.07833e-10
ST6GAL2	2q12.3	0.368631	2.57712e-11	6.14509e-10
EIF5A2	3q26.2	0.36814	2.7505e-11	6.54301e-10
GVINP1	11p15.4	0.368081	2.77205e-11	6.58647e-10
CDX1	5q32	0.367774	2.8871e-11	6.85176e-10
NAP1L3	Xq21.32	0.367489	2.99785e-11	7.10622e-10
LPAR1	9q31.3	0.367384	3.03988e-11	7.1935e-10
NPTX1	17q25.3	0.367379	3.04182e-11	7.1935e-10
CFD	19p13.3	0.367151	3.13493e-11	7.40498e-10
SLC6A1	3p25.3	0.366996	3.19949e-11	7.54863e-10
NR2F1	5q15	0.366813	3.27774e-11	7.72417e-10
CD34	1q32.2	0.366653	3.34765e-11	7.87971e-10
TENT5A	6q14.1	0.366432	3.44677e-11	8.10354e-10
ACKR4	3q22.1	0.366228	3.54024e-11	8.31357e-10
GJA5	1q21.2	0.366069	3.6154e-11	8.48018e-10
BASP1	5p15.1	0.365975	3.66005e-11	8.57491e-10
BDKRB1	14q32.2	0.365813	3.73888e-11	8.74942e-10
ABHD2	15q26.1	0.365719	3.78545e-11	8.8481e-10
KCNG2	18q23	0.365672	3.80915e-11	8.89317e-10
KIF26A	14q32.33	0.365431	3.93126e-11	9.16763e-10
PLS3	Xq23	0.365325	3.98663e-11	9.286e-10
ARHGAP28	18p11.31	0.365013	4.15283e-11	9.66193e-10
ABR	17p13.3	0.364968	4.17773e-11	9.70864e-10
KLF10	8q22.3	0.364833	4.25193e-11	9.86967e-10
GRAP	17p11.2	0.364783	4.2802e-11	9.92385e-10
DST	6p12.1	0.364608	4.37916e-11	1.01416e-09
HOXC8	12q13.13	0.364359	4.52392e-11	1.04648e-09
FPR1	19q13.41	0.364265	4.58034e-11	1.0578e-09
ELFN2	22q13.1	0.36426	4.58337e-11	1.0578e-09
GRIA3	Xq25	0.364218	4.60846e-11	1.06237e-09
PPP3CC	8p21.3	0.363547	5.03042e-11	1.15832e-09
RUSC2	9p13.3	0.363478	5.07605e-11	1.16749e-09
PCED1B-AS1	12q13.11	0.363285	5.20479e-11	1.19574e-09
KERA	12q21.33	0.363203	5.2609e-11	1.20725e-09
ITGB3	17q21.32	0.363146	5.30029e-11	1.2149e-09
GAS1	9q21.33	0.363022	5.38655e-11	1.23327e-09
CALU	7q32.1	0.362793	5.54941e-11	1.2689e-09
AMZ1	7p22.3	0.362785	5.55477e-11	1.2689e-09
BMPER	7p14.3	0.362755	5.57678e-11	1.27248e-09
HOXC9	12q13.13	0.362575	5.70859e-11	1.30108e-09
PDE4B	1p31.3	0.362226	5.9733e-11	1.35987e-09
GATA3	10p14	0.362179	6.01039e-11	1.36677e-09
MYH9	22q12.3	0.361921	6.21425e-11	1.41153e-09
GLP2R	17p13.1	0.361743	6.3594e-11	1.44287e-09
ENTPD7	10q24.2	0.361631	6.45251e-11	1.46235e-09
ACTN1	14q24.1|14q22-q24	0.361589	6.48796e-11	1.46559e-09
DOCK11	Xq24	0.361588	6.48866e-11	1.46559e-09
SFXN3	10q24.31	0.361571	6.50276e-11	1.46713e-09
PI15	8q21.13	0.361513	6.5521e-11	1.47661e-09
MIR1-1HG-AS1	20q13.33	0.361495	6.56767e-11	1.47846e-09
KCNAB1	3q25.31	0.361388	6.65893e-11	1.49733e-09
GPR34	Xp11.4	0.361345	6.69642e-11	1.50408e-09
SLCO2B1	11q13.4	0.361227	6.79924e-11	1.52547e-09
FAM102B	1p13.3	0.361064	6.94407e-11	1.55623e-09
TRPV2	17p11.2	0.361034	6.97093e-11	1.56015e-09
GNA14	9q21.2	0.361027	6.97706e-11	1.56015e-09
PARVA	11p15.3	0.360963	7.03474e-11	1.5713e-09
PTPRC	1q31.3-q32.1	0.360883	7.10826e-11	1.58288e-09
PLAUR	19q13.31	0.360881	7.11016e-11	1.58288e-09
TSPAN18	11p11.2	0.360657	7.31881e-11	1.6273e-09
PDE2A	11q13.4	0.360649	7.32587e-11	1.6273e-09
PDE1C	7p14.3	0.360594	7.37805e-11	1.63708e-09
MEX3B	15q25.2	0.360408	7.55723e-11	1.67499e-09
ELAVL2	9p21.3	0.360372	7.59334e-11	1.67992e-09
PARM1	4q13.3	0.360369	7.59614e-11	1.67992e-09
HSPA12B	20p13	0.360211	7.75165e-11	1.71243e-09
SATB2	2q33.1	0.359932	8.03632e-11	1.77337e-09
EVI2B	17q11.2	0.359813	8.16042e-11	1.79878e-09
IKBIP	12q23.1	0.359666	8.31562e-11	1.83098e-09
SLA	8q24.22	0.359614	8.37126e-11	1.83921e-09
TRAM2	6p12.2	0.359454	8.54583e-11	1.87273e-09
TNFRSF6B	20q13.33	0.359453	8.5472e-11	1.87273e-09
PLIN3	19p13.3	0.359448	8.55176e-11	1.87273e-09
RGS18	1q31.2	0.3592	8.82915e-11	1.93138e-09
OLR1	12p13.2	0.359183	8.84798e-11	1.93339e-09
FYB1	5p13.1	0.358816	9.27529e-11	2.02386e-09
PCDHB18P	5q31.3	0.35881	9.28211e-11	2.02386e-09
PDCD1LG2	9p24.1	0.35876	9.34213e-11	2.03474e-09
LRRC4B	19q13.33	0.358236	9.99118e-11	2.17376e-09
CDH8	16q21	0.357877	1.04604e-10	2.27339e-09
IGF1	12q23.2	0.357805	1.05568e-10	2.29186e-09
LDLRAD4	18p11.21	0.357658	1.07573e-10	2.33287e-09
LRRN3	7q31.1	0.357376	1.11517e-10	2.41581e-09
ADAMTSL5	19p13.3	0.356963	1.17552e-10	2.54381e-09
CCPG1	15q21.3	0.356869	1.18968e-10	2.57169e-09
APBB2	4p14-p13	0.35682	1.19706e-10	2.58486e-09
IL21R	16p12.1	0.356663	1.22122e-10	2.63419e-09
SGCB	4q12	0.356594	1.23201e-10	2.65463e-09
DOCK2	5q35.1	0.356469	1.25174e-10	2.69426e-09
DDR2	1q23.3	0.356441	1.25624e-10	2.70105e-09
CCDC102B	18q22.1-q22.2	0.356393	1.26402e-10	2.71488e-09
MILR1	17q23.3	0.35624	1.28879e-10	2.76513e-09
CILP2	19p13.11	0.356191	1.2969e-10	2.77956e-09
LRCH1	13q14.13-q14.2	0.356084	1.31459e-10	2.81415e-09
SLC24A3	20p11.23	0.356077	1.31583e-10	2.81415e-09
VSNL1	2p24.2	0.355897	1.34619e-10	2.87602e-09
C3AR1	12p13.31	0.355847	1.35479e-10	2.89133e-09
TLR8	Xp22.2	0.355537	1.40918e-10	3.00422e-09
DKK3	11p15.3	0.355489	1.41766e-10	3.01909e-09
FEZ2	2p22.2	0.3554	1.43377e-10	3.05018e-09
PPARG	3p25.2	0.355245	1.46223e-10	3.10744e-09
SEC24A	5q31.1	0.354873	1.53267e-10	3.25368e-09
MS4A4A	11q12.2	0.35472	1.56271e-10	3.31396e-09
LOC93429	19q13.32	0.35458	1.59055e-10	3.36946e-09
DUSP1	5q35.1	0.354333	1.64101e-10	3.47271e-09
PDGFC	4q32.1	0.354045	1.70181e-10	3.59759e-09
PEAK3	19p13.3	0.353889	1.73565e-10	3.66527e-09
STX2	12q24.33	0.353622	1.79503e-10	3.7845e-09
ANOS1	Xp22.31	0.353618	1.79587e-10	3.7845e-09
TMEM215	9p21.1	0.353551	1.811e-10	3.81112e-09
C14ORF180	14q32.33	0.353546	1.8123e-10	3.81112e-09
SUGCT	7p14.1	0.353478	1.82786e-10	3.83984e-09
CMKLR1	12q23.3	0.35345	1.83426e-10	3.84927e-09
MS4A7	11q12.2	0.353343	1.85904e-10	3.8972e-09
SETD7	4q31.1	0.353222	1.88768e-10	3.95312e-09
WDFY4	10q11.23	0.35316	1.90241e-10	3.97982e-09
FDCSP	4q13.3|4q13	0.353063	1.92574e-10	4.02446e-09
AMIGO2	12q13.11	0.35301	1.93856e-10	4.04704e-09
SRRM3	7q11.23	0.352753	2.00221e-10	4.17558e-09
IL10	1q32.1	0.352052	2.18631e-10	4.5548e-09
FGD6	12q22	0.351964	2.21063e-10	4.60072e-09
PIK3R5	17p13.1	0.351793	2.25843e-10	4.69534e-09
SHOX2	3q25.32	0.35175	2.27055e-10	4.71567e-09
SIRPB2	20p13	0.351728	2.27691e-10	4.724e-09
VENTX	10q26.3	0.35108	2.46898e-10	5.11722e-09
F2RL2	5q13.3	0.350795	2.55835e-10	5.297e-09
B3GNT9	16q22.1	0.350676	2.59655e-10	5.37056e-09
TLR7	Xp22.2	0.350662	2.60112e-10	5.37449e-09
TRARG1	17p13.3	0.350509	2.65106e-10	5.47206e-09
SYNPO	5q33.1	0.350435	2.67584e-10	5.51755e-09
PXDNL	8q11.22-q11.23	0.35042	2.68082e-10	5.52216e-09
SPATA9	5q15	0.350395	2.68888e-10	5.53311e-09
PIK3CG	7q22.3	0.350256	2.73607e-10	5.62445e-09
CD84	1q23.3	0.349977	2.83247e-10	5.81667e-09
HIGD1B	17q21.31	0.349694	2.93419e-10	6.01942e-09
TRPC4	13q13.3	0.349189	3.12378e-10	6.40184e-09
FHL5	6q16.1	0.349162	3.13429e-10	6.41684e-09
FOLR2	11q13.4	0.349073	3.16897e-10	6.48126e-09
CYS1	2p25.1	0.349038	3.18302e-10	6.50337e-09
TCP11L1	11p13	0.348795	3.28032e-10	6.69538e-09
MSX2	5q35.2	0.348733	3.30537e-10	6.73696e-09
MAN2A1	5q21.3	0.348728	3.30739e-10	6.73696e-09
ERRFI1	1p36.23	0.348642	3.34273e-10	6.80206e-09
EN1	2q14.2	0.348369	3.45771e-10	7.02894e-09
KATNAL1	13q12.3	0.34819	3.53495e-10	7.16423e-09
ATP8B4	15q21.2	0.347975	3.6302e-10	7.34678e-09
KLF6	10p15.2	0.347969	3.63281e-10	7.34678e-09
IRAK3	12q14.3	0.347962	3.63597e-10	7.34678e-09
TANC2	17q23.2-q23.3	0.34781	3.70494e-10	7.47862e-09
LIF	22q12.2	0.347785	3.71652e-10	7.49449e-09
RGS2	1q31.2	0.347709	3.75149e-10	7.55743e-09
PHLDB2	3q13.2	0.347624	3.79085e-10	7.62908e-09
CSF1R	5q32	0.347255	3.9675e-10	7.96866e-09
IKZF1	7p12.2	0.347168	4.01008e-10	8.04615e-09
IRX1	5p15.33	0.347104	4.04195e-10	8.10201e-09
STOM	9q33.2	0.347007	4.09031e-10	8.1908e-09
PPFIBP1	12p11.23-p11.22	0.346925	4.13185e-10	8.26576e-09
RIMBP2	12q24.33	0.346577	4.31267e-10	8.61891e-09
ENPEP	4q25	0.346551	4.32633e-10	8.63764e-09
ITPRIPL2	16p12.3	0.346191	4.52186e-10	9.01908e-09
FAM225B	9q32	0.345997	4.63059e-10	9.22678e-09
GIMAP7	7q36.1	0.345845	4.71804e-10	9.39175e-09
INHBA-AS1	7p14.1	0.345592	4.8664e-10	9.6775e-09
MICAL1	6q21	0.345505	4.91848e-10	9.77142e-09
SYPL2	1p13.3	0.345391	4.98737e-10	9.8985e-09
PDE7B	6q23.3	0.345336	5.02114e-10	9.95571e-09
EPAS1	2p21	0.344929	5.27748e-10	1.04537e-08
SCD	10q24.31	0.344901	5.29569e-10	1.04794e-08
LOC154761	7q35	0.344774	5.37841e-10	1.06327e-08
PIK3R6	17p13.1	0.344602	5.4926e-10	1.08477e-08
LOC90246	3q21.3	0.344517	5.54963e-10	1.09496e-08
MS4A6A	11q12.2	0.344125	5.82117e-10	1.14741e-08
CCBE1	18q21.32	0.344069	5.86092e-10	1.15412e-08
PTGFRN	1p13.1	0.344035	5.88563e-10	1.15785e-08
KANK3	19p13.2	0.343877	5.99965e-10	1.17913e-08
LAIR1	19q13.42	0.343842	6.02514e-10	1.18298e-08
CHN2	7p14.3	0.343826	6.03701e-10	1.18416e-08
MIR4435-2HG	2q13	0.34369	6.13775e-10	1.20275e-08
RRM2B	8q22.3	0.34368	6.14519e-10	1.20303e-08
PPP1R12B	1q32.1	0.34346	6.31227e-10	1.23454e-08
OSBPL5	11p15.4	0.343382	6.37236e-10	1.24508e-08
SFRP1	8p11.21	0.343371	6.38039e-10	1.24544e-08
TMEM133	11q22.1	0.343329	6.41326e-10	1.25065e-08
COL14A1	8q24.12	0.343294	6.44014e-10	1.25467e-08
GIMAP4	7q36.1	0.343265	6.46288e-10	1.25789e-08
CDK14	7q21.13	0.343158	6.5474e-10	1.27311e-08
PCDH18	4q28.3	0.343135	6.56622e-10	1.27553e-08
MGARP	4q31.1	0.343108	6.58774e-10	1.27848e-08
PDLIM5	4q22.3	0.342869	6.78182e-10	1.31488e-08
CREB3L2	7q33	0.342747	6.88248e-10	1.33311e-08
PLA2R1	2q24.2	0.342486	7.10386e-10	1.37467e-08
CNTNAP1	17q21.2	0.342039	7.4988e-10	1.44831e-08
PEAK1	15q24.3	0.34193	7.59796e-10	1.46605e-08
CCSER2	10q23.1	0.341823	7.69724e-10	1.48378e-08
TMEM26	10q21.2	0.34166	7.84989e-10	1.51176e-08
ITGA10	1q21.1	0.341451	8.05008e-10	1.54588e-08
PTH1R	3p21.31	0.341344	8.15454e-10	1.56444e-08
CELF2	10p14	0.341204	8.29412e-10	1.58971e-08
ERMN	2q24.1	0.341156	8.34211e-10	1.59682e-08
SLC46A2	9q32	0.341151	8.34712e-10	1.59682e-08
FAM241A	4q25	0.340688	8.82591e-10	1.68521e-08
BNC1	15q25.2	0.340604	8.9153e-10	1.70067e-08
FAM124B	2q36.2	0.34051	9.0166e-10	1.71836e-08
SMCO2	12p11.23	0.340247	9.30668e-10	1.77197e-08
ANKRD50	4q28.1	0.340217	9.34033e-10	1.77669e-08
WWC3	Xp22.2	0.339801	9.81862e-10	1.86415e-08
MNDA	1q23.1	0.339743	9.88675e-10	1.87531e-08
HOXA5	7p15.2	0.339598	1.00606e-09	1.90649e-08
FAM126A	7p15.3	0.339061	1.07287e-09	2.02737e-08
CLEC10A	17p13.1	0.339007	1.07974e-09	2.03843e-08
MYO1E	15q22.2	0.338916	1.09161e-09	2.05891e-08
GCKR	2p23.3	0.338898	1.09392e-09	2.06134e-08
CIDEA	18p11.21|18	0.338741	1.11475e-09	2.09692e-08
JAKMIP1	4p16.1	0.33874	1.11488e-09	2.09692e-08
TIE1	1p34.2	0.338442	1.15528e-09	2.17086e-08
TNFSF12	17p13.1	0.338429	1.15699e-09	2.17206e-08
PRG4	1q31.1	0.338417	1.15868e-09	2.1732e-08
CES1	16q12.2	0.338329	1.17088e-09	2.19404e-08
CCR4	3p22.3	0.338232	1.18455e-09	2.21759e-08
GLRX	5q15	0.338185	1.19122e-09	2.22799e-08
PCDHGA6	5q31.3	0.338138	1.19795e-09	2.23851e-08
SOCS2	12q22	0.338118	1.20074e-09	2.24164e-08
SFTA1P	10p14	0.338084	1.20564e-09	2.2487e-08
PICSAR	21q22.3	0.337668	1.26688e-09	2.36074e-08
KCTD20	6p21.31	0.337525	1.2887e-09	2.39917e-08
DIP2C	10p15.3	0.337489	1.29418e-09	2.40715e-08
SUSD6	14q24.1	0.337283	1.32623e-09	2.46449e-08
FGL2	7q11.23	0.33724	1.33305e-09	2.47487e-08
NUDT11	Xp11.22	0.337223	1.33581e-09	2.47772e-08
MAPRE2	18q12.1-q12.2	0.337168	1.34453e-09	2.4916e-08
MYO1F	19p13.2	0.337141	1.34885e-09	2.49729e-08
TLR6	4p14	0.336558	1.44552e-09	2.67381e-08
TNFRSF1B	1p36.22	0.336535	1.44951e-09	2.67873e-08
KLF9	9q21.12	0.336468	1.46098e-09	2.69639e-08
MAMDC2	9q21.12	0.336464	1.46175e-09	2.69639e-08
EMP3	19q13.33	0.336045	1.5361e-09	2.83096e-08
LRP12	8q22.3	0.335726	1.59517e-09	2.93712e-08
MSN	Xq12	0.335582	1.62261e-09	2.98492e-08
SLCO2A1	3q22.1-q22.2	0.335495	1.63939e-09	3.01304e-08
USP12	13q12.13	0.33493	1.7524e-09	3.21487e-08
TPBG	6q14.1	0.334889	1.76073e-09	3.22721e-08
MPEG1	11q12.1	0.334756	1.78857e-09	3.27526e-08
NXPH3	17q21.33	0.334724	1.79549e-09	3.28493e-08
SERPINH1	11q13.5	0.334682	1.80437e-09	3.29818e-08
SAMSN1	21q11.2	0.334635	1.81436e-09	3.31343e-08
GNG11	7q21.3	0.334607	1.82031e-09	3.32128e-08
RNF128	Xq22.3	0.334579	1.82621e-09	3.32903e-08
NDN	15q11.2	0.334445	1.85539e-09	3.37916e-08
CTSO	4q32.1	0.334384	1.86866e-09	3.40025e-08
CHRNA1	2q31.1	0.334158	1.91907e-09	3.48883e-08
MYO5A	15q21.2	0.334141	1.92293e-09	3.49269e-08
DOCK4	7q31.1	0.334121	1.92753e-09	3.49789e-08
BMERB1	16p13.11	0.334023	1.94984e-09	3.53517e-08
ENTPD3	3p22.1	0.33399	1.95736e-09	3.54562e-08
NKD1	16q12.1	0.333916	1.97431e-09	3.57311e-08
CAVIN3	11p15.4	0.333729	2.01825e-09	3.64651e-08
IL1RL1	2q12.1	0.333728	2.01849e-09	3.64651e-08
CD180	5q12.3	0.333581	2.05353e-09	3.70648e-08
LINC00189	21q21.3	0.333515	2.06968e-09	3.73228e-08
OTOR	20p12.1	0.333466	2.08151e-09	3.75027e-08
SLAMF6	1q23.2-q23.3	0.333157	2.15835e-09	3.88523e-08
IGSF21	1p36.13	0.332913	2.22087e-09	3.9942e-08
SMPDL3A	6q22.31	0.332786	2.2541e-09	4.05034e-08
ITK	5q33.3	0.3327	2.27689e-09	4.08763e-08
CD163	12p13.31	0.332625	2.29692e-09	4.11993e-08
RGS1	1q31.2	0.33247	2.33883e-09	4.19137e-08
MOB3A	19p13.3	0.332237	2.4035e-09	4.30342e-08
DIO3	14q32.31	0.332148	2.42867e-09	4.34003e-08
HEYL	1p34.2	0.332142	2.4303e-09	4.34003e-08
INSRR	1q23.1	0.331769	2.5384e-09	4.52884e-08
BTK	Xq22.1	0.331604	2.58761e-09	4.61255e-08
CYTH4	22q13.1	0.331535	2.60832e-09	4.64535e-08
IGIP	5q31.3	0.331455	2.633e-09	4.68516e-08
CD28	2q33.2	0.331313	2.67683e-09	4.75894e-08
NTRK3	15q25.3	0.331257	2.69413e-09	4.78368e-08
GIT2	12q24.11	0.331253	2.6955e-09	4.78368e-08
MTMR6	13q12.13	0.331088	2.74775e-09	4.87211e-08
SIGLEC10	19q13.41	0.330915	2.80368e-09	4.96691e-08
AKAP2	9q31.3	0.330857	2.82266e-09	4.99613e-08
STAB1	3p21.1	0.330767	2.85205e-09	5.04371e-08
HSPB8	12q24.23	0.330674	2.88312e-09	5.09418e-08
CLEC14A	14q21.1	0.330595	2.90961e-09	5.13649e-08
FAM78B	1q24.1	0.330234	3.03426e-09	5.34716e-08
DAB1	1p32.2	0.330153	3.06264e-09	5.39244e-08
TOM1	22q12.3	0.329926	3.14424e-09	5.53128e-08
SHE	1q21.3	0.329823	3.18221e-09	5.59318e-08
DCLK3	3p22.2	0.329777	3.19922e-09	5.61818e-08
RAI14	5p13.2	0.329714	3.22248e-09	5.65408e-08
GZMK	5q11.2	0.32959	3.26897e-09	5.73066e-08
RNASEL	1q25.3	0.329531	3.29121e-09	5.76464e-08
IGFBP7	4q12	0.329001	3.49902e-09	6.12328e-08
FRMD7	Xq26.2	0.328961	3.51551e-09	6.14679e-08
KCND2	7q31.31	0.328922	3.53115e-09	6.16878e-08
SNX20	16q12.1	0.328897	3.54147e-09	6.18144e-08
DENND3	8q24.3	0.328858	3.55758e-09	6.20419e-08
IL4R	16p12.1	0.328712	3.61782e-09	6.30378e-08
SLIT2	4p15.31	0.328577	3.67446e-09	6.39693e-08
ADAM23	2q33.3	0.328501	3.70691e-09	6.44785e-08
LRRK2	12q12	0.32849	3.71134e-09	6.44998e-08
DKK1	10q21.1	0.327824	4.00723e-09	6.9582e-08
MAP1A	15q15.3	0.327798	4.01897e-09	6.97257e-08
CD300LB	17q25.1	0.327732	4.04954e-09	7.01955e-08
FLNA	Xq28	0.32766	4.08324e-09	7.07188e-08
DRD1	5q35.2	0.32755	4.13546e-09	7.15616e-08
ARNTL	11p15.3	0.327454	4.18122e-09	7.22291e-08
ZC3H12D	6q25.1	0.327412	4.20104e-09	7.25095e-08
GABRB2	5q34	0.327252	4.27916e-09	7.37944e-08
ZNF831	20q13.32	0.327109	4.34959e-09	7.49449e-08
ARHGAP15	2q22.2-q22.3	0.327075	4.36699e-09	7.51801e-08
ITGB2	21q22.3	0.327067	4.37093e-09	7.51838e-08
SLC24A4	14q32.12	0.326946	4.43184e-09	7.61663e-08
RHBDF1	16p13.3	0.326817	4.49752e-09	7.72293e-08
P2RY10	Xq21.1	0.326631	4.5943e-09	7.87566e-08
CAV1	7q31.2	0.326586	4.61845e-09	7.91033e-08
TMEM273	10q11.23	0.326503	4.66234e-09	7.96516e-08
LRRN4	20p12.3	0.326344	4.7477e-09	8.10411e-08
DAPK3	19p13.3	0.32614	4.85992e-09	8.28161e-08
MYADM	19q13.42	0.325968	4.95613e-09	8.43842e-08
SELPLG	12q24.11	0.325826	5.03724e-09	8.56203e-08
PLA2G2A	1p36.13	0.325814	5.04395e-09	8.56619e-08
TENM3-AS1	4q34.3	0.3256	5.16889e-09	8.77099e-08
LINC00475	9q22.31	0.325589	5.17528e-09	8.77444e-08
CD37	19q13.33	0.325272	5.36559e-09	9.08944e-08
KIAA1614	1q25.3	0.324953	5.56362e-09	9.41698e-08
FOSL2	2p23.2	0.324687	5.73485e-09	9.6905e-08
CXORF21	Xp21.2	0.324565	5.81483e-09	9.8174e-08
RASGRP4	19q13.2	0.324398	5.92566e-09	9.99613e-08
RBFOX2	22q12.3	0.324371	5.94409e-09	1.00188e-07
HOXA11-AS	7p15.2	0.324279	6.00613e-09	1.01149e-07
CAMK2N1	1p36.12	0.324268	6.01387e-09	1.01195e-07
DNAJB4	1p31.1	0.324214	6.05076e-09	1.01731e-07
SUN2	22q13.1	0.32412	6.1157e-09	1.02651e-07
FAM20A	17q24.2	0.324102	6.12836e-09	1.02778e-07
PPP1R9B	17q21.33	0.323966	6.22329e-09	1.04283e-07
SORBS1	10q24.1	0.323858	6.30008e-09	1.05482e-07
IL6ST	5q11.2	0.32379	6.3485e-09	1.06204e-07
ABCD2	12q12	0.323769	6.36408e-09	1.06376e-07
TMEM52B	12p13.2	0.323739	6.38557e-09	1.06647e-07
GIMAP1	7q36.1	0.323632	6.46309e-09	1.07852e-07
NIN	14q22.1	0.323562	6.51486e-09	1.08626e-07
MAPK12	22q13.33	0.323497	6.56272e-09	1.09304e-07
VEGFC	4q34.3	0.323492	6.56641e-09	1.09304e-07
EVC	4p16.2	0.323422	6.61899e-09	1.10089e-07
IGFBP6	12q13.13	0.323399	6.63577e-09	1.10277e-07
ATP8B3	19p13.3	0.32333	6.68794e-09	1.11052e-07
HAR1B	20q13.33	0.323276	6.72866e-09	1.11636e-07
PRND	20p13	0.323125	6.84448e-09	1.13464e-07
FGD5	3p25.1	0.323045	6.90676e-09	1.14402e-07
VSIG4	Xq12	0.322965	6.96914e-09	1.15251e-07
CYTIP	2q24.1	0.322965	6.96946e-09	1.15251e-07
TPP1	11p15.4	0.322823	7.08227e-09	1.1702e-07
NCKAP1L	12q13.13-q13.2	0.322815	7.08824e-09	1.17023e-07
GUCA1A	6p21.1	0.32247	7.36977e-09	1.21571e-07
PLXNB3	Xq28	0.322084	7.69666e-09	1.26755e-07
SNX29	16p13.13-p13.12	0.321962	7.80334e-09	1.28404e-07
HAVCR2	5q33.3	0.321899	7.85886e-09	1.2911e-07
PLK3	1p34.1	0.321802	7.94472e-09	1.30414e-07
FOXF2	6p25.3	0.321785	7.9603e-09	1.30563e-07
CDC42EP3	2p22.2	0.321731	8.00868e-09	1.3125e-07
NUGGC	8p21.1	0.321718	8.02023e-09	1.31332e-07
CYBB	Xp21.1-p11.4	0.321544	8.17839e-09	1.33813e-07
HIVEP3	1p34.2	0.321182	8.5176e-09	1.39137e-07
WBP1L	10q24.32	0.321129	8.56886e-09	1.39861e-07
2020-03-01	4q32.2-q32.3	0.320999	8.69449e-09	1.41796e-07
OSBPL8	12q21.2	0.320946	8.74638e-09	1.42527e-07
PRPH2	6p21.1	0.320932	8.76062e-09	1.42644e-07
HNMT	2q22.1	0.320752	8.93906e-09	1.45431e-07
TBXAS1	7q34	0.320654	9.03757e-09	1.46831e-07
DOCK8	9p24.3	0.320652	9.03967e-09	1.46831e-07
CSGALNACT1	8p21.3	0.320407	9.29018e-09	1.50778e-07
MEF2D	1q22	0.320391	9.307e-09	1.50929e-07
EPS8	12p12.3	0.320336	9.36459e-09	1.51741e-07
AOAH	7p14.2	0.320078	9.63852e-09	1.56054e-07
SAMD4A	14q22.2	0.319928	9.8015e-09	1.58438e-07
WIPI1	17q24.2	0.319835	9.90322e-09	1.59954e-07
CORO1C	12q24.11	0.319819	9.92112e-09	1.59986e-07
IL10RA	11q23.3	0.319679	1.00775e-08	1.62378e-07
MCC	5q22.2	0.319498	1.02833e-08	1.65428e-07
ADAP2	17q11.2	0.319476	1.0308e-08	1.65694e-07
MS4A14	11q12.2	0.319431	1.03606e-08	1.66406e-07
HS3ST4	16p12.1	0.319324	1.04846e-08	1.68264e-07
SMPD1	11p15.4	0.319311	1.04999e-08	1.68374e-07
BACH2	6q15	0.319148	1.06917e-08	1.71314e-07
LINC00341	14q32.13	0.319131	1.07125e-08	1.71409e-07
IL6	7p15.3	0.319129	1.07146e-08	1.71409e-07
PRRC1	5q23.2	0.319093	1.07581e-08	1.71967e-07
P2RX7	12q24.31	0.31891	1.09793e-08	1.75363e-07
ADGRB3	6q12-q13	0.318817	1.10931e-08	1.77041e-07
S100A3	1q21.3	0.31878	1.11389e-08	1.7763e-07
GP5	3q29	0.318607	1.13556e-08	1.80944e-07
MDFI	6p21.1	0.318554	1.14217e-08	1.81853e-07
LILRB1	19q13.42	0.31811	1.19985e-08	1.90734e-07
CLIC4	1p36.11	0.318078	1.20421e-08	1.91241e-07
CCRL2	3p21.31	0.318072	1.20493e-08	1.91241e-07
FIBCD1	9q34.12	0.317975	1.21797e-08	1.93156e-07
ADRA1B	5q33.3	0.317783	1.24419e-08	1.96973e-07
BICD2	9q22.31	0.317777	1.24497e-08	1.96973e-07
IGSF6	16p12.2	0.31763	1.26549e-08	1.99859e-07
PCDHGC5	5q31.3	0.317614	1.26768e-08	1.99938e-07
AGAP2-AS1	12q14.1	0.317497	1.28422e-08	2.02229e-07
RUBCNL	13q14.13	0.317358	1.30417e-08	2.0521e-07
ADRA1A	8p21.2	0.317068	1.34656e-08	2.11592e-07
ZDBF2	2q33.3	0.317067	1.34683e-08	2.11592e-07
SP6	17q21.32	0.316907	1.37073e-08	2.15179e-07
FMO3	1q24.3	0.316826	1.3831e-08	2.16952e-07
ZNF699	19p13.2	0.316668	1.40735e-08	2.20411e-07
AKAP11	13q14.11	0.316622	1.41465e-08	2.21382e-07
ISLR2	15q24.1	0.316612	1.41607e-08	2.21433e-07
SLC2A14	12p13.31	0.316458	1.44043e-08	2.25068e-07
NCALD	8q22.3	0.316433	1.44439e-08	2.25511e-07
STAT3	17q21.2	0.316333	1.46039e-08	2.27832e-07
TRIL	7p14.3	0.316164	1.48787e-08	2.31939e-07
ITGAM	16p11.2	0.316132	1.49311e-08	2.32576e-07
PBX3	9q33.3	0.315849	1.54032e-08	2.39744e-07
LOC100129034	9q33.3	0.315827	1.54404e-08	2.40138e-07
ADRB2	5q32	0.315717	1.56289e-08	2.42881e-07
GDNF	5p13.2	0.315709	1.56412e-08	2.42886e-07
HOXA1	7p15.2	0.315522	1.59663e-08	2.47742e-07
GPRIN3	4q22.1	0.315442	1.61069e-08	2.49731e-07
PTPN22	1p13.2	0.315211	1.65206e-08	2.55948e-07
CACNA1H	16p13.3	0.315125	1.66784e-08	2.58195e-07
ADGRE2	19p13.12	0.315042	1.68309e-08	2.60354e-07
NOTCH4	6p21.32	0.314956	1.699e-08	2.62615e-07
BEGAIN	14q32.2	0.314915	1.70667e-08	2.63597e-07
APBB1IP	10p12.1	0.314826	1.72343e-08	2.65778e-07
CD33	19q13.41	0.314597	1.7671e-08	2.71976e-07
LYL1	19p13.13	0.314594	1.76767e-08	2.71976e-07
CAMK4	5q22.1	0.314512	1.78374e-08	2.74237e-07
SMTN	22q12.2	0.314119	1.86209e-08	2.85847e-07
TMEM236	10p12.33	0.313605	1.96947e-08	3.02101e-07
SCHIP1	3q25.32-q25.33	0.313367	2.02126e-08	3.09808e-07
KCNJ8	12p12.1	0.313187	2.06129e-08	3.15704e-07
BIN2	12q13.13	0.313156	2.06828e-08	3.16479e-07
VCL	10q22.2	0.313151	2.0695e-08	3.16479e-07
ARHGAP42	11q22.1	0.313012	2.10104e-08	3.21059e-07
MYO1D	17q11.2	0.312908	2.12498e-08	3.2447e-07
CCR2	3p21.31	0.312722	2.16821e-08	3.3082e-07
PLEKHO2	15q22.31	0.312597	2.19808e-08	3.35123e-07
PCDHGA5	5q31.3	0.312589	2.19997e-08	3.35158e-07
FBLN5	14q32.12	0.312579	2.20225e-08	3.35252e-07
SH3GLB1	1p22.3	0.312326	2.26371e-08	3.44087e-07
FCGR3A	1q23.3	0.31221	2.29232e-08	3.48173e-07
DERL3	22q11.23	0.312096	2.32076e-08	3.52227e-07
TGM2	20q11.23	0.31204	2.33511e-08	3.54137e-07
ISL1	5q11.1	0.312017	2.34085e-08	3.54742e-07
MLKL	16q23.1	0.311916	2.36661e-08	3.58375e-07
RASL12	15q22.31	0.311853	2.38273e-08	3.60544e-07
APOBR	16p12.1	0.311658	2.43369e-08	3.67979e-07
IRF8	16q24.1	0.311243	2.54541e-08	3.84582e-07
MRTFA	22q13.1-q13.2	0.311212	2.55399e-08	3.85589e-07
NR2F1-AS1	5q15	0.311093	2.58706e-08	3.9018e-07
ATP8A2	13q12.13	0.311089	2.58827e-08	3.9018e-07
SLAMF8	1q23.2	0.310946	2.62843e-08	3.95936e-07
TMOD2	15q21.2	0.310885	2.64579e-08	3.98254e-07
TAGAP	6q25.3	0.310856	2.65422e-08	3.99223e-07
SOX7	8p23.1	0.310632	2.71916e-08	4.08686e-07
ALDH1L2	12q23.3	0.310514	2.75392e-08	4.13294e-07
TUBB6	18p11.21	0.310185	2.85342e-08	4.2727e-07
APOD	3q29	0.310077	2.88675e-08	4.31939e-07
FPR3	19q13.41	0.309788	2.97794e-08	4.45254e-07
DPEP2	16q22.1	0.309743	2.99233e-08	4.47073e-07
P2RY12	3q25.1	0.309506	3.06977e-08	4.57512e-07
NEFM	8p21.2	0.309501	3.07129e-08	4.57512e-07
MAP4K4	2q11.2	0.309472	3.08085e-08	4.58596e-07
RHOH	4p14	0.309464	3.08345e-08	4.58643e-07
KIT	4q12	0.309343	3.12383e-08	4.64306e-07
MS4A1	11q12.2	0.3091	3.2064e-08	4.76227e-07
PDE3B	11p15.2	0.309083	3.21238e-08	4.76763e-07
INSYN2A	10q26.2	0.309068	3.21734e-08	4.77148e-07
TM4SF18	3q25.1	0.308939	3.26234e-08	4.8311e-07
CRHBP	5q13.3	0.308865	3.28803e-08	4.86556e-07
MEF2A	15q26.3	0.30871	3.34337e-08	4.94128e-07
PCDHB15	5q31.3	0.308708	3.34411e-08	4.94128e-07
ARRDC5	19p13.3	0.308699	3.3473e-08	4.94237e-07
RTN4RL2	11q12.1	0.308691	3.34991e-08	4.94259e-07
ITIH3	3p21.1	0.308643	3.36747e-08	4.96485e-07
TBX18	6q14.3	0.308567	3.39492e-08	5.00167e-07
CRTAM	11q24.1	0.308415	3.45055e-08	5.07991e-07
HCK	20q11.21	0.30829	3.49715e-08	5.14474e-07
SHANK3	22q13.33	0.308157	3.54713e-08	5.21066e-07
GGTA1P	9q33.2	0.308001	3.60658e-08	5.29026e-07
GABRB3	15q12	0.307929	3.63459e-08	5.32747e-07
NFAM1	22q13.2	0.307794	3.6875e-08	5.39717e-07
FAM177B	1q41	0.307765	3.69875e-08	5.4097e-07
GOLIM4	3q26.2	0.307661	3.73994e-08	5.46597e-07
CDK5R1	17q11.2	0.30764	3.74823e-08	5.4741e-07
TENM2	5q34	0.307549	3.78511e-08	5.52396e-07
CSDC2	22q13.2	0.306861	4.0727e-08	5.92907e-07
ADCY2	5p15.31	0.306857	4.07448e-08	5.92907e-07
ANXA8	10q11.22	0.306793	4.10232e-08	5.96526e-07
CEP170	1q43	0.306565	4.20316e-08	6.10748e-07
FCGR1CP	1q21.1	0.30643	4.26359e-08	6.19082e-07
FHL3	1p34.3	0.306047	4.44058e-08	6.44317e-07
STEAP4	7q21.12	0.305659	4.62688e-08	6.70865e-07
PCBP3	21q22.3	0.305636	4.63834e-08	6.72042e-07
CEACAM21	19q13.2	0.305564	4.6737e-08	6.76677e-07
GATA2	3q21.3	0.305384	4.76374e-08	6.88723e-07
SEL1L	14q31.1	0.305357	4.77756e-08	6.90051e-07
HOXA2	7p15.2	0.305352	4.77978e-08	6.90051e-07
C16ORF54	16p11.2	0.305223	4.84572e-08	6.98634e-07
OXT	20p13	0.305222	4.84617e-08	6.98634e-07
LY86	6p25.1	0.305193	4.86083e-08	7.00245e-07
SLITRK4	Xq27.3	0.305164	4.87574e-08	7.01891e-07
PPP1R3B	8p23.1	0.304996	4.96331e-08	7.13986e-07
AIF1	6p21.33	0.30461	5.16935e-08	7.43094e-07
PIEZO1	16q24.3	0.304542	5.20702e-08	7.47975e-07
DNAJC3	13q32.1	0.304524	5.2166e-08	7.48816e-07
EMP1	12p13.1	0.304444	5.26104e-08	7.54658e-07
RTN4	2p16.1	0.304153	5.4247e-08	7.77025e-07
MFSD1	3q25.32	0.303701	5.68872e-08	8.13107e-07
SEC31A	4q21.22	0.303486	5.81886e-08	8.2994e-07
HCFC2	12q23.3	0.303243	5.96952e-08	8.50223e-07
LAPTM5	1p35.2	0.303128	6.04191e-08	8.59926e-07
TMEM106A	17q21.31	0.303088	6.06746e-08	8.62952e-07
CRYGN	7q36.1	0.303051	6.09086e-08	8.65668e-07
FNDC3B	3q26.31	0.303002	6.12207e-08	8.69489e-07
SH2D1A	Xq25	0.302909	6.18227e-08	8.7742e-07
CD300C	17q25.1	0.302866	6.21e-08	8.80734e-07
UBL3	13q12.3	0.302463	6.47777e-08	9.17418e-07
LPAR6	13q14.2	0.302417	6.50876e-08	9.21159e-07
ELMOD1	11q22.3	0.302389	6.52841e-08	9.23291e-07
SKAP2	7p15.2	0.302282	6.60146e-08	9.32312e-07
ERN1	17q23.3	0.301774	6.96161e-08	9.82486e-07
LINC01096	4p15.33	0.301742	6.98478e-08	9.85064e-07
TANGO6	16q22.1	0.301728	6.99514e-08	9.85742e-07
TNFAIP3	6q23.3	0.301722	6.99938e-08	9.85742e-07
ANKRD29	18q11.2	0.301707	7.00999e-08	9.86103e-07
NR5A2	1q32.1	0.301704	7.01224e-08	9.86103e-07
CCDC36	3p21.31	0.301698	7.01664e-08	9.86103e-07
SIGLEC9	19q13.41	0.301656	7.0477e-08	9.89777e-07
EDEM1	3p26.1	0.301645	7.05563e-08	9.902e-07
ABCA1	9q31.1	0.301385	7.24956e-08	1.016e-06
F5	1q24.2	0.30134	7.28345e-08	1.02004e-06
TLR2	4q31.3	0.301322	7.29716e-08	1.02125e-06
PLA2G4C	19q13.33	0.301038	7.51678e-08	1.05125e-06
GMFG	19q13.2	0.301029	7.52359e-08	1.05147e-06
LCP2	5q35.1	0.30094	7.59307e-08	1.06045e-06
CLDN5	22q11.21	0.300931	7.60092e-08	1.06081e-06
FLT4	5q35.3	0.300648	7.82782e-08	1.09096e-06
GRAP2	22q13.1	0.300601	7.86599e-08	1.09489e-06
LILRB2	19q13.42	0.300574	7.88776e-08	1.09704e-06
CD53	1p13.3	0.30037	8.05705e-08	1.11981e-06
LRRC25	19p13.11	0.300286	8.12742e-08	1.12881e-06
MAP3K7CL	21q21.3	0.300235	8.17056e-08	1.13246e-06
FUT11	10q22.2	0.299982	8.38742e-08	1.16171e-06
DPYSL2	8p21.2	0.299732	8.60761e-08	1.18975e-06
MAP3K3	17q23.3	0.299676	8.65766e-08	1.19585e-06
LUZP1	1p36.12	0.299667	8.66622e-08	1.19621e-06
SNTB2	16q22.1	0.299638	8.69193e-08	1.19894e-06
HOXA3	7p15.2	0.299542	8.77893e-08	1.21011e-06
CCL22	16q21	0.299452	8.86085e-08	1.22057e-06
ZAP70	2q11.2	0.29933	8.97392e-08	1.23445e-06
PLPP4	10q26.12	0.299071	9.21698e-08	1.26702e-06
OR51E1	11p15.4	0.298935	9.34722e-08	1.28317e-06
OSCAR	19q13.42	0.298911	9.37046e-08	1.28548e-06
PDLIM7	5q35.3	0.298818	9.46076e-08	1.29699e-06
ACTB	7p22.1	0.298668	9.60845e-08	1.31544e-06
PAX1	20p11.22	0.29865	9.62687e-08	1.31707e-06
RASAL3	19p13.12	0.298539	9.73753e-08	1.3304e-06
FGR	1p35.3	0.298517	9.75921e-08	1.33179e-06
SLC10A6	4q21.3	0.298515	9.76171e-08	1.33179e-06
GPX8	5q11.2	0.298448	9.82913e-08	1.33928e-06
PTGER4	5p13.1	0.298343	9.93616e-08	1.35295e-06
NTRK2	9q21.33	0.298285	9.99559e-08	1.36012e-06
GIMAP5	7q36.1	0.298268	1.00127e-07	1.36152e-06
CETP	16q13	0.298081	1.02073e-07	1.38517e-06
SYNE3	14q32.13	0.297817	1.04881e-07	1.42233e-06
SYT7	11q12.2	0.297783	1.05253e-07	1.42641e-06
HPGDS	4q22.3	0.297719	1.05947e-07	1.43484e-06
TACC1	8p11.22	0.297649	1.06712e-07	1.44424e-06
ARFGAP3	22q13.2	0.297524	1.0809e-07	1.4619e-06
NOG	17q22	0.297362	1.09903e-07	1.48543e-06
NCF2	1q25.3	0.297288	1.1074e-07	1.49574e-06
HTRA4	8p11.22	0.297253	1.11145e-07	1.5002e-06
DOK3	5q35.3	0.297229	1.11411e-07	1.50279e-06
FCRL3	1q23.1	0.297208	1.11658e-07	1.5051e-06
ULBP2	6q25.1	0.297167	1.1213e-07	1.50944e-06
MSR1	8p22	0.297072	1.13222e-07	1.52109e-06
CD68	17p13.1	0.297027	1.13743e-07	1.52707e-06
ANKRD44	2q33.1	0.296857	1.15743e-07	1.55288e-06
TMEM71	8q24.22	0.296792	1.16517e-07	1.56145e-06
PROCR	20q11.22	0.296791	1.16537e-07	1.56145e-06
SLC6A6	3p25.1	0.296641	1.18337e-07	1.58242e-06
MCL1	1q21.2	0.296623	1.18553e-07	1.5832e-06
WDR81	17p13.3	0.296509	1.19945e-07	1.60072e-06
CD96	3q13.13-q13.2	0.296499	1.20062e-07	1.60123e-06
RAB3IL1	11q12.2-q12.3	0.296431	1.20906e-07	1.61141e-06
CLEC4A	12p13.31	0.296328	1.22189e-07	1.62744e-06
LILRA4	19q13.42	0.296282	1.22759e-07	1.63287e-06
PRKCB	16p12.2-p12.1	0.296109	1.24954e-07	1.65962e-06
MTCL1	18p11.22	0.295756	1.29539e-07	1.7185e-06
MYO1C	17p13.3	0.29566	1.30805e-07	1.73416e-06
ATP6V1B2	8p21.3	0.295624	1.31287e-07	1.7394e-06
IGLON5	19q13.41	0.295288	1.35859e-07	1.79761e-06
CAV2	7q31.2	0.2951	1.38494e-07	1.83127e-06
RAB23	6p12.1-p11.2	0.294912	1.41161e-07	1.86286e-06
CHPF	2q35	0.29472	1.43943e-07	1.89833e-06
CTSG	14q12	0.294691	1.44378e-07	1.90282e-06
CLEC7A	12p13.2	0.29465	1.44978e-07	1.90948e-06
SHISA6	17p12	0.294525	1.4683e-07	1.93135e-06
TAOK3	12q24.23	0.294515	1.46976e-07	1.932e-06
FAM214B	9p13.3	0.294433	1.48206e-07	1.9469e-06
BHLHE40	3p26.1	0.294396	1.48763e-07	1.95294e-06
CLEC3B	3p21.31	0.294342	1.49585e-07	1.96245e-06
NOX4	11q14.3	0.294312	1.50039e-07	1.96712e-06
ARHGAP30	1q23.3	0.294263	1.50779e-07	1.97555e-06
KANK2	19p13.2	0.29418	1.52053e-07	1.99094e-06
CYLD	16q12.1	0.294157	1.52418e-07	1.99442e-06
FLNC	7q32.1	0.294048	1.541e-07	2.01511e-06
NR4A3	9q31.1	0.294025	1.5447e-07	2.01864e-06
SAMD5	6q24.3	0.293899	1.56442e-07	2.04309e-06
STX11	6q24.2	0.293832	1.57511e-07	2.05571e-06
ITGAX	16p11.2	0.293615	1.61014e-07	2.09871e-06
ANXA6	5q33.1	0.293594	1.61359e-07	2.10184e-06
FERMT3	11q13.1	0.293489	1.63074e-07	2.12007e-06
NR1D1	17q21.1	0.29328	1.66557e-07	2.16255e-06
CYSLTR1	Xq21.1	0.293117	1.69329e-07	2.19713e-06
SGPP1	14q23.2	0.293056	1.70367e-07	2.20918e-06
SWAP70	11p15.4	0.293037	1.70696e-07	2.21201e-06
MTMR11	1q21.2	0.292915	1.72824e-07	2.23815e-06
SLC16A3	17q25.3	0.292847	1.74e-07	2.25193e-06
NPL	1q25.3	0.292817	1.74532e-07	2.25736e-06
P2RY13	3q25.1	0.292789	1.75022e-07	2.26225e-06
SASH3	Xq26.1	0.292737	1.7594e-07	2.27265e-06
GYPE	4q31.21	0.292621	1.78023e-07	2.29661e-06
BASP1-AS1	5p15.1	0.292378	1.8243e-07	2.35156e-06
GBGT1	9q34.2	0.292373	1.82516e-07	2.35156e-06
TRPC1	3q23	0.292079	1.88006e-07	2.42074e-06
LPCAT2	16q12.2	0.291961	1.90238e-07	2.44792e-06
EMB	5q11.1	0.291911	1.912e-07	2.45716e-06
MMD	17q22	0.291896	1.91496e-07	2.45938e-06
RIC1	9p24.1	0.291888	1.91647e-07	2.45976e-06
CD44	11p13	0.291732	1.94682e-07	2.49712e-06
FMN2	1q43	0.291657	1.96139e-07	2.5142e-06
TLR1	4p14	0.291448	2.00299e-07	2.56426e-06
PARP15	3q21.1	0.291367	2.01934e-07	2.58355e-06
CMIP	16q23.2-q23.3	0.291309	2.03118e-07	2.59705e-06
SLED1	4q35.1	0.290911	2.1138e-07	2.69754e-06
LMNA	1q22	0.290767	2.14455e-07	2.73504e-06
KCNK6	19q13.2	0.290497	2.20335e-07	2.80648e-06
CSF2RA	Xp22.33 and Yp11.2	0.290403	2.224e-07	2.82944e-06
SLC46A3	13q12.3	0.290372	2.23092e-07	2.83622e-06
DLX5	7q21.3	0.290358	2.23397e-07	2.8383e-06
IL9R	Xq28 and Yq12	0.290329	2.24062e-07	2.8439e-06
CD14	5q31.3	0.290326	2.24121e-07	2.8439e-06
FAT1	4q35.2	0.290215	2.26623e-07	2.87384e-06
SERPINB8	18q22.1	0.290107	2.29076e-07	2.90312e-06
PLEK	2p14	0.289944	2.32843e-07	2.94714e-06
HOXA4	7p15.2	0.28982	2.35746e-07	2.98014e-06
LSP1	11p15.5	0.289663	2.39444e-07	3.02499e-06
INSIG1	7q36.3	0.289618	2.40535e-07	3.03306e-06
TSKU	11q13.5	0.289437	2.44917e-07	3.07867e-06
NAV1	1q32.1	0.289348	2.47091e-07	3.10406e-06
TESPA1	12q13.2	0.289267	2.49083e-07	3.12713e-06
BTBD19	1p34.1	0.289252	2.49458e-07	3.12989e-06
POU2F2	19q13.2	0.28913	2.52502e-07	3.16414e-06
ADCY4	14q12	0.288994	2.5593e-07	3.2051e-06
PCDHB4	5q31.3	0.288828	2.60188e-07	3.25639e-06
MTUS2	13q12.3	0.288776	2.61538e-07	3.26923e-06
ABI3	17q21.32	0.288765	2.61829e-07	3.27083e-06
WWC2	4q35.1	0.288667	2.64397e-07	3.30086e-06
SPAG9	17q21.33	0.288591	2.66386e-07	3.32363e-06
RTL1	14q32.2	0.288489	2.69113e-07	3.35558e-06
LY9	1q23.3	0.288393	2.71685e-07	3.38554e-06
CLIC2	Xq28	0.288385	2.719e-07	3.38557e-06
CCR1	3p21.31	0.28838	2.72023e-07	3.38557e-06
KLF14	7q32.2	0.288161	2.78012e-07	3.45796e-06
SMARCA2	9p24.3	0.288004	2.82366e-07	3.50779e-06
RGL1	1q25.3	0.28797	2.83307e-07	3.51731e-06
RNF19A	8q22.2	0.287881	2.85807e-07	3.54616e-06
ANGPTL1	1q25.2	0.287834	2.8716e-07	3.56074e-06
HAPLN1	5q14.3	0.287662	2.92075e-07	3.61724e-06
SEMA5A	5p15.31	0.287637	2.92799e-07	3.62397e-06
ARSF	Xp22.33	0.287496	2.969e-07	3.67248e-06
NPTX2	7q22.1	0.287392	2.99966e-07	3.70812e-06
TMEM132E	17q12	0.287321	3.021e-07	3.7322e-06
SLC7A7	14q11.2	0.287058	3.10044e-07	3.82564e-06
WNT4	1p36.12	0.286628	3.23458e-07	3.98376e-06
CHRNA3	15q25.1	0.286622	3.2365e-07	3.98376e-06
SIRPA	20p13	0.286533	3.26511e-07	4.01407e-06
OSBPL6	2q31.2	0.286463	3.28755e-07	4.0392e-06
OGFRL1	6q13	0.286407	3.30562e-07	4.0566e-06
A2M	12p13.31	0.286407	3.30575e-07	4.0566e-06
CYB5R3	22q13.2	0.286015	3.43565e-07	4.20318e-06
IFFO2	1p36.13	0.285978	3.44813e-07	4.21589e-06
KLF7	2q33.3	0.285886	3.4796e-07	4.25179e-06
FGF2	4q28.1	0.285631	3.56753e-07	4.35659e-06
LDLR	19p13.2	0.285583	3.58456e-07	4.37473e-06
2020-03-03	5q23.2	0.285555	3.5942e-07	4.38383e-06
TMED7-TICAM2	5q22.3	0.285535	3.60128e-07	4.38744e-06
SLC20A1	2q14.1	0.285465	3.62635e-07	4.41503e-06
STAMBPL1	10q23.31	0.285431	3.63847e-07	4.42709e-06
LUZP2	11p14.3	0.285308	3.68231e-07	4.47774e-06
PRLR	5p13.2	0.285267	3.69736e-07	4.49332e-06
KDM7A	7q34	0.285221	3.71392e-07	4.51072e-06
DYNLT3	Xp11.4	0.285162	3.73556e-07	4.53426e-06
KCNT2	1q31.3	0.285152	3.73905e-07	4.53577e-06
HECW1	7p14.1-p13	0.285129	3.74754e-07	4.54333e-06
MFNG	22q13.1	0.285023	3.78688e-07	4.58825e-06
ARHGDIB	12p12.3	0.28495	3.81372e-07	4.61799e-06
TPM2	9p13.3	0.284863	3.84651e-07	4.6549e-06
CADPS2	7q31.32	0.284811	3.86607e-07	4.67576e-06
SREBF1	17p11.2	0.284756	3.88682e-07	4.69803e-06
RNF152	18q21.33	0.284702	3.90736e-07	4.7172e-06
CD300LF	17q25.1	0.284694	3.91037e-07	4.718e-06
LAMP5	20p12.2	0.284666	3.92133e-07	4.72839e-06
LPP	3q27.3-q28	0.284595	3.94876e-07	4.75577e-06
TNFAIP1	17q11.2	0.284445	4.00678e-07	4.817e-06
HSPA7	1q23.3	0.284388	4.02908e-07	4.84091e-06
TMEM130	7q22.1	0.284253	4.08277e-07	4.9025e-06
TRIB2	2p24.3	0.284215	4.09767e-07	4.91745e-06
KHDRBS2	6q11.1	0.284183	4.11074e-07	4.93019e-06
TCF21	6q23.2	0.284074	4.15456e-07	4.9743e-06
ZNF25	10p11.21	0.284073	4.15493e-07	4.9743e-06
PDZD4	Xq28	0.284013	4.17937e-07	4.99465e-06
PDE1B	12q13.2	0.283957	4.20208e-07	5.0188e-06
MMRN1	4q22.1	0.283881	4.23361e-07	5.05346e-06
FAM49A	2p24.2	0.283843	4.24905e-07	5.06711e-06
SLFN11	17q12	0.283841	4.25008e-07	5.06711e-06
RTN1	14q23.1	0.283817	4.25988e-07	5.07578e-06
PACSIN2	22q13.2	0.283795	4.26918e-07	5.08386e-06
RNASE6	14q11.2	0.283709	4.30486e-07	5.12029e-06
LINC00626	1q24.2	0.283579	4.35986e-07	5.17959e-06
GABRD	1p36.33	0.283468	4.40737e-07	5.22985e-06
MGAT4A	2q11.2	0.283426	4.42538e-07	5.24813e-06
RORA	15q22.2	0.283067	4.58225e-07	5.42776e-06
CCR7	17q21.2	0.283033	4.59778e-07	5.44296e-06
DISC1	1q42.2	0.283006	4.60983e-07	5.45248e-06
GSTM5	1p13.3	0.283003	4.61124e-07	5.45248e-06
C1QB	1p36.12	0.282838	4.68544e-07	5.53046e-06
ADGRD1	12q24.33	0.282748	4.72653e-07	5.57244e-06
BEST1	11q12.3	0.282655	4.76932e-07	5.6163e-06
CD302	2q24.2	0.282612	4.78951e-07	5.63416e-06
SIGLEC8	19q13.41	0.28261	4.79009e-07	5.63416e-06
RAB30	11q14.1	0.282385	4.89579e-07	5.75513e-06
P3H4	17q21.2	0.282351	4.91215e-07	5.77098e-06
CCR5	3p21.31	0.282283	4.94462e-07	5.80236e-06
DLG5	10q22.3	0.28225	4.96053e-07	5.81764e-06
KLRD1	12p13.2	0.282243	4.96363e-07	5.81789e-06
SPRY4	5q31.3	0.282176	4.99611e-07	5.85255e-06
KIAA0930	22q13.31	0.282169	4.99952e-07	5.85313e-06
TFEC	7q31.2	0.282077	5.04407e-07	5.90186e-06
ITGA9	3p22.2	0.282057	5.0538e-07	5.9098e-06
COL27A1	9q32	0.281948	5.1072e-07	5.96532e-06
FCGR2B	1q23.3	0.281786	5.18833e-07	6.05305e-06
SULT1B1	4q13.3	0.28158	5.29218e-07	6.16706e-06
PCDHGA3	5q31.3	0.28144	5.36415e-07	6.24731e-06
SERINC1	6q22.31	0.28131	5.43222e-07	6.32293e-06
PPP3CA	4q24	0.281218	5.48047e-07	6.37375e-06
ARHGAP9	12q13.3	0.281146	5.51852e-07	6.41225e-06
BAG3	10q26.11	0.281077	5.55571e-07	6.45174e-06
MRO	18q21.2	0.280876	5.66443e-07	6.57042e-06
LPL	8p21.3	0.28082	5.6946e-07	6.60161e-06
CCDC144A	17p11.2	0.280769	5.7228e-07	6.63048e-06
TBX3	12q24.21	0.28075	5.73316e-07	6.63866e-06
TXNDC15	5q31.1	0.280731	5.74393e-07	6.64635e-06
RNF175	4q31.3	0.280726	5.74641e-07	6.64635e-06
PTGS2	1q31.1	0.280657	5.78512e-07	6.68637e-06
CD86	3q13.33	0.280618	5.80663e-07	6.70444e-06
ST8SIA2	15q26.1	0.280563	5.83752e-07	6.73239e-06
PYHIN1	1q23.1	0.280489	5.87907e-07	6.77254e-06
CLEC12B	12p13.2	0.2803	5.98709e-07	6.88563e-06
PTPRZ1	7q31.32	0.280299	5.9875e-07	6.88563e-06
MPRIP	17p11.2	0.27993	6.20374e-07	7.12616e-06
LCTL	15q22.31	0.279901	6.22082e-07	7.1417e-06
GPR174	Xq21.1	0.279864	6.24267e-07	7.1627e-06
PRSS35	6q14.2	0.27984	6.25755e-07	7.17568e-06
FOXO1	13q14.11	0.279806	6.27773e-07	7.19473e-06
ITGA2	5q11.2	0.279641	6.37788e-07	7.30534e-06
CDKL5	Xp22.13	0.279623	6.38854e-07	7.31338e-06
STMN3	20q13.33	0.279564	6.4252e-07	7.35118e-06
GOLGA7B	10q24.2	0.279533	6.44438e-07	7.36893e-06
SGCA	17q21.33	0.279391	6.53265e-07	7.4487e-06
GNA15	19p13.3	0.279319	6.5773e-07	7.49536e-06
LILRB3	19q13.42	0.279089	6.72377e-07	7.65794e-06
PCSK1	5q15	0.279082	6.72839e-07	7.65887e-06
GRID1	10q23.1-q23.2	0.279018	6.76952e-07	7.70133e-06
NEK6	9q33.3	0.278935	6.82395e-07	7.75887e-06
GPR141	7p14.1	0.278743	6.94994e-07	7.89766e-06
PCDHAC1	5q31.3	0.278708	6.97337e-07	7.91982e-06
STX7	6q23.2	0.278667	7.00087e-07	7.94656e-06
CLEC5A	7q34	0.27863	7.02531e-07	7.9698e-06
RGCC	13q14.11	0.27847	7.13347e-07	8.08794e-06
GLIS2	16p13.3	0.278366	7.20494e-07	8.15978e-06
SLC37A2	11q24.2	0.278263	7.27566e-07	8.23126e-06
ABCC3	17q21.33	0.278262	7.27623e-07	8.23126e-06
STX12	1p35.3	0.278218	7.30737e-07	8.26184e-06
NKAIN3-IT1	8q12.3	0.277968	7.48332e-07	8.45129e-06
THEMIS	6q22.33	0.277886	7.54213e-07	8.51292e-06
FAM167B	1p35.2	0.277843	7.57272e-07	8.53376e-06
FCGR1A	1q21.2	0.277842	7.57332e-07	8.53376e-06
MGP	12p12.3	0.277766	7.62821e-07	8.58493e-06
AMOTL1	11q21	0.277762	7.63152e-07	8.58493e-06
MYO1B	2q32.3	0.277714	7.66592e-07	8.61881e-06
WAS	Xp11.23	0.277692	7.68225e-07	8.63235e-06
PCDHGB7	5q31.3	0.277532	7.7998e-07	8.75954e-06
POM121L9P	22q11.23	0.277445	7.86503e-07	8.82788e-06
CCDC88A	2p16.1	0.277425	7.87952e-07	8.83921e-06
PTPN1	20q13.13	0.277395	7.90253e-07	8.8453e-06
KLRB1	12p13.31	0.277377	7.9157e-07	8.85511e-06
SLC12A4	16q22.1	0.277341	7.9428e-07	8.8787e-06
SEZ6L	22q12.1	0.277229	8.02775e-07	8.96053e-06
CADM3	1q23.2	0.277215	8.03828e-07	8.96732e-06
FCRLA	1q23.3	0.277198	8.05185e-07	8.97748e-06
GREB1L	18q11.1-q11.2	0.277178	8.06694e-07	8.98932e-06
SBNO2	19p13.3	0.277148	8.08958e-07	9.00956e-06
FCGR1B	1p11.2	0.277092	8.13331e-07	9.05326e-06
SALL4	20q13.2	0.277014	8.19306e-07	9.11472e-06
MYL4	17q21.32	0.277005	8.20005e-07	9.11746e-06
GPR65	14q31.3	0.276921	8.26589e-07	9.18559e-06
PCDHGA9	5q31.3	0.276889	8.29096e-07	9.20837e-06
SIK1	21q22.3	0.276634	8.49347e-07	9.4177e-06
B3GALT2	1q31.2	0.276584	8.53394e-07	9.45735e-06
DENND5A	11p15.4	0.276557	8.55642e-07	9.47705e-06
LILRA6	19q13.42	0.276355	8.72089e-07	9.6539e-06
TCEAL2	Xq22.1	0.276235	8.82102e-07	9.74828e-06
GUCY2D	17p13.1	0.275989	9.02867e-07	9.96719e-06
ACTBL2	5q11.2	0.275903	9.10179e-07	1.00424e-05
GAPT	5q11.2	0.275702	9.27614e-07	1.0218e-05
TUT7	9q21.33	0.275693	9.28449e-07	1.02216e-05
HERC3	4q22.1	0.275625	9.34354e-07	1.0281e-05
PAMR1	11p13	0.27553	9.42761e-07	1.03621e-05
SPI1	11p11.2	0.275502	9.45272e-07	1.03841e-05
PCDHAC2	5q31.3	0.27544	9.5087e-07	1.04342e-05
ADGRF4	6p12.3	0.275422	9.52443e-07	1.04457e-05
LBP	20q11.23	0.275269	9.66313e-07	1.05806e-05
RSPO2	8q23.1	0.275239	9.68992e-07	1.06041e-05
LRRC8A	9q34.11	0.274939	9.96811e-07	1.08967e-05
RAB27A	15q21.3	0.274874	1.00286e-06	1.09568e-05
TMEM45A	3q12.2	0.27485	1.00517e-06	1.09761e-05
PRR34	22q13.31	0.274538	1.03511e-06	1.12786e-05
OR51E2	11p15.4	0.274182	1.07022e-06	1.16297e-05
GALC	14q31.3	0.274055	1.08304e-06	1.17627e-05
PJA2	5q21.3	0.273948	1.094e-06	1.18625e-05
TTYH3	7p22.3	0.273932	1.09566e-06	1.18677e-05
NUDT10	Xp11.22	0.273858	1.10322e-06	1.19432e-05
NCF4	22q12.3	0.27383	1.10619e-06	1.19688e-05
PLXNA1	3q21.3	0.273749	1.1146e-06	1.20533e-05
ALOX5AP	13q12.3	0.273712	1.11841e-06	1.20881e-05
AZIN2	1p35.1	0.273584	1.13195e-06	1.22279e-05
PLOD2	3q24	0.27357	1.13345e-06	1.22356e-05
PHACTR3	20q13.32-q13.33	0.273545	1.13602e-06	1.22521e-05
SLC31A2	9q32	0.273472	1.14387e-06	1.23236e-05
TPST2	22q12.1	0.273386	1.15305e-06	1.24158e-05
EPGN	4q13.3	0.273257	1.16707e-06	1.25533e-05
ISL2	15q24.3	0.273183	1.17515e-06	1.26335e-05
SLC16A2	Xq13.2	0.273117	1.18247e-06	1.27054e-05
SOCS3	17q25.3	0.273076	1.18701e-06	1.27474e-05
SIGLEC5	19q13.41	0.273019	1.19333e-06	1.28084e-05
ADCY7	16q12.1	0.272914	1.20503e-06	1.29202e-05
CD4	12p13.31	0.272869	1.21017e-06	1.29684e-05
PHLDA1	12q21.2	0.272826	1.215e-06	1.30063e-05
TNFSF9	19p13.3	0.27276	1.22255e-06	1.30801e-05
C1QC	1p36.12	0.272631	1.23734e-06	1.32314e-05
SASH1	6q24.3-q25.1	0.272609	1.23988e-06	1.32515e-05
RFTN2	2q33.1	0.272587	1.24237e-06	1.32711e-05
GBP2	1p22.2	0.272555	1.24608e-06	1.33036e-05
SOX8	16p13.3	0.272311	1.27474e-06	1.35952e-05
GPR87	3q25.1	0.272014	1.3104e-06	1.39669e-05
RASSF8	12p12.1	0.27201	1.31098e-06	1.39669e-05
CLIP1	12q24.31	0.271941	1.31934e-06	1.40486e-05
CTSZ	20q13.32	0.27181	1.33557e-06	1.42063e-05
BCAR1	16q23.1	0.271619	1.3595e-06	1.44455e-05
NDST1	5q33.1	0.271553	1.36779e-06	1.45184e-05
CLC	19q13.2	0.271424	1.3843e-06	1.46858e-05
ITGAL	16p11.2	0.27137	1.39126e-06	1.47519e-05
PCDHGA2	5q31.3	0.271137	1.42159e-06	1.50503e-05
KHDRBS3	8q24.23	0.271137	1.42165e-06	1.50503e-05
REM1	20q11.21	0.271114	1.4246e-06	1.50737e-05
IL2RB	22q12.3	0.271104	1.42592e-06	1.50797e-05
MINDY2	15q21.3-q22.1	0.270861	1.45849e-06	1.54059e-05
CLEC12A	12p13.31	0.270856	1.45907e-06	1.54059e-05
KLRK1	12p13.2	0.270798	1.46695e-06	1.5481e-05
TNFSF13B	13q33.3	0.270785	1.46871e-06	1.54864e-05
SLC25A32	8q22.3	0.270783	1.469e-06	1.54864e-05
HEY1	8q21.13	0.27077	1.47074e-06	1.54916e-05
TNFRSF9	1p36.23	0.270699	1.48052e-06	1.55834e-05
HSPA6	1q23.3	0.270682	1.48276e-06	1.55988e-05
CBFA2T3	16q24.3	0.270505	1.5073e-06	1.58487e-05
IRF4	6p25.3	0.270482	1.5105e-06	1.58741e-05
MTMR9	8p23.1	0.27043	1.51767e-06	1.59411e-05
CCL19	9p13.3	0.270382	1.52453e-06	1.60048e-05
TRAT1	3q13.13	0.270363	1.52719e-06	1.60244e-05
C1ORF54	1q21.2	0.270301	1.53587e-06	1.6107e-05
AKIP1	11p15.4	0.270209	1.5491e-06	1.62373e-05
TLN1	9p13.3	0.270113	1.56286e-06	1.6373e-05
ASPH	8q12.3	0.269965	1.5843e-06	1.65889e-05
CCN5	20q13.12	0.269798	1.60895e-06	1.68121e-05
GPR171	3q25.1	0.269798	1.60895e-06	1.68121e-05
HMOX1	22q12.3	0.269763	1.61414e-06	1.68576e-05
MARCO	2q14.2	0.269747	1.61645e-06	1.68729e-05
ROR2	9q22.31	0.26972	1.62044e-06	1.69058e-05
CEACAM4	19q13.2	0.269662	1.62916e-06	1.69792e-05
JCAD	10p11.23	0.269419	1.66613e-06	1.73286e-05
SVIL	10p11.23	0.269391	1.6704e-06	1.7364e-05
NOTCH1	9q34.3	0.269319	1.6814e-06	1.74693e-05
ARID5B	10q21.2	0.269292	1.68564e-06	1.75044e-05
UGCG	9q31.3	0.269258	1.69098e-06	1.75418e-05
REP15	12p11.22	0.269244	1.69311e-06	1.75548e-05
LAT2	7q11.23	0.269208	1.69874e-06	1.7586e-05
DNM1	9q34.11	0.269208	1.69874e-06	1.7586e-05
KIF21B	1q32.1	0.269183	1.70263e-06	1.76172e-05
S100A10	1q21.3	0.269154	1.70718e-06	1.76552e-05
HCRTR2	6p12.1	0.268978	1.73494e-06	1.79146e-05
CD244	1q23.3	0.268432	1.82419e-06	1.88169e-05
CAPN11	6p21.1	0.268413	1.82734e-06	1.88398e-05
THY1	11q23.3	0.268211	1.86144e-06	1.91815e-05
LOC283731	15q24.1	0.267975	1.90216e-06	1.9591e-05
KITLG	12q21.32	0.267947	1.90708e-06	1.96317e-05
B3GLCT	13q12.3	0.267908	1.91382e-06	1.9691e-05
RASD1	17p11.2	0.267789	1.93483e-06	1.98971e-05
DSC3	18q12.1	0.26775	1.9416e-06	1.99564e-05
STAB2	12q23.3	0.267677	1.95469e-06	2.00807e-05
PLB1	2p23.2	0.267623	1.9644e-06	2.01702e-05
PTAFR	1p35.3	0.267395	2.00576e-06	2.05843e-05
ADARB1	21q22.3	0.267383	2.00781e-06	2.05949e-05
PICALM	11q14.2	0.267372	2.00986e-06	2.06054e-05
P4HA2	5q31.1	0.267351	2.01382e-06	2.06273e-05
DPYSL4	10q26.3	0.267349	2.01405e-06	2.06273e-05
RNASE2	14q11.2	0.267255	2.03143e-06	2.07948e-05
MFAP3	5q33.2	0.267193	2.04291e-06	2.09017e-05
EPDR1	7p14.1	0.267159	2.04934e-06	2.09418e-05
LYZ	12q15	0.267156	2.04996e-06	2.09418e-05
CRHR1	17q21.31	0.267072	2.06576e-06	2.10882e-05
FBLIM1	1p36.21	0.267068	2.06638e-06	2.10882e-05
NAGA	22q13.2	0.267046	2.07053e-06	2.11198e-05
ITGAV	2q32.1	0.266995	2.08025e-06	2.12083e-05
MFAP3L	4q33	0.266954	2.08805e-06	2.1267e-05
NDEL1	17p13.1	0.266941	2.09042e-06	2.12796e-05
STMN2	8q21.13	0.266815	2.11469e-06	2.15158e-05
SCIMP	17p13.2	0.266646	2.1474e-06	2.18265e-05
SPN	16p11.2	0.266614	2.15357e-06	2.1877e-05
CD3E	11q23.3	0.26661	2.15454e-06	2.1877e-05
CLEC2A	12p13.31	0.266443	2.18735e-06	2.2175e-05
ANXA2	15q22.2	0.266342	2.20769e-06	2.23377e-05
CACNB2	10p12.33-p12.31	0.266298	2.21653e-06	2.24159e-05
ANO6	12q12	0.265999	2.27747e-06	2.30091e-05
TSHZ2	20q13.2	0.265457	2.3923e-06	2.40605e-05
LILRB5	19q13.42	0.265431	2.39788e-06	2.41046e-05
SLC47A1	17p11.2	0.26539	2.40681e-06	2.41702e-05
CACNA2D1	7q21.11	0.26538	2.40897e-06	2.41798e-05
ST18	8q11.23	0.265212	2.44593e-06	2.45386e-05
SSH2	17q11.2	0.265177	2.45352e-06	2.46024e-05
NAAA	4q21.1	0.265143	2.46127e-06	2.46555e-05
SLC2A5	1p36.23	0.26509	2.47293e-06	2.476e-05
WNK4	17q21.2	0.26508	2.47534e-06	2.47719e-05
NSF	17q21.31	0.264967	2.50072e-06	2.50134e-05
ATP2A3	17p13.2	0.264889	2.51831e-06	2.51768e-05
PRAG1	8p23.1	0.264862	2.52445e-06	2.52257e-05
ASGR2	17p13.1	0.264849	2.52758e-06	2.52444e-05
CARD8	19q13.33	0.264788	2.54144e-06	2.53703e-05
NATD1	17p11.2	0.264745	2.55136e-06	2.54567e-05
CHURC1	14q23.3	0.264704	2.56074e-06	2.55229e-05
PIK3AP1	10q24.1	0.2647	2.5618e-06	2.55229e-05
SLC43A1	11q12.1	0.264616	2.58125e-06	2.56912e-05
PCED1B	12q13.11	0.26445	2.62018e-06	2.60658e-05
WDR86	7q36.1	0.264417	2.62803e-06	2.6131e-05
ADAM22	7q21.12	0.264363	2.64082e-06	2.62322e-05
CLEC11A	19q13.33	0.264355	2.64262e-06	2.62372e-05
ADAM9	8p11.22	0.264098	2.70458e-06	2.68259e-05
SV2B	15q26.1	0.264062	2.71339e-06	2.6891e-05
CD2	1p13.1	0.264055	2.71515e-06	2.6891e-05
FAM189A1	15q13.1	0.263856	2.76431e-06	2.73509e-05
MMP25	16p13.3	0.263669	2.81101e-06	2.7772e-05
SHC2	19p13.3	0.263633	2.82025e-06	2.7836e-05
UCN2	3p21.31	0.263578	2.83428e-06	2.7954e-05
KLKP1	19q13.33	0.263575	2.83498e-06	2.7954e-05
LPXN	11q12.1	0.263491	2.85644e-06	2.81517e-05
TLE4	9q21.31	0.263414	2.87641e-06	2.83208e-05
PHETA2	22q13.2	0.263372	2.88714e-06	2.84126e-05
LGI2	4p15.2	0.263312	2.90278e-06	2.85246e-05
NF1	17q11.2	0.263236	2.92273e-06	2.86647e-05
SRGN	10q22.1	0.263188	2.93516e-06	2.87726e-05
TMEM156	4p14	0.263119	2.95352e-06	2.89385e-05
MGAT5	2q21.2-q21.3	0.263044	2.97331e-06	2.9104e-05
DLGAP2	8p23.3	0.262901	3.01184e-06	2.94382e-05
KLHL6	3q27.1	0.262877	3.01832e-06	2.94872e-05
TRAF3IP3	1q32.2	0.262805	3.0379e-06	2.96497e-05
HOMER3	19p13.11	0.262734	3.05726e-06	2.97954e-05
ZFP36	19q13.2	0.262673	3.07401e-06	2.9944e-05
C1QA	1p36.12	0.262581	3.09934e-06	3.01638e-05
CHN1	2q31.1	0.262548	3.10844e-06	3.02356e-05
FCGR2C	1q23.3	0.262495	3.12325e-06	3.03649e-05
RARA	17q21.2	0.262326	3.17089e-06	3.08132e-05
KLK4	19q13.41	0.262232	3.19757e-06	3.10575e-05
RSPRY1	16q13	0.262212	3.20339e-06	3.1099e-05
TIMP4	3p25.2	0.262167	3.21635e-06	3.12098e-05
LINC01554	5q15	0.262161	3.21796e-06	3.12103e-05
DSG3	18q12.1	0.262152	3.22052e-06	3.12201e-05
ENTHD1	22q13.1	0.262102	3.23508e-06	3.13462e-05
NWD2	4p14	0.262057	3.24798e-06	3.1456e-05
NIM1K	5p12	0.262044	3.25185e-06	3.14784e-05
S100A12	1q21.3	0.261952	3.27882e-06	3.17089e-05
RARRES1	3q25.32	0.261838	3.31212e-06	3.20156e-05
COG6	13q14.11	0.261819	3.31789e-06	3.20559e-05
LRRC70	5q12.1	0.261786	3.32772e-06	3.21355e-05
ITM2A	Xq21.1	0.261775	3.3308e-06	3.21499e-05
CDO1	5q22.3	0.261767	3.33323e-06	3.21579e-05
MMP3	11q22.2	0.261756	3.3367e-06	3.21759e-05
INKA1	3p21.31	0.261717	3.3481e-06	3.2255e-05
ZNF215	11p15.4	0.261517	3.40841e-06	3.28203e-05
ADGRE4P	19p13.2	0.261307	3.47273e-06	3.34076e-05
KCNS3	2p24.2	0.261224	3.49858e-06	3.36402e-05
SGMS2	4q25	0.261178	3.5129e-06	3.37617e-05
BCL11B	14q32.2	0.261148	3.52225e-06	3.38354e-05
EOMES	3p24.1	0.261129	3.52841e-06	3.38784e-05
HFE	6p22.2	0.261015	3.56422e-06	3.41897e-05
CRMP1	4p16.2	0.260462	3.74368e-06	3.58428e-05
ATG2B	14q32.2	0.260219	3.82541e-06	3.65557e-05
CD209	19p13.2	0.260135	3.85392e-06	3.67907e-05
ADIPOQ	3q27.3	0.260117	3.85995e-06	3.68159e-05
LRRC32	11q13.5	0.259978	3.90783e-06	3.72549e-05
RAC2	22q13.1	0.259819	3.96333e-06	3.77126e-05
S1PR4	19p13.3	0.25969	4.00869e-06	3.81261e-05
TET2	4q24	0.25962	4.03392e-06	3.83479e-05
ANXA2P2	9p13.3	0.259608	4.03791e-06	3.83678e-05
MC1R	16q24.3	0.25954	4.06227e-06	3.85629e-05
TNFAIP8L2	1q21.3	0.25954	4.06227e-06	3.85629e-05
MYO1G	7p13	0.259445	4.09683e-06	3.88725e-05
SLC39A14	8p21.3	0.259314	4.14424e-06	3.93039e-05
RGPD1	2p11.2	0.259272	4.15991e-06	3.94339e-05
CD99	Xp22.33 and Yp11.2	0.259179	4.19402e-06	3.97199e-05
NKX2-5	5q35.1	0.259109	4.22008e-06	3.9929e-05
MUC12	7q22.1	0.259078	4.23147e-06	4.0018e-05
CD5	11q12.2	0.259008	4.25775e-06	4.02288e-05
GPRASP1	Xq22.1	0.258985	4.26664e-06	4.02938e-05
DPYS	8q22.3	0.258875	4.30809e-06	4.06472e-05
MTDH	8q22.1	0.258707	4.3723e-06	4.11758e-05
LOXL4	10q24.2	0.258648	4.39505e-06	4.13697e-05
ANO4	12q23.1	0.258643	4.39701e-06	4.13697e-05
SMOC1	14q24.2	0.258493	4.45561e-06	4.19015e-05
FOSB	19q13.32	0.258459	4.46886e-06	4.19869e-05
DCANP1	5q31.1	0.25844	4.47638e-06	4.20183e-05
LILRA2	19q13.42	0.258384	4.49849e-06	4.22061e-05
LAX1	1q32.1	0.257967	4.66661e-06	4.36816e-05
AKNA	9q32	0.25792	4.68566e-06	4.38395e-05
LYSMD3	5q14.3	0.2579	4.69386e-06	4.38959e-05
TTBK2	15q15.2	0.257834	4.72146e-06	4.41335e-05
RGS11	16p13.3	0.257683	4.78444e-06	4.47014e-05
HAS2-AS1	8q24.13	0.257664	4.79243e-06	4.47553e-05
TNS2	12q13.13	0.257525	4.85122e-06	4.52623e-05
DAZL	3p24.3	0.257275	4.95854e-06	4.62207e-05
TXNDC5	6p24.3	0.257222	4.98148e-06	4.63916e-05
PNMA2	8p21.2	0.257022	5.06979e-06	4.71922e-05
RASAL2	1q25.2	0.256925	5.11284e-06	4.75709e-05
ASIC2	17q11.2-q12	0.256909	5.11997e-06	4.76153e-05
EDNRB	13q22.3	0.25688	5.13291e-06	4.77135e-05
MATK	19p13.3	0.256844	5.14932e-06	4.7844e-05
NLRC4	2p22.3	0.256834	5.1538e-06	4.78635e-05
PCDHGA4	5q31.3	0.256823	5.15848e-06	4.78849e-05
GNPTAB	12q23.2	0.256731	5.20035e-06	4.82513e-05
ARRDC4	15q26.2	0.256716	5.20715e-06	4.82921e-05
HOXA9	7p15.2	0.256683	5.22205e-06	4.8408e-05
CLEC3A	16q23.1	0.256669	5.22873e-06	4.84476e-05
FLT3LG	19q13.33	0.256607	5.25682e-06	4.86631e-05
CYP26B1	2p13.2	0.256589	5.2654e-06	4.87201e-05
PTTG1IP	21q22.3	0.256485	5.31349e-06	4.90973e-05
LIPG	18q21.1	0.256455	5.32717e-06	4.92011e-05
LMF2	22q13.33	0.256379	5.36277e-06	4.94619e-05
PGF	14q24.3	0.256332	5.38455e-06	4.96173e-05
APOLD1	12p13.1	0.256069	5.50966e-06	5.06773e-05
FLVCR2	14q24.3	0.255852	5.61466e-06	5.15488e-05
ALOX5	10q11.21	0.255832	5.62472e-06	5.16176e-05
EGR3	8p21.3	0.255815	5.63285e-06	5.16687e-05
ACAP1	17p13.1	0.255735	5.67224e-06	5.1959e-05
IGFL3	19q13.32	0.255538	5.77039e-06	5.281e-05
MPP1	Xq28	0.25552	5.77947e-06	5.28641e-05
CNTN4	3p26.3-p26.2	0.255516	5.78156e-06	5.28641e-05
RASGRP2	11q13.1	0.255494	5.79262e-06	5.29073e-05
NNAT	20q11.23	0.255493	5.79304e-06	5.29073e-05
PRELP	1q32.1	0.255487	5.79596e-06	5.29073e-05
FCRL5	1q23.1	0.255485	5.7968e-06	5.29073e-05
ADRB3	8p11.23	0.255463	5.8082e-06	5.29874e-05
SHISA3	4p13	0.2553	5.89082e-06	5.36923e-05
ANXA5	4q27	0.25523	5.92674e-06	5.39706e-05
CD3G	11q23.3	0.255174	5.95569e-06	5.41365e-05
CDYL2	16q23.2	0.255143	5.97174e-06	5.42579e-05
TSPAN9	12p13.33-p13.32	0.255086	6.0017e-06	5.44721e-05
TMEM86A	11p15.1	0.255082	6.00343e-06	5.44721e-05
SNX9	6q25.3	0.254897	6.10057e-06	5.53285e-05
CXCR2	2q35	0.254659	6.22796e-06	5.6433e-05
IDS	Xq28	0.25462	6.24887e-06	5.65715e-05
GALNTL6	4q34.1	0.254582	6.26966e-06	5.67343e-05
CPXM2	10q26.13	0.254512	6.30797e-06	5.70296e-05
CYTOR	2p11.2	0.25447	6.33067e-06	5.71814e-05
CORO7	16p13.3	0.25446	6.33612e-06	5.71814e-05
CD40LG	Xq26.3	0.254433	6.35113e-06	5.72912e-05
PIP5K1C	19p13.3	0.254403	6.36783e-06	5.7416e-05
HCLS1	3q13.33	0.254393	6.37286e-06	5.74323e-05
F7	13q34	0.254389	6.37534e-06	5.74323e-05
KRT33B	17q21.2	0.254373	6.38396e-06	5.74842e-05
RIMBP3	22q11.21	0.254363	6.38958e-06	5.75091e-05
GABBR2	9q22.33	0.254264	6.44449e-06	5.79774e-05
CCL2	17q12	0.25425	6.45272e-06	5.80255e-05
HAND1	5q33.2	0.254179	6.49225e-06	5.83028e-05
DOK2	8p21.3	0.254071	6.55301e-06	5.88222e-05
CAVIN2	2q32.3	0.253955	6.61911e-06	5.9389e-05
JOSD1	22q13.1	0.253946	6.62457e-06	5.94115e-05
PLXDC2	10p12.31	0.253929	6.63431e-06	5.94724e-05
KRT23	17q21.2	0.253912	6.64382e-06	5.95311e-05
CNN3	1p21.3	0.253726	6.75129e-06	6.04134e-05
RFTN1	3p24.3	0.253717	6.75685e-06	6.04362e-05
VWF	12p13.31	0.253636	6.80417e-06	6.08325e-05
IRS2	13q34	0.253473	6.90052e-06	6.16391e-05
MGAT1	5q35.3	0.253457	6.90965e-06	6.16933e-05
WHAMMP2	15q13.1	0.253382	6.95477e-06	6.20411e-05
SCARF1	17p13.3	0.253282	7.01519e-06	6.25523e-05
IL7	8q21.13	0.25324	7.0403e-06	6.27484e-05
LILRB4	19q13.42	0.253157	7.09103e-06	6.31447e-05
TRAF1	9q33.2	0.25304	7.1628e-06	6.36711e-05
LINC00304	16q24.3	0.252915	7.24012e-06	6.43016e-05
PROX1	1q32.3	0.25281	7.30567e-06	6.48552e-05
IL13RA1	Xq24	0.252796	7.31493e-06	6.49087e-05
SNRK	3p22.1	0.252763	7.33556e-06	6.50345e-05
CXCR6	3p21.31	0.252621	7.42581e-06	6.58047e-05
ADAMTS9	3p14.1	0.252264	7.65647e-06	6.76411e-05
NLRC3	16p13.3	0.252167	7.72075e-06	6.81074e-05
GRIA1	5q33.2	0.252164	7.72279e-06	6.81074e-05
ZHX3	20q12	0.252018	7.81967e-06	6.89014e-05
ZDHHC20	13q12.11	0.251397	8.24708e-06	7.23823e-05
F2RL3	19p13.11	0.251376	8.26142e-06	7.24765e-05
PLEC	8q24.3	0.251214	8.377e-06	7.33945e-05
TRPS1	8q23.3	0.251094	8.46319e-06	7.41174e-05
TOM1L2	17p11.2	0.250842	8.64728e-06	7.56308e-05
GZMM	19p13.3	0.250769	8.70114e-06	7.60423e-05
ACLY	17q21.2	0.250768	8.70189e-06	7.60423e-05
VGLL2	6q22.1	0.250671	8.77403e-06	7.66062e-05
SYTL5	Xp11.4	0.250621	8.81153e-06	7.6867e-05
INPP4B	4q31.21	0.250276	9.07422e-06	7.90215e-05
MALL	2q13	0.250258	9.08832e-06	7.911e-05
GBP6	1p22.2	0.25022	9.11779e-06	7.9298e-05
PCDHGB6	5q31.3	0.25008	9.22657e-06	8.01748e-05
IBSP	4q22.1	0.250068	9.23593e-06	8.02214e-05
YIPF5	5q31.3	0.250052	9.24872e-06	8.02979e-05
LEP	7q32.1	0.249938	9.3388e-06	8.1045e-05
LGALS12	11q12.3	0.249901	9.36848e-06	8.12325e-05
SIGLEC6	19q13.41	0.249671	9.55313e-06	8.26911e-05
NCOR2	12q24.31	0.249656	9.56516e-06	8.27596e-05
USP32P1	17p11.2	0.249503	9.68982e-06	8.38022e-05
MAPK9	5q35.3	0.24945	9.73389e-06	8.41471e-05
CD48	1q23.3	0.249417	9.76097e-06	8.4345e-05
TREML1	6p21.1	0.249378	9.79328e-06	8.45878e-05
RAP2C	Xq26.2	0.249326	9.83641e-06	8.48875e-05
SLFN12L	17q12	0.249261	9.89062e-06	8.53188e-05
RARB	3p24.2	0.249229	9.91798e-06	8.55182e-05
GFI1	1p22.1	0.249116	1.00135e-05	8.6305e-05
MDGA1	6p21.2	0.249066	1.00558e-05	8.66325e-05
HBEGF	5q31.3	0.248999	1.01128e-05	8.70863e-05
SYNM	15q26.3	0.248921	1.01801e-05	8.75909e-05
FCRL1	1q23.1	0.248866	1.02271e-05	8.79199e-05
TNFSF14	19p13.3	0.24885	1.02408e-05	8.79997e-05
IRX6	16q12.2	0.248843	1.02476e-05	8.80213e-05
ALDH1A2	15q21.3	0.248782	1.03001e-05	8.84342e-05
CD247	1q24.2	0.248688	1.03828e-05	8.9068e-05
LIPA	10q23.31	0.248662	1.0405e-05	8.92206e-05
DPY19L1	7p14.2	0.248622	1.04408e-05	8.94895e-05
GLYATL2	11q12.1	0.248368	1.06666e-05	9.13083e-05
CD79B	17q23.3	0.248362	1.06719e-05	9.13146e-05
DSEL	18q22.1	0.248322	1.07084e-05	9.15876e-05
TBC1D12	10q23.33	0.248295	1.0733e-05	9.1759e-05
IPMK	10q21.1	0.248259	1.07653e-05	9.19575e-05
WDR44	Xq24	0.24824	1.07826e-05	9.20665e-05
[truncated: 18,126 more rows]

## Sheet: TableS6
Gene Set Name [# Genes (K)]	Description	# Genes in Overlap (k)	p-value	FDR q-value
KEGG_FOCAL_ADHESION [199]	Focal adhesion	51	6.2 e-25	1.15 e-22
KEGG_ECM_RECEPTOR_INTERACTION [84]	ECM-receptor interaction	34	2.58 e-24	2.4 e-22
KEGG_NEUROACTIVE_LIGAND_RECEPTOR_INTERACTION [272]	Neuroactive ligand-receptor interaction	49	4.36 e-17	2.7 e-15
KEGG_CYTOKINE_CYTOKINE_RECEPTOR_INTERACTION [265]	Cytokine-cytokine receptor interaction	47	3.56 e-16	1.66 e-14
KEGG_CALCIUM_SIGNALING_PATHWAY [177]	Calcium signaling pathway	35	7.34 e-14	2.73 e-12
KEGG_PATHWAYS_IN_CANCER [325]	Pathways in cancer	46	3.47 e-12	1.07 e-10
KEGG_CELL_ADHESION_MOLECULES_CAMS [133]	Cell adhesion molecules (CAMs)	28	4.56 e-12	1.21 e-10
KEGG_REGULATION_OF_ACTIN_CYTOSKELETON [213]	Regulation of actin cytoskeleton	35	1.95 e-11	4.54 e-10
KEGG_HEMATOPOIETIC_CELL_LINEAGE [87]	Hematopoietic cell lineage	21	1.41 e-10	2.91 e-9
KEGG_VASCULAR_SMOOTH_MUSCLE_CONTRACTION [115]	Vascular smooth muscle contraction	24	1.82 e-10	3.39 e-9
KEGG_LEUKOCYTE_TRANSENDOTHELIAL_MIGRATION [116]	Leukocyte transendothelial migration	24	2.2 e-10	3.73 e-9
KEGG_COMPLEMENT_AND_COAGULATION_CASCADES [69]	Complement and coagulation cascades	17	5.63 e-9	8.73 e-8
KEGG_MELANOMA [71]	Melanoma	17	8.99 e-9	1.29 e-7
KEGG_MAPK_SIGNALING_PATHWAY [267]	MAPK signaling pathway	34	3.3 e-8	4.39 e-7
KEGG_DILATED_CARDIOMYOPATHY [90]	Dilated cardiomyopathy	18	6.71 e-8	8.32 e-7
KEGG_HYPERTROPHIC_CARDIOMYOPATHY_HCM [83]	Hypertrophic cardiomyopathy (HCM)	17	1.07 e-7	1.25 e-6
KEGG_TGF_BETA_SIGNALING_PATHWAY [85]	TGF-beta signaling pathway	16	8.44 e-7	9.23 e-6
KEGG_PURINE_METABOLISM [159]	Purine metabolism	22	2.1 e-6	2.17 e-5
KEGG_GLYCOSAMINOGLYCAN_BIOSYNTHESIS_CHONDROITIN_SULFATE [22]	Glycosaminoglycan biosynthesis - chondroitin sulfate	8	2.59 e-6	2.51 e-5
KEGG_LEISHMANIA_INFECTION [72]	Leishmania infection	14	2.7 e-6	2.51 e-5
KEGG_GAP_JUNCTION [90]	Gap junction	15	8.87 e-6	7.85 e-5
KEGG_CHEMOKINE_SIGNALING_PATHWAY [189]	Chemokine signaling pathway	23	1.12 e-5	9.43 e-5
KEGG_ARRHYTHMOGENIC_RIGHT_VENTRICULAR_CARDIOMYOPATHY_ARVC [74]	Arrhythmogenic right ventricular cardiomyopathy (ARVC)	13	1.94 e-5	1.57 e-4
KEGG_PROSTATE_CANCER [89]	Prostate cancer	14	3.43 e-5	2.66 e-4
KEGG_JAK_STAT_SIGNALING_PATHWAY [155]	Jak-STAT signaling pathway	19	5.67 e-5	4.22 e-4
KEGG_ABC_TRANSPORTERS [44]	ABC transporters	9	1.08 e-4	7.75 e-4
KEGG_GLIOMA [65]	Glioma	11	1.19 e-4	8.17 e-4
KEGG_TOLL_LIKE_RECEPTOR_SIGNALING_PATHWAY [102]	Toll-like receptor signaling pathway	14	1.57 e-4	1.04 e-3
KEGG_AXON_GUIDANCE [129]	Axon guidance	16	1.85 e-4	1.19 e-3
KEGG_PANCREATIC_CANCER [70]	Pancreatic cancer	11	2.35 e-4	1.45 e-3
KEGG_SMALL_CELL_LUNG_CANCER [84]	Small cell lung cancer	12	3.11 e-4	1.87 e-3
KEGG_CHRONIC_MYELOID_LEUKEMIA [73]	Chronic myeloid leukemia	11	3.42 e-4	1.99 e-3
KEGG_ENDOCYTOSIS [181]	Endocytosis	19	4.35 e-4	2.45 e-3
KEGG_P53_SIGNALING_PATHWAY [68]	p53 signaling pathway	10	7.65 e-4	4.19 e-3
KEGG_T_CELL_RECEPTOR_SIGNALING_PATHWAY [108]	T cell receptor signaling pathway	13	9.55 e-4	4.98 e-3
KEGG_RENAL_CELL_CARCINOMA [70]	Renal cell carcinoma	10	9.64 e-4	4.98 e-3
KEGG_FC_GAMMA_R_MEDIATED_PHAGOCYTOSIS [96]	Fc gamma R-mediated phagocytosis	12	1.06 e-3	5.32 e-3
KEGG_DRUG_METABOLISM_CYTOCHROME_P450 [72]	Drug metabolism - cytochrome P450	10	1.2 e-3	5.89 e-3
KEGG_NEUROTROPHIN_SIGNALING_PATHWAY [126]	Neurotrophin signaling pathway	14	1.37 e-3	6.52 e-3
KEGG_SPLICEOSOME [127]	Spliceosome	14	1.47 e-3	6.86 e-3
KEGG_VEGF_SIGNALING_PATHWAY [76]	VEGF signaling pathway	10	1.83 e-3	8.3 e-3
KEGG_AMYOTROPHIC_LATERAL_SCLEROSIS_ALS [53]	Amyotrophic lateral sclerosis (ALS)	8	2.13 e-3	9.43 e-3
KEGG_FC_EPSILON_RI_SIGNALING_PATHWAY [79]	Fc epsilon RI signaling pathway	10	2.45 e-3	1.06 e-2
KEGG_WNT_SIGNALING_PATHWAY [150]	Wnt signaling pathway	15	2.69 e-3	1.14 e-2
KEGG_TYPE_II_DIABETES_MELLITUS [47]	Type II diabetes mellitus	7	4.3 e-3	1.78 e-2
KEGG_RENIN_ANGIOTENSIN_SYSTEM [17]	Renin-angiotensin system	4	5.66 e-3	2.25 e-2
KEGG_TIGHT_JUNCTION [132]	Tight junction	13	5.68 e-3	2.25 e-2
KEGG_PHENYLALANINE_METABOLISM [18]	Phenylalanine metabolism	4	7.03 e-3	2.72 e-2
KEGG_TRYPTOPHAN_METABOLISM [40]	Tryptophan metabolism	6	7.74 e-3	2.94 e-2
KEGG_HISTIDINE_METABOLISM [29]	Histidine metabolism	5	8.14 e-3	3.03 e-2
KEGG_BLADDER_CANCER [42]	Bladder cancer	6	9.82 e-3	3.51 e-2
KEGG_TYROSINE_METABOLISM [42]	Tyrosine metabolism	6	9.82 e-3	3.51 e-2
KEGG_PPAR_SIGNALING_PATHWAY [69]	PPAR signaling pathway	8	1.08 e-2	3.8 e-2
KEGG_PYRIMIDINE_METABOLISM [98]	Pyrimidine metabolism	10	1.13 e-2	3.89 e-2
KEGG_VIRAL_MYOCARDITIS [70]	Viral myocarditis	8	1.18 e-2	3.98 e-2
KEGG_ACUTE_MYELOID_LEUKEMIA [57]	Acute myeloid leukemia	7	1.24 e-2	4.04 e-2
KEGG_GLYCOSAMINOGLYCAN_DEGRADATION [21]	Glycosaminoglycan degradation	4	1.24 e-2	4.04 e-2
KEGG_PROGESTERONE_MEDIATED_OOCYTE_MATURATION [85]	Progesterone-mediated oocyte maturation	9	1.26 e-2	4.04 e-2
KEGG_GNRH_SIGNALING_PATHWAY [101]	GnRH signaling pathway	10	1.38 e-2	4.34 e-2
KEGG_BETA_ALANINE_METABOLISM [22]	beta-Alanine metabolism	4	1.46 e-2	4.53 e-2
KEGG_ADHERENS_JUNCTION [73]	Adherens junction	8	1.49 e-2	4.56 e-2

## Sheet: TableS7
Gene Set Name [# Genes (K)]	Description	# Genes in Overlap (k)	p-value	FDR q-value
KEGG_RIBOSOME [88]	Ribosome	35	2.97 e-31	5.53 e-29
KEGG_SPLICEOSOME [127]	Spliceosome	31	1.49 e-20	1.01 e-18
KEGG_HUNTINGTONS_DISEASE [180]	Huntington's disease	36	1.63 e-20	1.01 e-18
KEGG_PARKINSONS_DISEASE [128]	Parkinson's disease	22	1.07 e-11	4.96 e-10
KEGG_ALZHEIMERS_DISEASE [165]	Alzheimer's disease	23	2.92 e-10	1.09 e-8
KEGG_OXIDATIVE_PHOSPHORYLATION [131]	Oxidative phosphorylation	19	5.19 e-9	1.61 e-7
KEGG_DNA_REPLICATION [36]	DNA replication	9	5.02 e-7	1.33 e-5
KEGG_MISMATCH_REPAIR [23]	Mismatch repair	7	2.24 e-6	5.21 e-5
KEGG_PURINE_METABOLISM [159]	Purine metabolism	17	2.73 e-6	5.65 e-5
KEGG_RNA_POLYMERASE [29]	RNA polymerase	7	1.23 e-5	2.29 e-4
KEGG_PYRIMIDINE_METABOLISM [98]	Pyrimidine metabolism	12	2.01 e-5	3.4 e-4
KEGG_BASE_EXCISION_REPAIR [35]	Base excision repair	7	4.58 e-5	7.1 e-4
KEGG_RNA_DEGRADATION [59]	RNA degradation	8	2.36 e-4	3.37 e-3
KEGG_AMINOACYL_TRNA_BIOSYNTHESIS [41]	Aminoacyl-tRNA biosynthesis	6	9.41 e-4	1.25 e-2
KEGG_PEROXISOME [78]	Peroxisome	8	1.56 e-3	1.87 e-2
KEGG_GLYCINE_SERINE_AND_THREONINE_METABOLISM [31]	Glycine, serine and threonine metabolism	5	1.61 e-3	1.87 e-2
KEGG_GLUTATHIONE_METABOLISM [50]	Glutathione metabolism	6	2.69 e-3	2.94 e-2

## Sheet: TableS8
Gene Set Name [# Genes (K)]	Description	# Genes in Overlap (k)	p-value	FDR q-value
HALLMARK_EPITHELIAL_MESENCHYMAL_TRANSITION [200]	Genes defining epithelial-mesenchymal transition, as in wound healing, fibrosis and metastasis.	124	1.85 e-109	9.25 e-108
HALLMARK_INFLAMMATORY_RESPONSE [200]	Genes defining inflammatory response.	72	1.75 e-42	4.38 e-41
HALLMARK_KRAS_SIGNALING_UP [200]	Genes up-regulated by KRAS activation.	67	2.4 e-37	3.99 e-36
HALLMARK_TNFA_SIGNALING_VIA_NFKB [200]	Genes regulated by NF-kB in response to TNF [GeneID=7124].	64	2.2 e-34	2.75 e-33
HALLMARK_ALLOGRAFT_REJECTION [200]	Genes up-regulated during transplant rejection.	61	1.64 e-31	1.64 e-30
HALLMARK_IL2_STAT5_SIGNALING [199]	Genes up-regulated by STAT5 in response to IL2 stimulation.	60	1.04 e-30	8.67 e-30
HALLMARK_APICAL_JUNCTION [200]	Genes encoding components of apical junction complex.	59	1.19 e-29	8.53 e-29
HALLMARK_MYOGENESIS [200]	Genes involved in development of skeletal muscle (myogenesis).	57	7.91 e-28	4.94 e-27
HALLMARK_UV_RESPONSE_DN [144]	Genes down-regulated in response to ultraviolet (UV) radiation.	43	3.17 e-22	1.76 e-21
HALLMARK_HYPOXIA [200]	Genes up-regulated in response to low oxygen levels (hypoxia).	49	5.51 e-21	2.76 e-20
HALLMARK_COMPLEMENT [200]	Genes encoding components of the complement system, which is part of the innate immune system.	46	1.31 e-18	5.95 e-18
HALLMARK_IL6_JAK_STAT3_SIGNALING [87]	Genes up-regulated by IL6 [GeneID=3569] via STAT3 [GeneID=6774], e.g., during acute phase response.	30	6.55 e-18	2.73 e-17
HALLMARK_COAGULATION [138]	Genes encoding components of blood coagulation system; also up-regulated in platelets.	36	9.62 e-17	3.7 e-16
HALLMARK_APOPTOSIS [161]	Genes mediating programmed cell death (apoptosis) by activation of caspases.	35	9.99 e-14	3.57 e-13
HALLMARK_ESTROGEN_RESPONSE_EARLY [200]	Genes defining early response to estrogen.	34	2.88 e-10	9 e-10
HALLMARK_INTERFERON_GAMMA_RESPONSE [200]	Genes up-regulated in response to IFNG [GeneID=3458].	34	2.88 e-10	9 e-10
HALLMARK_ANGIOGENESIS [36]	Genes up-regulated during formation of blood vessels (angiogenesis).	14	6.67 e-10	1.96 e-9
HALLMARK_HEDGEHOG_SIGNALING [36]	Genes up-regulated by activation of hedgehog signaling.	12	8.42 e-8	2.34 e-7
HALLMARK_TGF_BETA_SIGNALING [54]	Genes up-regulated in response to TGFB1 [GeneID=7040].	14	2.47 e-7	6.49 e-7
HALLMARK_XENOBIOTIC_METABOLISM [200]	Genes encoding proteins involved in processing of drugs and other xenobiotics.	27	2.22 e-6	5.55 e-6
HALLMARK_ANDROGEN_RESPONSE [100]	Genes defining response to androgens.	17	7.75 e-6	1.84 e-5
HALLMARK_ESTROGEN_RESPONSE_LATE [200]	Genes defining late response to estrogen.	25	2.01 e-5	4.36 e-5
HALLMARK_P53_PATHWAY [200]	Genes involved in p53 pathways and networks.	25	2.01 e-5	4.36 e-5
HALLMARK_MITOTIC_SPINDLE [199]	Genes important for mitotic spindle assembly.	23	1.42 e-4	2.95 e-4
HALLMARK_ADIPOGENESIS [200]	Genes up-regulated during adipocyte differentiation (adipogenesis).	23	1.53 e-4	3.05 e-4
HALLMARK_GLYCOLYSIS [200]	Genes encoding proteins involved in glycolysis and gluconeogenesis.	21	9.65 e-4	1.86 e-3
HALLMARK_APICAL_SURFACE [44]	Genes encoding proteins over-represented on the apical surface of epithelial cells, e.g., important for cell polarity (apical area).	8	1.26 e-3	2.33 e-3
HALLMARK_UV_RESPONSE_UP [158]	Genes up-regulated in response to ultraviolet (UV) radiation.	17	2.17 e-3	3.87 e-3
HALLMARK_PANCREAS_BETA_CELLS [40]	Genes specifically up-regulated in pancreatic beta cells.	7	3.15 e-3	5.43 e-3
HALLMARK_CHOLESTEROL_HOMEOSTASIS [74]	Genes involved in cholesterol homeostasis.	10	3.39 e-3	5.65 e-3
HALLMARK_WNT_BETA_CATENIN_SIGNALING [42]	Genes up-regulated by activation of WNT signaling through accumulation of beta catenin CTNNB1 [GeneID=1499].	7	4.18 e-3	6.75 e-3
HALLMARK_BILE_ACID_METABOLISM [112]	Genes involve in metabolism of bile acids and salts.	12	9.41 e-3	1.47 e-2
HALLMARK_MTORC1_SIGNALING [200]	Genes up-regulated through activation of mTORC1 complex.	17	2.12 e-2	3.21 e-2

## Sheet: TableS9
Gene Set Name [# Genes (K)]	Description	# Genes in Overlap (k)	p-value	FDR q-value
HALLMARK_MYC_TARGETS_V1 [200]	A subgroup of genes regulated by MYC - version 1 (v1).	47	2.19 e-30	1.1 e-28
HALLMARK_MYC_TARGETS_V2 [58]	A subgroup of genes regulated by MYC - version 2 (v2).	20	2.54 e-17	6.36 e-16
HALLMARK_OXIDATIVE_PHOSPHORYLATION [200]	Genes encoding proteins involved in oxidative phosphorylation.	31	4.6 e-15	7.66 e-14
HALLMARK_DNA_REPAIR [150]	Genes involved in DNA repair.	25	3.74 e-13	4.68 e-12
HALLMARK_E2F_TARGETS [200]	Genes encoding cell cycle related targets of E2F transcription factors.	25	2.4 e-10	2.4 e-9
HALLMARK_FATTY_ACID_METABOLISM [158]	Genes encoding proteins involved in metabolism of fatty acids.	15	2.75 e-5	2.29 e-4
HALLMARK_G2M_CHECKPOINT [200]	Genes involved in the G2/M checkpoint, as in progression through the cell division cycle.	15	3.85 e-4	2.41 e-3
HALLMARK_MTORC1_SIGNALING [200]	Genes up-regulated through activation of mTORC1 complex.	15	3.85 e-4	2.41 e-3
HALLMARK_PEROXISOME [104]	Genes encoding components of peroxisome.	10	5.26 e-4	2.92 e-3
HALLMARK_ADIPOGENESIS [200]	Genes up-regulated during adipocyte differentiation (adipogenesis).	13	3.28 e-3	1.51 e-2
HALLMARK_UNFOLDED_PROTEIN_RESPONSE [113]	Genes up-regulated during unfolded protein response, a cellular stress response related to the endoplasmic reticulum.	9	3.63 e-3	1.51 e-2
HALLMARK_SPERMATOGENESIS [135]	Genes up-regulated during production of male gametes (sperm), as in spermatogenesis.	10	3.77 e-3	1.51 e-2
HALLMARK_UV_RESPONSE_UP [158]	Genes up-regulated in response to ultraviolet (UV) radiation.	11	3.93 e-3	1.51 e-2
HALLMARK_XENOBIOTIC_METABOLISM [200]	Genes encoding proteins involved in processing of drugs and other xenobiotics.	12	8.57 e-3	3.06 e-2

## Sheet: TableS10
Gene Set Name [# Genes (K)]	Description	# Genes in Overlap (k)	p-value	FDR q-value
REACTOME_EXTRACELLULAR_MATRIX_ORGANIZAIZATION [301]	Extracellular matrix organization	128	2.07 e-85	3.21 e-82
REACTOME_HEMOSTASIS [678]	Hemostasis	138	1 e-46	7.78 e-44
REACTOME_INTEGRIN_CELL_SURFACE_INTERACRACTIONS [85]	Integrin cell surface interactions	47	7.8 e-39	4.04 e-36
REACTOME_CYTOKINE_SIGNALING_IN_IMMUNE_SYSTEM [884]	Cytokine Signaling in Immune system	141	3.21 e-35	1.25 e-32
REACTOME_SIGNALING_BY_RECEPTOR_TYROSINE_KINASES [504]	Signaling by Receptor Tyrosine Kinases	100	4.07 e-33	1.27 e-30
REACTOME_ECM_PROTEOGLYCANS [76]	ECM proteoglycans	40	4.14 e-32	9.37 e-30
REACTOME_COLLAGEN_FORMATION [90]	Collagen formation	43	4.22 e-32	9.37 e-30
REACTOME_DEGRADATION_OF_THE_EXTRACELLULAR_MATRIX [140]	Degradation of the extracellular matrix	52	7.81 e-32	1.52 e-29
REACTOME_INNATE_IMMUNE_SYSTEM [1114]	Innate Immune System	155	1.21 e-31	2.1 e-29
REACTOME_GPCR_LIGAND_BINDING [463]	GPCR ligand binding	91	6.51 e-30	1.01 e-27
REACTOME_PLATELET_ACTIVATION_SIGNALING_AND_AGGREGATION [261]	Platelet activation, signaling and aggregation	67	1.78 e-29	2.52 e-27
REACTOME_ASSEMBLY_OF_COLLAGEN_FIBRILS_AND_OTHER_MULTIMERIC_STRUCTURES [61]	Assembly of collagen fibrils and other multimeric structures	34	1.25 e-28	1.62 e-26
REACTOME_DISEASE [1580]	Disease	186	1.9 e-28	2.27 e-26
REACTOME_CLASS_A_1_RHODOPSIN_LIKE_RECECEPTORS_ [330]	Class A/1 (Rhodopsin-like receptors)	74	2.47 e-28	2.74 e-26
REACTOME_COLLAGEN_BIOSYNTHESIS_AND_MODIFYING_ENZYMES [67]	Collagen biosynthesis and modifying enzymes	34	8.43 e-27	8.73 e-25
REACTOME_SIGNALING_BY_GPCR [1184]	Signaling by GPCR	151	9.35 e-27	9.08 e-25
REACTOME_INTERLEUKIN_4_AND_INTERLEUKIN_13_SIGNALING [111]	Interleukin-4 and Interleukin-13 signaling	40	3.11 e-24	2.85 e-22
REACTOME_SIGNALING_BY_INTERLEUKINS [462]	Signaling by Interleukins	82	5.33 e-24	4.6 e-22
REACTOME_NEUTROPHIL_DEGRANULATION [479]	Neutrophil degranulation	81	2.49 e-22	2.04 e-20
REACTOME_ELASTIC_FIBRE_FORMATION [45]	Elastic fibre formation	25	2.3 e-21	1.79 e-19
REACTOME_COLLAGEN_DEGRADATION [64]	Collagen degradation	29	2.75 e-21	2.04 e-19
REACTOME_IMMUNOREGULATORY_INTERACTIONS_BETWEEN_A_LYMPHOID_AND_A_NON_LYMPHOID_CELL [191]	Immunoregulatory interactions between a Lymphoid and a non-Lymphoid cell	47	2.85 e-20	2.01 e-18
REACTOME_NON_INTEGRIN_MEMBRANE_ECM_INTERACTIONS [59]	Non-integrin membrane-ECM interactions	27	4.68 e-20	3.16 e-18
REACTOME_G_ALPHA_Q_SIGNALLING_EVENTS [216]	G alpha (q) signalling events	49	1.85 e-19	1.2 e-17
REACTOME_SYNDECAN_INTERACTIONS [27]	Syndecan interactions	19	2.11 e-19	1.31 e-17
REACTOME_DEVELOPMENTAL_BIOLOGY [1131]	Developmental Biology	130	3.17 e-19	1.89 e-17
REACTOME_COLLAGEN_CHAIN_TRIMERIZATION [44]	Collagen chain trimerization	23	5.85 e-19	3.37 e-17
REACTOME_ADAPTIVE_IMMUNE_SYSTEM [818]	Adaptive Immune System	104	1.21 e-18	6.7 e-17
REACTOME_G_ALPHA_I_SIGNALLING_EVENTS [403]	G alpha (i) signalling events	67	2.63 e-18	1.38 e-16
REACTOME_RESPONSE_TO_ELEVATED_PLATELET_CYTOSOLIC_CA2_ [132]	Response to elevated platelet cytosolic Ca2+	37	2.66 e-18	1.38 e-16
REACTOME_NERVOUS_SYSTEM_DEVELOPMENT [580]	Nervous system development	83	3.47 e-18	1.74 e-16
REACTOME_CELL_SURFACE_INTERACTIONS_AT_THE_VASCULAR_WALL [194]	Cell surface interactions at the vascular wall	43	7.38 e-17	3.58 e-15
REACTOME_MOLECULES_ASSOCIATED_WITH_ELASTIC_FIBRES [38]	Molecules associated with elastic fibres	20	9.68 e-17	4.56 e-15
REACTOME_DISEASES_OF_GLYCOSYLATION [143]	Diseases of glycosylation	36	3.3 e-16	1.51 e-14
REACTOME_LEISHMANIA_INFECTION [306]	Leishmania infection	54	3.63 e-16	1.61 e-14
REACTOME_GLYCOSAMINOGLYCAN_METABOLISM [124]	Glycosaminoglycan metabolism	33	9.53 e-16	4.11 e-14
REACTOME_O_GLYCOSYLATION_OF_TSR_DOMAIN_CONTAINING_PROTEINS [39]	O-glycosylation of TSR domain-containing proteins	19	3.7 e-15	1.55 e-13
REACTOME_TRANSPORT_OF_SMALL_MOLECULES [729]	Transport of small molecules	88	1.25 e-14	5.1 e-13
REACTOME_DISEASES_OF_METABOLISM [246]	Diseases of metabolism	45	2.69 e-14	1.07 e-12
REACTOME_FLT3_SIGNALING [292]	FLT3 Signaling	49	6.24 e-14	2.42 e-12
REACTOME_MAPK_FAMILY_SIGNALING_CASCADES [327]	MAPK family signaling cascades	52	9.87 e-14	3.74 e-12
REACTOME_ANTI_INFLAMMATORY_RESPONSE_FAVOURING_LEISHMANIA_PARASITE_INFECTION [223]	Anti-inflammatory response favouring Leishmania parasite infection	41	3.12 e-13	1.16 e-11
REACTOME_NCAM1_INTERACTIONS [42]	NCAM1 interactions	18	3.22 e-13	1.16 e-11
REACTOME_MUSCLE_CONTRACTION [205]	Muscle contraction	39	3.8 e-13	1.34 e-11
REACTOME_DISEASES_ASSOCIATED_WITH_O_GLYCOSYLATION_OF_PROTEINS [68]	Diseases associated with O-glycosylation of proteins	22	7.24 e-13	2.5 e-11
REACTOME_REGULATION_OF_INSULIN_LIKE_GROWTH_FACTOR_IGF_TRANSPORT_AND_UPTAKE_BY_INSULIN_LIKE_GROWTH_FACTOR_BINDING_PROTEINS_IGFBPS_ [124]	Regulation of Insulin-like Growth Factor (IGF) transport and uptake by Insulin-like Growth Factor Binding Proteins (IGFBPs)	29	1.82 e-12	6.11 e-11
REACTOME_MET_ACTIVATES_PTK2_SIGNALING [30]	MET activates PTK2 signaling	15	1.85 e-12	6.11 e-11
REACTOME_SIGNALING_BY_PDGF [58]	Signaling by PDGF	20	2.06 e-12	6.66 e-11
REACTOME_NEURONAL_SYSTEM [410]	Neuronal System	57	2.12 e-12	6.71 e-11
REACTOME_CROSSLINKING_OF_COLLAGEN_FIBRILS [18]	Crosslinking of collagen fibrils	12	2.87 e-12	8.91 e-11

## Sheet: TableS11
Gene Set Name [# Genes (K)]	Description	# Genes in Overlap (k)	p-value	FDR q-value
REACTOME_METABOLISM_OF_RNA [672]	Metabolism of RNA	128	8.92 e-70	1.39 e-66
REACTOME_TRANSLATION [295]	Translation	77	9.32 e-53	7.24 e-50
REACTOME_INFLUENZA_INFECTION [157]	Influenza Infection	52	7.72 e-42	4 e-39
REACTOME_RRNA_PROCESSING [205]	rRNA processing	57	5.69 e-41	2.21 e-38
REACTOME_EUKARYOTIC_TRANSLATION_ELONGANGATION [94]	Eukaryotic Translation Elongation	37	2.32 e-33	7.21 e-31
REACTOME_METABOLISM_OF_AMINO_ACIDS_AND_DERIVATIVES [374]	Metabolism of amino acids and derivatives	64	3 e-32	7.78 e-30
REACTOME_NONSENSE_MEDIATED_DECAY_NMD_ [116]	Nonsense-Mediated Decay (NMD)	39	5.56 e-32	1.23 e-29
REACTOME_SELENOAMINO_ACID_METABOLISM [118]	Selenoamino acid metabolism	39	1.18 e-31	2.3 e-29
REACTOME_PROCESSING_OF_CAPPED_INTRON_CN_CONTAINING_PRE_MRNA [242]	Processing of Capped Intron-Containing Pre-mRNA	52	1.97 e-31	3.4 e-29
REACTOME_SRP_DEPENDENT_COTRANSLATIONAL	SRP-dependent cotranslational protein targeting to membrane	38	3.36 e-31	5.23 e-29
NAL_PROTEIN_TARGETING_TO_MEMBRANE [113]
REACTOME_RESPONSE_OF_EIF2AK4_GCN2_TO_A	Response of EIF2AK4 (GCN2) to amino acid deficiency	36	1.71 e-30	2.42 e-28
O_AMINO_ACID_DEFICIENCY [102]
REACTOME_EUKARYOTIC_TRANSLATION_INITIATIATION [120]	Eukaryotic Translation Initiation	38	4.39 e-30	5.69 e-28
REACTOME_REGULATION_OF_EXPRESSION_OF_SF_SLITS_AND_ROBOS [172]	Regulation of expression of SLITs and ROBOs	43	4.17 e-29	4.98 e-27
REACTOME_MRNA_SPLICING [188]	mRNA Splicing	44	1.89 e-28	2.1 e-26
REACTOME_SIGNALING_BY_ROBO_RECEPTORS [218]	Signaling by ROBO receptors	44	1.33 e-25	1.31 e-23
REACTOME_CELLULAR_RESPONSES_TO_EXTERNAL_STIMULI [613]	Cellular responses to external stimuli	72	1.35 e-25	1.31 e-23
REACTOME_MITOCHONDRIAL_TRANSLATION [96]	Mitochondrial translation	29	1.26 e-22	1.15 e-20
REACTOME_RNA_POLYMERASE_II_TRANSCRIPTIPTION [1373]	RNA Polymerase II Transcription	97	9.61 e-18	8.3 e-16
REACTOME_INFECTIOUS_DISEASE [866]	Infectious disease	73	1.41 e-17	1.15 e-15
REACTOME_DISEASE [1580]	Disease	103	2.07 e-16	1.61 e-14
REACTOME_CELL_CYCLE [693]	Cell Cycle	59	1.26 e-14	9.31 e-13
REACTOME_NERVOUS_SYSTEM_DEVELOPMENT [580]	Nervous system development	51	2.35 e-13	1.66 e-11
REACTOME_RESPIRATORY_ELECTRON_TRANSPORPORT_ATP_SYNTHESIS_BY_CHEMIOSMOTIC_COUPLING_AND_HEAT_PRODUCTION_BY_UNCOUPLING_PROTEINS_ [124]	Respiratory electron transport, ATP synthesis by chemiosmotic coupling, and heat production by uncoupling proteins.	23	3.14 e-13	2.12 e-11
REACTOME_NUCLEOTIDE_EXCISION_REPAIR [110]	Nucleotide Excision Repair	21	1.87 e-12	1.18 e-10
REACTOME_DNA_REPAIR [331]	DNA Repair	36	1.9 e-12	1.18 e-10
REACTOME_THE_CITRIC_ACID_TCA_CYCLE_AND_RESPIRATORY_ELECTRON_TRANSPORT [175]	The citric acid (TCA) cycle and respiratory electron transport	26	1.99 e-12	1.19 e-10
REACTOME_ACTIVATION_OF_THE_MRNA_UPON_BINDING_OF_THE_CAP_BINDING_COMPLEX_AX_AND_EIFS_AND_SUBSEQUENT_BINDING_TO_43S [60]	Activation of the mRNA upon binding of the cap-binding complex and eIFs, and subsequent binding to 43S	16	3.57 e-12	2.05 e-10
REACTOME_MRNA_SPLICING_MINOR_PATHWAY [52]	mRNA Splicing - Minor Pathway	15	4.8 e-12	2.66 e-10
REACTOME_TRANSCRIPTIONAL_REGULATION_BY_TP53 [362]	Transcriptional Regulation by TP53	37	6.04 e-12	3.23 e-10
REACTOME_SNRNP_ASSEMBLY [54]	snRNP Assembly	15	8.81 e-12	4.56 e-10
REACTOME_ORGANELLE_BIOGENESIS_AND_MAINTENANCE [296]	Organelle biogenesis and maintenance	32	3.74 e-11	1.88 e-9
REACTOME_CELL_CYCLE_MITOTIC [561]	Cell Cycle, Mitotic	45	1.27 e-10	6.18 e-9
REACTOME_TRNA_PROCESSING [111]	tRNA processing	19	1.53 e-10	7.2 e-9
REACTOME_RESPIRATORY_ELECTRON_TRANSPORT [100]	Respiratory electron transport	17	1.57 e-9	7.16 e-8
REACTOME_RNA_POLYMERASE_II_TRANSCRIPTION_TERMINATION [66]	RNA Polymerase II Transcription Termination	14	2.14 e-9	9.5 e-8
REACTOME_DEVELOPMENTAL_BIOLOGY [1131]	Developmental Biology	67	2.43 e-9	1.02 e-7
REACTOME_TRANSCRIPTION_COUPLED_NUCLEOTIDE_EXCISION_REPAIR_TC_NER_ [78]	Transcription-Coupled Nucleotide Excision Repair (TC-NER)	15	2.43 e-9	1.02 e-7
REACTOME_RESOLUTION_OF_ABASIC_SITES_AP__SITES_ [38]	Resolution of Abasic Sites (AP sites)	11	3.3 e-9	1.35 e-7
REACTOME_TRNA_PROCESSING_IN_THE_NUCLEUS [59]	tRNA processing in the nucleus	13	4.89 e-9	1.95 e-7
REACTOME_RRNA_MODIFICATION_IN_THE_NUCLEUS_AND_CYTOSOL [60]	rRNA modification in the nucleus and cytosol	13	6.09 e-9	2.37 e-7
REACTOME_GLOBAL_GENOME_NUCLEOTIDE_EXCISION_REPAIR_GG_NER_ [84]	Global Genome Nucleotide Excision Repair (GG-NER)	15	7.08 e-9	2.62 e-7
REACTOME_TRANSPORT_OF_MATURE_TRANSCRIPT_TO_CYTOPLASM [84]	Transport of Mature Transcript to Cytoplasm	15	7.08 e-9	2.62 e-7
REACTOME_MICRORNA_MIRNA_BIOGENESIS [25]	MicroRNA (miRNA) biogenesis	9	1.03 e-8	3.72 e-7
REACTOME_VIRAL_MESSENGER_RNA_SYNTHESIS [44]	Viral Messenger RNA Synthesis	11	1.81 e-8	6.4 e-7
REACTOME_S_PHASE [162]	S Phase	19	9.42 e-8	3.25 e-6
REACTOME_PROTEIN_FOLDING [102]	Protein folding	15	1.06 e-7	3.58 e-6
REACTOME_PROTEIN_LOCALIZATION [164]	Protein localization	19	1.15 e-7	3.79 e-6
REACTOME_MITOTIC_G1_PHASE_AND_G1_S_TRANSITION [149]	Mitotic G1 phase and G1/S transition	18	1.3 e-7	4.2 e-6
REACTOME_CELL_CYCLE_CHECKPOINTS [292]	Cell Cycle Checkpoints	26	1.34 e-7	4.26 e-6
REACTOME_DUAL_INCISION_IN_TC_NER [65]	Dual incision in TC-NER	12	1.54 e-7	4.79 e-6

## Sheet: TableS12
Gene	Cytoband	PDE10A: EXP>1.5	PDE10A: EXP<-1.5	PDE10A: EXP>1.5	PDE10A: EXP<-1.5	Log Ratio	p-Value	q-Value	Higher expression in
PDE10A	6q27	9.14	2.61	1.39	0.49	6.54	1.73e-12	3.43e-08	PDE10A: EXP>1.5
GFRA1	10q25.3	7.45	2.01	3.29	0.85	5.43	1.301e-05	0.004858	PDE10A: EXP>1.5
POSTN	13q13.3	9.55	5	3.11	2.22	4.55	0.0001356	0.0124	PDE10A: EXP>1.5
COL11A1	1p21.1	8.36	3.98	3.16	2.66	4.38	0.0004959	0.0227	PDE10A: EXP>1.5
PRRX1	1q24.2	9	4.64	2.44	1.85	4.36	1.332e-05	0.004881	PDE10A: EXP>1.5
OGN	9q22.31	7.08	2.72	3.1	0.9	4.36	7.579e-05	0.009255	PDE10A: EXP>1.5
CCL21	9p13.3	5.48	1.14	3.86	1.17	4.35	0.0006855	0.0277	PDE10A: EXP>1.5
FAP	2q24.2	7.53	3.48	2.45	1.72	4.06	2.737e-05	0.00601	PDE10A: EXP>1.5
SCG2	2q36.1	6.6	2.55	1.64	1.4	4.05	1.77e-07	0.0008742	PDE10A: EXP>1.5
COL5A1	9q34.3	12.62	8.58	1.88	1.73	4.04	3.111e-06	0.002797	PDE10A: EXP>1.5
PIEZO2	18p11.22-p11.21	6.33	2.29	2.16	1.69	4.04	8.275e-06	0.004093	PDE10A: EXP>1.5
PDGFRA	4q12	9.85	5.83	2.38	1.81	4.01	3.073e-05	0.00601	PDE10A: EXP>1.5
ADH1B	4q23	4.8	0.79	4.42	0.68	4.01	0.003506	0.0675	PDE10A: EXP>1.5
OMD	9q22.31	5	1.02	3.16	0.75	3.99	0.0002294	0.0158	PDE10A: EXP>1.5
FMO1	1q24.3	6.28	2.37	2.24	1.65	3.92	1.598e-05	0.005165	PDE10A: EXP>1.5
SVEP1	9q31.3	7.97	4.14	2.3	1.41	3.83	1.646e-05	0.005165	PDE10A: EXP>1.5
PTGIS	20q13.13	10.53	6.74	2.06	1.58	3.79	9.362e-06	0.004116	PDE10A: EXP>1.5
CACNA1G	17q21.33	6.6	2.84	2.54	1.35	3.76	5.516e-05	0.007932	PDE10A: EXP>1.5
ASPN	9q22.31	6.58	2.88	2.34	1.22	3.71	2.374e-05	0.00566	PDE10A: EXP>1.5
CLMP	11q24.1	6.82	3.12	2.18	1.07	3.7	9.324e-06	0.004116	PDE10A: EXP>1.5
FABP4	8q21.13	4.21	0.51	4.21	0.67	3.7	0.004344	0.0749	PDE10A: EXP>1.5
PLA2G2A	1p36.13	5.83	2.16	3.32	2.39	3.67	0.002302	0.0546	PDE10A: EXP>1.5
NTM	11q25	5.78	2.16	3.07	1.67	3.62	0.0006937	0.0278	PDE10A: EXP>1.5
COL5A2	2q32.2	11.63	8.02	2	1.27	3.61	6.177e-06	0.003594	PDE10A: EXP>1.5
ABCA6	17q24.2-q24.3	4.58	0.97	2.38	0.8	3.61	3.278e-05	0.006177	PDE10A: EXP>1.5
SFRP2	4q31.3	8.19	4.63	4.13	2.64	3.56	0.0111	0.118	PDE10A: EXP>1.5
KCNE4	2q36.1	6.82	3.29	1.82	1.03	3.54	1.57e-06	0.001935	PDE10A: EXP>1.5
VCAN	5q14.2-q14.3	11.1	7.56	2.15	1.49	3.54	2.853e-05	0.00601	PDE10A: EXP>1.5
PI15	8q21.13	5.79	2.27	2.55	2.59	3.51	0.001315	0.0406	PDE10A: EXP>1.5
SFRP4	7p14.1	9.31	5.8	3.25	2.37	3.51	0.002861	0.0611	PDE10A: EXP>1.5
CDH11	16q21	10.33	6.83	2.33	1.33	3.5	5.246e-05	0.007863	PDE10A: EXP>1.5
ITGA11	15q23	9.03	5.53	2.14	1.78	3.5	6.934e-05	0.00895	PDE10A: EXP>1.5
ITGBL1	13q33.1	5.76	2.26	2.82	1.51	3.5	0.0004048	0.0206	PDE10A: EXP>1.5
LRRC15	3q29	6.38	2.88	3.75	1.59	3.49	0.003796	0.07	PDE10A: EXP>1.5
FBN1	15q21.1	10.49	7.01	1.69	1.03	3.47	7.42e-07	0.001782	PDE10A: EXP>1.5
CCN4	8q24.22	7.68	4.22	1.64	1.24	3.46	1.109e-06	0.001829	PDE10A: EXP>1.5
LUM	12q21.33	11.23	7.77	2.53	1.69	3.46	0.0002378	0.0162	PDE10A: EXP>1.5
COL6A3	2q37.3	12.78	9.33	1.97	1.05	3.44	6.819e-06	0.003748	PDE10A: EXP>1.5
OLFML1	11p15.4	8.51	5.09	1.74	1.28	3.42	2.915e-06	0.002797	PDE10A: EXP>1.5
COL1A1	17q21.33	16.25	12.84	1.93	1.34	3.41	1.118e-05	0.004516	PDE10A: EXP>1.5
INHBA	7p14.1	7	3.59	2.43	1.49	3.41	0.0001392	0.0124	PDE10A: EXP>1.5
TWIST2	2q37.3	5.83	2.42	2.45	1.59	3.41	0.0001789	0.0137	PDE10A: EXP>1.5
SHISA2	13q12.13	5.58	2.17	2.68	1.21	3.4	0.0002612	0.0168	PDE10A: EXP>1.5
CXCL12	10q11.21	10.44	7.06	2.76	2.02	3.38	0.0009916	0.0347	PDE10A: EXP>1.5
SEMA3D	7q21.11	6.84	3.47	1.86	1.87	3.37	6.723e-05	0.008846	PDE10A: EXP>1.5
SNAI2	8q11.21	8.24	4.9	1.95	1.05	3.34	8.67e-06	0.004109	PDE10A: EXP>1.5
DPT	1q24.2	4.37	1.05	2.5	0.97	3.32	0.0001458	0.0124	PDE10A: EXP>1.5
COL3A1	2q32.2	14.61	11.31	2.05	1.36	3.3	3.261e-05	0.006177	PDE10A: EXP>1.5
ADAM12	10q26.2	8.56	5.26	2.41	1.27	3.3	0.0001364	0.0124	PDE10A: EXP>1.5
HOXA4	7p15.2	6	2.75	2.47	2.62	3.26	0.00244	0.0564	PDE10A: EXP>1.5
SLC14A2	18q12.3	3.85	0.61	3.52	0.56	3.24	0.003221	0.0643	PDE10A: EXP>1.5
VGLL3	3p12.1	7.11	3.88	2.36	1.48	3.23	0.000195	0.0143	PDE10A: EXP>1.5
ACTG2	2p13.1	8.23	5.01	2.44	1.67	3.22	0.0003669	0.0197	PDE10A: EXP>1.5
TAFA5	22q13.32	6.27	3.05	2.44	1.9	3.22	0.0005768	0.0249	PDE10A: EXP>1.5
EMILIN1	2p23.3	10.98	7.77	2.1	0.97	3.21	3.236e-05	0.006177	PDE10A: EXP>1.5
ABCA8	17q24.2	5.19	1.97	2.5	0.96	3.21	0.0002044	0.0146	PDE10A: EXP>1.5
TENM3	4q34.3-q35.1	8.54	5.32	1.93	2.89	3.21	0.002742	0.0596	PDE10A: EXP>1.5
CACNA1C	12p13.33	7.71	4.52	1.56	1.55	3.2	1.15e-05	0.004551	PDE10A: EXP>1.5
CTSK	1q21.3	9.66	6.47	2.48	0.87	3.19	0.000199	0.0143	PDE10A: EXP>1.5
NID2	14q22.1	9.91	6.73	1.3	0.87	3.18	5.11e-08	0.0005054	PDE10A: EXP>1.5
CR1	1q32.2	6.07	2.89	1.8	0.99	3.18	5.917e-06	0.003547	PDE10A: EXP>1.5
THBS2	6q27	10.8	7.62	2.43	1.38	3.18	0.000261	0.0168	PDE10A: EXP>1.5
SELP	1q24.2	5.5	2.33	2.18	0.76	3.16	5.438e-05	0.007932	PDE10A: EXP>1.5
ADAMTS4	1q23.3	8.41	5.28	1.25	1.42	3.12	2.341e-06	0.002466	PDE10A: EXP>1.5
NRK	Xq22.3	6.17	3.05	2.04	1.24	3.12	4.954e-05	0.007778	PDE10A: EXP>1.5
VTN	17q11.2	4.68	1.56	2.33	1.03	3.12	0.000141	0.0124	PDE10A: EXP>1.5
MSC	8q13.3	7.05	3.95	2.14	1.26	3.1	8.904e-05	0.0103	PDE10A: EXP>1.5
MFAP4	17p11.2	10.41	7.31	2.11	3.1	3.1	0.006174	0.0877	PDE10A: EXP>1.5
COL8A1	3q12.1	8.57	5.48	2.46	1.65	3.09	0.0005901	0.0252	PDE10A: EXP>1.5
SORCS2	4p16.1	6.86	3.78	2.58	2.33	3.09	0.002653	0.0589	PDE10A: EXP>1.5
PAPPA	9q33.1	6.21	3.13	2.49	1.55	3.08	0.0005498	0.0242	PDE10A: EXP>1.5
GREM1	15q13.3	6.16	3.08	3.06	2.37	3.08	0.005941	0.0872	PDE10A: EXP>1.5
ADAMTS2	5q35.3	8.06	4.98	1.9	1.42	3.07	4.824e-05	0.007635	PDE10A: EXP>1.5
KIF26B	1q44	8.7	5.64	2.14	1.69	3.07	0.00026	0.0168	PDE10A: EXP>1.5
TMEM200A	6q23.1	7.47	4.42	1.45	1.31	3.06	3.576e-06	0.003045	PDE10A: EXP>1.5
SERPINF1	17p13.3	10.72	7.66	2.18	2.43	3.06	0.001874	0.0501	PDE10A: EXP>1.5
PRG4	1q31.1	5.98	2.92	2.96	1.48	3.06	0.001958	0.0514	PDE10A: EXP>1.5
HOXA9	7p15.2	4.93	1.88	3.5	2.12	3.05	0.009368	0.108	PDE10A: EXP>1.5
MAGEL2	15q11.2	5.65	2.61	2.01	2.13	3.04	0.0006967	0.0278	PDE10A: EXP>1.5
CPXM2	10q26.13	8.53	5.49	1.68	2.53	3.04	0.00142	0.0426	PDE10A: EXP>1.5
AOC3	17q21.31	7.56	4.54	1.84	1.5	3.02	6.039e-05	0.008241	PDE10A: EXP>1.5
DCN	12q21.33	12.25	9.23	2.4	1.55	3.02	0.0005187	0.0234	PDE10A: EXP>1.5
TNC	9q33.1	10.68	7.67	1.82	1.75	3.01	0.0001427	0.0124	PDE10A: EXP>1.5
COL10A1	6q22.1	7.38	4.36	3.38	2.37	3.01	0.0107	0.115	PDE10A: EXP>1.5
EDNRA	4q31.22-q31.23	8.85	5.86	1.56	1.29	3	8e-06	0.004058	PDE10A: EXP>1.5
BHLHE22	8q12.3	3.71	0.72	2.17	0.47	3	9.741e-05	0.0104	PDE10A: EXP>1.5
CHRD	3q27.1	6.2	3.2	2.25	0.93	3	0.0001469	0.0124	PDE10A: EXP>1.5
ADAMTS10	19p13.2	7.94	4.95	1.25	1.74	2.99	3.873e-05	0.006549	PDE10A: EXP>1.5
CRISPLD2	16q24.1	9.66	6.69	1.75	1.24	2.96	2.055e-05	0.005212	PDE10A: EXP>1.5
TSPAN11	12p11.21	6.63	3.67	1.99	1.15	2.96	6.01e-05	0.008241	PDE10A: EXP>1.5
MYH11	16p13.11	8.29	5.33	2.46	1.18	2.96	0.0004759	0.0224	PDE10A: EXP>1.5
FNDC1	6q25.3	9.09	6.13	2.48	1.73	2.96	0.001037	0.0355	PDE10A: EXP>1.5
GPC3	Xq26.2	9.47	6.51	2.43	2.45	2.96	0.003698	0.0691	PDE10A: EXP>1.5
PLN	6q22.31	4.83	1.88	2.85	1.4	2.95	0.001923	0.0508	PDE10A: EXP>1.5
NTRK3	15q25.3	5.37	2.43	2.52	1.33	2.94	0.0007134	0.0281	PDE10A: EXP>1.5
HOXA5	7p15.2	5.67	2.73	2.67	1.63	2.94	0.001594	0.0453	PDE10A: EXP>1.5
SPSB4	3q23	5.56	2.62	2.71	1.83	2.94	0.002307	0.0546	PDE10A: EXP>1.5
SFRP1	8p11.21	9.62	6.69	2.89	2.29	2.94	0.005957	0.0873	PDE10A: EXP>1.5
GPR1	2q33.3	5.06	2.13	2.49	1.25	2.93	0.0006316	0.0264	PDE10A: EXP>1.5
CCBE1	18q21.32	4.19	1.27	2.72	0.91	2.92	0.001058	0.0359	PDE10A: EXP>1.5
MOXD1	6q23.2	7.78	4.87	2.75	2.09	2.92	0.003773	0.0698	PDE10A: EXP>1.5
UBE2QL1	5p15.31	4.96	2.05	2.27	0.72	2.91	0.0001997	0.0143	PDE10A: EXP>1.5
PCOLCE	7q22.1	11.23	8.33	1.91	1.03	2.9	4.237e-05	0.006986	PDE10A: EXP>1.5
FLRT2	14q31.3	9.01	6.11	1.85	1.62	2.9	0.0001586	0.0128	PDE10A: EXP>1.5
DCLK1	13q13.3	7.02	4.12	1.78	2.47	2.9	0.002004	0.0519	PDE10A: EXP>1.5
IGLON5	19q13.41	7.46	4.56	2.92	3.28	2.9	0.0215	0.164	PDE10A: EXP>1.5
SULF2	20q13.12	10.72	7.83	1.59	1.19	2.89	9.796e-06	0.004176	PDE10A: EXP>1.5
HTR2B	2q37.1	5.8	2.91	2.18	0.96	2.89	0.0001597	0.0128	PDE10A: EXP>1.5
MEIS3	19q13.32	6.32	3.42	2.45	1.39	2.89	0.0007447	0.0287	PDE10A: EXP>1.5
GLT8D2	12q23.3	8.15	5.28	1.89	1.38	2.87	9.457e-05	0.0103	PDE10A: EXP>1.5
TPTEP1	22q11.1	5.7	2.84	2.07	3.28	2.87	0.0134	0.131	PDE10A: EXP>1.5
ZEB1	10p11.22	8.54	5.68	1.42	0.59	2.86	8.09e-07	0.001782	PDE10A: EXP>1.5
AEBP1	7p13	13	10.14	1.86	1.18	2.86	5.162e-05	0.007836	PDE10A: EXP>1.5
F13A1	6p25.1	9.8	6.94	2.13	1.29	2.86	0.0002159	0.015	PDE10A: EXP>1.5
FGF7	15q21.2	6.12	3.26	2.28	1.1	2.86	0.0003135	0.0185	PDE10A: EXP>1.5
TWIST1	7p21.1	8.06	5.2	1.98	2.41	2.86	0.002467	0.0567	PDE10A: EXP>1.5
ITGA8	10p13	4.22	1.39	2.32	1.3	2.84	0.0004989	0.0227	PDE10A: EXP>1.5
FN1	2q35	14.73	11.89	2.53	1.65	2.84	0.001554	0.0448	PDE10A: EXP>1.5
LINC00473	6q27	3.39	0.56	3.26	0.89	2.84	0.005055	0.0803	PDE10A: EXP>1.5
SOX11	2p25.2	7.17	4.34	4.14	3.54	2.83	0.062	0.278	PDE10A: EXP>1.5
ABCA9	17q24.2	4.94	2.12	2.04	1.2	2.82	0.0001509	0.0124	PDE10A: EXP>1.5
NDNF	4q27	5.12	2.3	2.19	0.95	2.82	0.0002116	0.0149	PDE10A: EXP>1.5
SCUBE1	22q13.2	5.93	3.11	2.92	1.49	2.82	0.003551	0.0677	PDE10A: EXP>1.5
RUNX1T1	8q21.3	5.06	2.26	2.06	1.89	2.8	0.000897	0.0323	PDE10A: EXP>1.5
PTPRD	9p24.1-p23	7.54	4.74	2.39	3.07	2.8	0.014	0.133	PDE10A: EXP>1.5
TMEM215	9p21.1	4.7	1.91	3.06	1.79	2.79	0.006519	0.0903	PDE10A: EXP>1.5
HIC1	17p13.3	8.09	5.32	1.74	0.82	2.78	1.975e-05	0.005212	PDE10A: EXP>1.5
NEGR1	1p31.1	5.33	2.55	2.63	2.26	2.78	0.005769	0.0859	PDE10A: EXP>1.5
GABBR2	9q22.33	5.26	2.48	3.31	1.58	2.78	0.008753	0.104	PDE10A: EXP>1.5
BICC1	10q21.1	6.84	4.07	1.79	1.85	2.77	0.0004731	0.0223	PDE10A: EXP>1.5
XPNPEP2	Xq26.1	3.98	1.21	3.23	1.25	2.77	0.00652	0.0903	PDE10A: EXP>1.5
COL5A3	19p13.2	8.11	5.36	1.55	1.18	2.76	1.44e-05	0.004998	PDE10A: EXP>1.5
CPED1	7q31.31	7.56	4.8	1.86	1.38	2.76	0.0001336	0.0124	PDE10A: EXP>1.5
ADAMTS12	5p13.3-p13.2	6.94	4.17	2.18	1.18	2.76	0.0003314	0.0188	PDE10A: EXP>1.5
ECM2	9q22.31	7.07	4.32	2.23	1.11	2.75	0.0003731	0.0199	PDE10A: EXP>1.5
VCAM1	1p21.2	9.36	6.61	2.08	2.24	2.75	0.002633	0.0585	PDE10A: EXP>1.5
PTGFR	1p31.1	3.87	1.12	2	0.95	2.74	0.000117	0.0114	PDE10A: EXP>1.5
DKK2	4q25	5.96	3.23	1.27	1.5	2.73	3.011e-05	0.00601	PDE10A: EXP>1.5
COL6A6	3q22.1	4.41	1.68	2.47	0.88	2.73	0.0008398	0.031	PDE10A: EXP>1.5
HOXA2	7p15.2	4.41	1.67	2.5	1.79	2.73	0.0025	0.0571	PDE10A: EXP>1.5
SMOC1	14q24.2	4.88	2.16	2.84	1.99	2.73	0.00654	0.0904	PDE10A: EXP>1.5
COL16A1	1p35.2	9.71	6.99	1.35	0.82	2.72	1.005e-06	0.001808	PDE10A: EXP>1.5
CNTN1	12q12	6.35	3.62	2.14	2.42	2.72	0.004468	0.0753	PDE10A: EXP>1.5
ETV1	7p21.2	7.88	5.17	1.81	1.22	2.71	8.597e-05	0.0102	PDE10A: EXP>1.5
CORIN	4p12	4.5	1.78	1.89	1.22	2.71	0.0001237	0.0118	PDE10A: EXP>1.5
CCL14	17q12	5.19	2.47	2.7	1.09	2.71	0.002046	0.0522	PDE10A: EXP>1.5
PCDH17	13q21.1	7.92	5.22	1.64	0.59	2.7	1.238e-05	0.004711	PDE10A: EXP>1.5
COL1A2	7q21.3	15.21	12.5	1.66	0.94	2.7	1.879e-05	0.005212	PDE10A: EXP>1.5
RGS4	1q23.3	7.5	4.8	2.13	1.32	2.7	0.0004429	0.0216	PDE10A: EXP>1.5
ST8SIA1	12p12.1	6.27	3.57	1.68	1.96	2.7	0.0007029	0.0279	PDE10A: EXP>1.5
HAND2	4q34.1	5.42	2.71	2.75	1.32	2.7	0.002883	0.0613	PDE10A: EXP>1.5
LY6K	8q24.3	5.9	3.21	2.39	1.75	2.69	0.002064	0.0523	PDE10A: EXP>1.5
DIO2	14q31.1	5.05	2.37	2.25	1.42	2.68	0.0008525	0.0311	PDE10A: EXP>1.5
MEGF10	5q23.2	4.3	1.62	2.73	1.06	2.68	0.002372	0.0555	PDE10A: EXP>1.5
DCHS1	11p15.4	10.4	7.74	1.29	0.86	2.66	9.01e-07	0.001782	PDE10A: EXP>1.5
RASGRF2	5q14.1	6.27	3.61	1.76	0.93	2.66	4.279e-05	0.006997	PDE10A: EXP>1.5
GABRR1	6q15	3.91	1.26	3.18	1.93	2.66	0.0122	0.124	PDE10A: EXP>1.5
EPYC	12q21.33	4.46	1.8	4.21	2.02	2.66	0.0413	0.226	PDE10A: EXP>1.5
KIT	4q12	6.89	4.24	1.8	1.18	2.65	9.534e-05	0.0103	PDE10A: EXP>1.5
ADAMTSL1	9p22.2-p22.1	6.67	4.02	1.82	1.44	2.65	0.0002153	0.015	PDE10A: EXP>1.5
APCDD1L	20q13.32	5.58	2.93	1.88	2.15	2.65	0.002101	0.0525	PDE10A: EXP>1.5
ROBO2	3p12.3	6.58	3.92	2.17	1.99	2.65	0.002316	0.0547	PDE10A: EXP>1.5
MCHR1	22q13.2	3.98	1.34	2.06	1.1	2.64	0.0002924	0.0181	PDE10A: EXP>1.5
ACAN	15q26.1	4.97	2.33	1.86	1.57	2.64	0.0003853	0.0203	PDE10A: EXP>1.5
SLC6A10P	16p11.2	5.99	3.36	4.33	3.45	2.64	0.0849	0.325	PDE10A: EXP>1.5
MEOX2	7p21.2	3.54	0.91	2.56	0.9	2.63	0.001572	0.045	PDE10A: EXP>1.5
NID1	1q42.3	10.59	7.97	1.46	0.64	2.62	4.002e-06	0.003045	PDE10A: EXP>1.5
DACT3	19q13.32	7.29	4.67	1.87	0.79	2.62	8.669e-05	0.0102	PDE10A: EXP>1.5
PRKG1	10q11.23-q21.1	4.95	2.35	1.54	1.45	2.6	9.472e-05	0.0103	PDE10A: EXP>1.5
PDLIM3	4q35.1	9.19	6.59	1.68	1.32	2.6	0.0001036	0.0107	PDE10A: EXP>1.5
DOCK11	Xq24	8.56	5.95	1.22	1.84	2.6	0.0003077	0.0184	PDE10A: EXP>1.5
PDGFRB	5q32	11.07	8.48	1.47	0.92	2.59	7.69e-06	0.004004	PDE10A: EXP>1.5
PTPN13	4q21.3	9.07	6.48	1.25	3.58	2.59	0.0261	0.181	PDE10A: EXP>1.5
GALNT15	3p25.1	6.14	3.56	2.07	0.88	2.58	0.0002996	0.0183	PDE10A: EXP>1.5
CCL11	17q12	4.39	1.81	3.1	1.72	2.58	0.0112	0.119	PDE10A: EXP>1.5
FRMD6	14q22.1	9.06	6.49	1.25	0.95	2.57	1.663e-06	0.001935	PDE10A: EXP>1.5
HOXA3	7p15.2	6.69	4.11	2.77	2.72	2.57	0.0203	0.16	PDE10A: EXP>1.5
CARMN	5q32	7.22	4.65	1.89	1.03	2.56	0.0001655	0.0132	PDE10A: EXP>1.5
VSTM4	10q11.23	7.87	5.33	1.4	1.18	2.55	1.878e-05	0.005212	PDE10A: EXP>1.5
DACT1	14q23.1	7.66	5.11	1.44	1.26	2.55	3.392e-05	0.006195	PDE10A: EXP>1.5
PRDM8	4q21.21	4.79	2.24	1.75	1.1	2.55	9.331e-05	0.0103	PDE10A: EXP>1.5
LHFPL6	13q13.3-q14.11	8.5	5.96	1.74	0.63	2.54	5.189e-05	0.007836	PDE10A: EXP>1.5
ANTXR2	4q21.21	8.68	6.15	1.56	1.05	2.53	3.034e-05	0.00601	PDE10A: EXP>1.5
ZNF469	16q24.2	8.97	6.45	1.67	1.17	2.53	8.527e-05	0.0102	PDE10A: EXP>1.5
GAS7	17p13.1	9.99	7.48	1.08	1.28	2.52	1.013e-05	0.004176	PDE10A: EXP>1.5
OLFML2B	1q23.3	9.42	6.9	1.99	1.22	2.52	0.0004204	0.021	PDE10A: EXP>1.5
CXXC4	4q24	3.74	1.22	1.5	1.78	2.52	0.0005043	0.0229	PDE10A: EXP>1.5
CXCL14	5q31.1	7.25	4.73	2.48	1.18	2.52	0.002139	0.0529	PDE10A: EXP>1.5
MEG3	14q32.2	6.95	4.43	2.07	2.22	2.52	0.004803	0.0785	PDE10A: EXP>1.5
IL21R	16p12.1	5.49	2.97	2.56	2.21	2.52	0.00949	0.108	PDE10A: EXP>1.5
CALB2	16q22.2	5.9	3.38	2.97	2.3	2.52	0.0181	0.15	PDE10A: EXP>1.5
SLC6A17	1p13.3	4.34	1.83	1.48	1.28	2.51	5.479e-05	0.007932	PDE10A: EXP>1.5
AGTR1	3q24	4.09	1.58	1.88	0.97	2.51	0.0001788	0.0137	PDE10A: EXP>1.5
ARSI	5q32	5.76	3.25	1.68	1.6	2.51	0.0004127	0.0208	PDE10A: EXP>1.5
SHISAL1	22q13.31	5.63	3.12	2.56	1.94	2.51	0.006883	0.0919	PDE10A: EXP>1.5
PDE4B	1p31.3	8.61	6.11	1.58	1.31	2.5	0.0001039	0.0107	PDE10A: EXP>1.5
FAM155A	13q33.3	4.84	2.34	1.8	1.04	2.5	0.0001401	0.0124	PDE10A: EXP>1.5
PDE3B	11p15.2	6.14	3.63	1.53	1.47	2.5	0.0001593	0.0128	PDE10A: EXP>1.5
PRDM6	5q23.2	4.63	2.13	1.89	1.17	2.5	0.000283	0.0177	PDE10A: EXP>1.5
COL27A1	9q32	8.5	5.99	1.18	2.02	2.5	0.0009197	0.0328	PDE10A: EXP>1.5
ACTA2	10q23.31	11.98	9.48	1.84	0.9	2.49	0.0001388	0.0124	PDE10A: EXP>1.5
SCN7A	2q24.3	3.63	1.16	2.98	1.17	2.48	0.007992	0.0993	PDE10A: EXP>1.5
ALPK2	18q21.31-q21.32	4.71	2.23	2.84	1.93	2.48	0.0116	0.121	PDE10A: EXP>1.5
TCEAL2	Xq22.1	7.13	4.65	1.71	3.11	2.48	0.0197	0.158	PDE10A: EXP>1.5
ADAMTS7	15q25.1	8.7	6.24	1.38	1.62	2.47	0.0002497	0.0166	PDE10A: EXP>1.5
GRIK2	6q16.3	4.73	2.26	1.56	1.66	2.47	0.0004562	0.0219	PDE10A: EXP>1.5
FMO3	1q24.3	4.44	1.96	2.84	1.42	2.47	0.007257	0.095	PDE10A: EXP>1.5
CCL18	17q12	5.41	2.94	2.76	1.72	2.47	0.008323	0.102	PDE10A: EXP>1.5
BNC1	15q25.2	6.14	3.66	2.55	2.22	2.47	0.0109	0.117	PDE10A: EXP>1.5
HOXB8	17q21.32	7.82	5.35	2.97	3.54	2.47	0.059	0.271	PDE10A: EXP>1.5
ZCCHC24	10q22.3	9.72	7.26	1.4	1.01	2.46	1.402e-05	0.004998	PDE10A: EXP>1.5
DOK6	18q22.2	5.31	2.85	1.47	1.1	2.46	3.042e-05	0.00601	PDE10A: EXP>1.5
CNRIP1	2p14	7.49	5.03	1.63	0.41	2.46	3.551e-05	0.00633	PDE10A: EXP>1.5
MRVI1	11p15.4	8.19	5.73	1.72	0.78	2.46	7.095e-05	0.00895	PDE10A: EXP>1.5
RHOBTB3	5q15	9.9	7.45	0.95	1.85	2.46	0.0004459	0.0216	PDE10A: EXP>1.5
COLEC12	18p11.32	8.44	5.97	1.72	1.62	2.46	0.0006114	0.0259	PDE10A: EXP>1.5
LAMA4	6q21	10.29	7.83	1.35	0.85	2.45	5.44e-06	0.003472	PDE10A: EXP>1.5
FILIP1L	3q12.1	9.62	7.17	1.23	1.31	2.45	2.953e-05	0.00601	PDE10A: EXP>1.5
FGD5	3p25.1	9.49	7.05	1.36	1.32	2.44	5.519e-05	0.007932	PDE10A: EXP>1.5
SERPINE1	7q22.1	10.23	7.8	2.26	1.36	2.43	0.001897	0.0504	PDE10A: EXP>1.5
MEDAG	13q12.3	6.35	3.92	2.43	2.36	2.43	0.0127	0.127	PDE10A: EXP>1.5
PLEKHH2	2p21	8.3	5.88	1.36	1.34	2.42	7.103e-05	0.00895	PDE10A: EXP>1.5
SH3RF3	2q13	7.99	5.57	1.43	1.35	2.42	9.418e-05	0.0103	PDE10A: EXP>1.5
SRPX	Xp11.4	7.66	5.24	1.68	1.4	2.42	0.0003032	0.0184	PDE10A: EXP>1.5
PLA2G5	1p36.13	4.2	1.78	1.95	1.18	2.42	0.0004943	0.0226	PDE10A: EXP>1.5
C1QTNF7	4p15.32	5.82	3.4	2.15	1.14	2.42	0.001022	0.0353	PDE10A: EXP>1.5
DAB1	1p32.2	3.44	1.02	2.01	1.81	2.42	0.0025	0.0571	PDE10A: EXP>1.5
PCDHGA3	5q31.3	4.9	2.48	2.65	1.27	2.42	0.004946	0.0797	PDE10A: EXP>1.5
LMOD1	1q32.1	8.48	6.07	1.49	1.38	2.41	0.0001517	0.0124	PDE10A: EXP>1.5
FAM30A	14q32.33	4.18	1.77	2.29	1.45	2.41	0.002553	0.0576	PDE10A: EXP>1.5
ACTC1	15q14	3.6	1.19	2.31	1.46	2.41	0.002676	0.0593	PDE10A: EXP>1.5
MXRA8	1p36.33	11.31	8.9	1.32	2.21	2.41	0.002729	0.0596	PDE10A: EXP>1.5
CPA3	3q24	3.89	1.48	3.02	1.19	2.41	0.0103	0.114	PDE10A: EXP>1.5
SPOCK1	5q31.2	7.6	5.19	2.62	2.06	2.41	0.0116	0.121	PDE10A: EXP>1.5
COL6A2	21q22.3	13.28	10.88	1.52	1.21	2.4	8.843e-05	0.0103	PDE10A: EXP>1.5
AOAH	7p14.2	7.35	4.95	2.3	1.49	2.4	0.002894	0.0613	PDE10A: EXP>1.5
HTRA3	4p16.1	8.59	6.19	2.07	0.77	2.39	0.0005707	0.0247	PDE10A: EXP>1.5
CD36	7q21.11	7.84	5.45	2.05	1.39	2.39	0.001201	0.0388	PDE10A: EXP>1.5
COPZ2	17q21.32	6.42	4.04	1.8	1.68	2.39	0.001239	0.0393	PDE10A: EXP>1.5
HOXA1	7p15.2	4.66	2.28	1.97	1.74	2.39	0.00214	0.0529	PDE10A: EXP>1.5
SRPX2	Xq22.1	7.26	4.87	2.13	1.57	2.39	0.002199	0.0537	PDE10A: EXP>1.5
ZEB2	2q22.3	8.97	6.59	1.61	0.93	2.38	6.349e-05	0.00843	PDE10A: EXP>1.5
INMT	7p14.3	6.22	3.84	1.72	1	2.38	0.000145	0.0124	PDE10A: EXP>1.5
JAM2	21q21.3	6.8	4.41	1.89	1.37	2.38	0.0007072	0.028	PDE10A: EXP>1.5
KLHL4	Xq21.31	4.91	2.53	2.05	1.35	2.38	0.001212	0.039	PDE10A: EXP>1.5
GPC6	13q31.3-q32.1	8.27	5.88	1.86	1.76	2.38	0.001778	0.0485	PDE10A: EXP>1.5
GASK1B	4q32.1	9.59	7.22	1.55	0.79	2.37	3.633e-05	0.006414	PDE10A: EXP>1.5
CYP1B1	2p22.2	9.65	7.27	1.74	1.88	2.37	0.002052	0.0522	PDE10A: EXP>1.5
ADAMTS5	21q21.3	7.76	5.39	2.03	2	2.37	0.004577	0.0763	PDE10A: EXP>1.5
GATA3	10p14	6.47	4.1	2.47	1.94	2.37	0.008637	0.104	PDE10A: EXP>1.5
CLDN11	3q26.2	8.41	6.05	1.97	1.23	2.36	0.0007659	0.029	PDE10A: EXP>1.5
UNC5C	4q22.3	5.15	2.79	2.21	1.91	2.36	0.005471	0.0838	PDE10A: EXP>1.5
PLA2G2D	1p36.12	4.83	2.47	2.78	1.41	2.36	0.008789	0.104	PDE10A: EXP>1.5
IGFL2	19q13.32	3.94	1.58	3.25	1.41	2.36	0.0193	0.156	PDE10A: EXP>1.5
MEX3B	15q25.2	7.57	5.22	1.45	1.4	2.35	0.0001881	0.014	PDE10A: EXP>1.5
ELN	7q11.23	10.13	7.78	1.61	1.67	2.35	0.0008522	0.0311	PDE10A: EXP>1.5
MMP17	12q24.33	6.4	4.05	1.98	2.48	2.35	0.0116	0.121	PDE10A: EXP>1.5
LHX9	1q31.3	3.49	1.14	2.14	0.86	2.34	0.0009701	0.0342	PDE10A: EXP>1.5
MMP2	16q12.2	12.19	9.85	2.02	1.59	2.34	0.002023	0.052	PDE10A: EXP>1.5
FIBIN	11p14.2	8	5.66	1.63	1.92	2.34	0.002111	0.0525	PDE10A: EXP>1.5
TUBB2B	6p25.2	7.01	4.67	3.45	3.48	2.34	0.0865	0.328	PDE10A: EXP>1.5
COL24A1	1p22.3	5	2.67	1.25	1.58	2.33	0.0002808	0.0177	PDE10A: EXP>1.5
ADAM23	2q33.3	4.27	1.94	2.64	1.47	2.33	0.007589	0.0963	PDE10A: EXP>1.5
ECEL1	2q37.1	7.98	5.65	2.61	2.44	2.33	0.0216	0.165	PDE10A: EXP>1.5
F2R	5q13.3	9.94	7.63	0.73	1.1	2.32	2.368e-06	0.002466	PDE10A: EXP>1.5
DRP2	Xq22.1	4.91	2.59	1.67	1.28	2.32	0.0003201	0.0187	PDE10A: EXP>1.5
GRIP2	3p25.1	3.66	1.33	1.92	1.18	2.32	0.0006765	0.0275	PDE10A: EXP>1.5
HHIP	4q31.21	3.43	1.12	2.04	0.81	2.32	0.0006909	0.0278	PDE10A: EXP>1.5
NXPH2	2q22.1	3.34	1.02	2.05	0.96	2.32	0.0008375	0.031	PDE10A: EXP>1.5
XIST	Xq13.2	11.8	9.48	1.44	2.97	2.32	0.02	0.159	PDE10A: EXP>1.5
MCTP1	5q15	5.93	3.63	1.34	1.19	2.31	5.328e-05	0.007925	PDE10A: EXP>1.5
BGN	Xq28	13.46	11.15	1.58	1.16	2.31	0.0001474	0.0124	PDE10A: EXP>1.5
TLR8	Xp22.2	5.97	3.66	1.75	1.15	2.31	0.0003287	0.0188	PDE10A: EXP>1.5
C1QTNF1	17q25.3	9.24	6.93	1.88	0.95	2.31	0.0003963	0.0205	PDE10A: EXP>1.5
WNK4	17q21.2	5.18	2.86	2.42	1.04	2.31	0.003246	0.0645	PDE10A: EXP>1.5
CUX2	12q24.11-q24.12	4.98	2.66	3	1.82	2.31	0.0195	0.157	PDE10A: EXP>1.5
HOXA7	7p15.2	6.09	3.79	2.73	2.98	2.31	0.0439	0.233	PDE10A: EXP>1.5
CCDC80	3q13.2	10.9	8.6	1.57	1.54	2.3	0.000627	0.0263	PDE10A: EXP>1.5
ST8SIA2	15q26.1	6.63	4.33	1.93	2.31	2.3	0.009258	0.107	PDE10A: EXP>1.5
MMP13	11q22.2	3.01	0.7	3.79	1.08	2.3	0.0381	0.218	PDE10A: EXP>1.5
MSRB3	12q14.3	8.73	6.45	1.44	0.94	2.29	3.692e-05	0.006414	PDE10A: EXP>1.5
SFMBT2	10p14	5.83	3.53	1.73	1.03	2.29	0.0002471	0.0165	PDE10A: EXP>1.5
PTGER3	1p31.1	6.49	4.19	2.01	2	2.29	0.005716	0.0855	PDE10A: EXP>1.5
MMP11	22q11.23	10.24	7.95	2.71	0.87	2.29	0.006356	0.0893	PDE10A: EXP>1.5
HEPH	Xq12	7.34	5.06	2.06	0.89	2.28	0.0009681	0.0342	PDE10A: EXP>1.5
HAND2-AS1	4q34.1	3.4	1.12	2.11	0.97	2.28	0.001235	0.0393	PDE10A: EXP>1.5
GALNT5	2q24.1	4.92	2.64	2.29	1.23	2.28	0.002923	0.0616	PDE10A: EXP>1.5
AVPR1A	12q14.2	4.43	2.16	1.22	1.1	2.27	2.01e-05	0.005212	PDE10A: EXP>1.5
SAMD14	17q21.33	5.83	3.56	1.29	1.03	2.27	2.175e-05	0.005386	PDE10A: EXP>1.5
EBF1	5q33.3	6.79	4.51	1.71	1.12	2.27	0.0003015	0.0184	PDE10A: EXP>1.5
ALDH1A3	15q26.3	8.13	5.87	1.66	1.34	2.27	0.0004724	0.0223	PDE10A: EXP>1.5
NEXN	1p31.1	7.35	5.07	1.76	1.69	2.27	0.001767	0.0484	PDE10A: EXP>1.5
LOX	5q23.1	9.65	7.38	2.09	1.41	2.27	0.002289	0.0545	PDE10A: EXP>1.5
ZNF521	18q11.2	8.37	6.11	1.68	2.43	2.26	0.0104	0.114	PDE10A: EXP>1.5
TMEM100	17q22	6.5	4.24	2.36	2.47	2.26	0.0209	0.162	PDE10A: EXP>1.5
PCDHA4	5q31.3	5.81	3.55	1.73	2.85	2.26	0.022	0.166	PDE10A: EXP>1.5
GRK5	10q26.11	7.34	5.09	1.14	1.01	2.25	8.724e-06	0.004109	PDE10A: EXP>1.5
TFPI	2q32.1	7.49	5.24	1.91	1.22	2.25	0.0009458	0.0336	PDE10A: EXP>1.5
CLEC10A	17p13.1	5.08	2.83	2.3	1.45	2.25	0.004434	0.0752	PDE10A: EXP>1.5
CYP26A1	10q23.33	3.86	1.61	2.5	1.13	2.25	0.005258	0.0818	PDE10A: EXP>1.5
IL7R	5p13.2	5.18	2.93	2.59	1.13	2.25	0.006574	0.0904	PDE10A: EXP>1.5
PAX2	10q24.31	7.02	4.77	4.24	3.64	2.25	0.143	0.419	PDE10A: EXP>1.5
NLRP1	17p13.2	7.69	5.46	0.92	1.24	2.24	2.23e-05	0.005446	PDE10A: EXP>1.5
CAMK4	5q22.1	3.74	1.5	1.49	1.16	2.24	0.0001372	0.0124	PDE10A: EXP>1.5
ARHGAP28	18p11.31	7.57	5.34	1.27	1.65	2.24	0.00062	0.0262	PDE10A: EXP>1.5
SLC22A3	6q25.3	4.62	2.37	2.01	1.43	2.24	0.002112	0.0525	PDE10A: EXP>1.5
NPTX2	7q22.1	9.01	6.77	2.35	1.44	2.24	0.005108	0.0807	PDE10A: EXP>1.5
GLT1D1	12q24.33	4.46	2.21	1.98	2.25	2.24	0.0102	0.114	PDE10A: EXP>1.5
TPSAB1	16p13.3	5.8	3.56	2.86	1.96	2.24	0.0222	0.166	PDE10A: EXP>1.5
COL15A1	9q22.33	9.38	7.15	1	1.27	2.23	3.728e-05	0.006414	PDE10A: EXP>1.5
AKT3	1q43-q44	7.89	5.66	1.59	1.69	2.23	0.001496	0.0439	PDE10A: EXP>1.5
TMEM176A	7q36.1	9.87	7.63	2.15	1.15	2.23	0.002091	0.0525	PDE10A: EXP>1.5
LRRC4B	19q13.33	6.7	4.48	2.23	1.07	2.23	0.002516	0.0571	PDE10A: EXP>1.5
ISLR2	15q24.1	6.34	4.11	1.85	2.07	2.23	0.006444	0.0898	PDE10A: EXP>1.5
FMO2	1q24.3	5.47	3.24	2.75	2.13	2.23	0.0232	0.171	PDE10A: EXP>1.5
MMP14	14q11.2	12.69	10.46	1.13	1.12	2.22	2.039e-05	0.005212	PDE10A: EXP>1.5
PTHLH	12p11.22	5.21	3	1.35	1.1	2.22	6.05e-05	0.008241	PDE10A: EXP>1.5
SGCD	5q33.2-q33.3	8.24	6.02	1.84	1.74	2.22	0.003069	0.0632	PDE10A: EXP>1.5
ZFHX4	8q21.13	7.14	4.91	1.88	1.74	2.22	0.003223	0.0643	PDE10A: EXP>1.5
LRATD1	2p24.3	8.87	6.65	1.96	1.88	2.22	0.005173	0.0812	PDE10A: EXP>1.5
ADIPOQ	3q27.3	2.76	0.54	3.89	0.74	2.22	0.0467	0.24	PDE10A: EXP>1.5
NCAM1	11q23.2	9.82	7.61	2.04	3.59	2.22	0.0646	0.285	PDE10A: EXP>1.5
SPARC	5q33.1	14.74	12.53	1.51	0.84	2.21	6.948e-05	0.00895	PDE10A: EXP>1.5
SMOC2	6q27	8.99	6.78	1.86	1.39	2.21	0.001379	0.0418	PDE10A: EXP>1.5
SYNE1	6q25.2	9.16	6.96	0.88	1.24	2.2	2.55e-05	0.005799	PDE10A: EXP>1.5
APLNR	11q12.1	8.08	5.88	1.47	0.47	2.2	3.804e-05	0.006488	PDE10A: EXP>1.5
PODN	1p32.3	8.57	6.37	2.33	1.28	2.2	0.004613	0.0766	PDE10A: EXP>1.5
VAT1L	16q23.1	5.11	2.91	2.44	1.78	2.2	0.0108	0.117	PDE10A: EXP>1.5
PMP22	17p12	9.94	7.74	1.49	0.8	2.19	6.081e-05	0.008241	PDE10A: EXP>1.5
CMAHP	6p22.3	6.61	4.42	1.45	1.09	2.19	0.0001082	0.011	PDE10A: EXP>1.5
GNG2	14q22.1	8.11	5.92	1.53	1.04	2.19	0.0001511	0.0124	PDE10A: EXP>1.5
TSPAN5	4q23	6.37	4.18	1.53	1.12	2.19	0.000198	0.0143	PDE10A: EXP>1.5
MRC1	10p12.33	7.75	5.56	1.62	1	2.19	0.0002117	0.0149	PDE10A: EXP>1.5
P4HA3	11q13.4	5.29	3.09	1.77	0.91	2.19	0.0003903	0.0204	PDE10A: EXP>1.5
RASSF8	12p12.1	9.26	7.06	1.39	1.48	2.19	0.0004629	0.0221	PDE10A: EXP>1.5
ADAM22	7q21.12	5.23	3.04	1.53	1.39	2.19	0.0005261	0.0236	PDE10A: EXP>1.5
AOX1	2q33.1	7.06	4.88	1.81	2.16	2.19	0.008409	0.102	PDE10A: EXP>1.5
ZAP70	2q11.2	6.03	3.85	1.29	1.52	2.18	0.0004695	0.0223	PDE10A: EXP>1.5
PDE1C	7p14.3	3.25	1.07	2.17	1.1	2.18	0.002587	0.058	PDE10A: EXP>1.5
KCNA5	12p13.32	4.74	2.55	2.25	1.19	2.18	0.003483	0.0672	PDE10A: EXP>1.5
CCL19	9p13.3	3.33	1.15	2.79	1.43	2.18	0.0149	0.136	PDE10A: EXP>1.5
GNAL	18p11.21	5.78	3.61	1.24	1.13	2.17	5.004e-05	0.007795	PDE10A: EXP>1.5
GEM	8q22.1	7.08	4.91	1.26	1.55	2.17	0.0005343	0.0238	PDE10A: EXP>1.5
CHSY3	5q23.3	5.42	3.25	1.74	1.28	2.17	0.0008179	0.0305	PDE10A: EXP>1.5
KCNT2	1q31.3	6.24	4.07	1.42	2.3	2.17	0.008115	0.0998	PDE10A: EXP>1.5
COL7A1	3p21.31	8.01	5.84	2.51	2.39	2.17	0.0277	0.186	PDE10A: EXP>1.5
CLEC4F	2p13.3	3.35	1.19	1.61	0.56	2.16	0.0001291	0.0122	PDE10A: EXP>1.5
BCL11B	14q32.2	6.05	3.89	1.41	1.88	2.16	0.002639	0.0586	PDE10A: EXP>1.5
HAS1	19q13.41	3.48	1.32	2.21	1.23	2.16	0.003644	0.0685	PDE10A: EXP>1.5
IRF4	6p25.3	5.48	3.32	2.21	1.67	2.16	0.006789	0.0914	PDE10A: EXP>1.5
GABRA3	Xq28	3.84	1.68	2.52	1.98	2.16	0.0175	0.148	PDE10A: EXP>1.5
ADGRA2	8p11.23	10.02	7.87	1.39	0.86	2.15	4.388e-05	0.007115	PDE10A: EXP>1.5
THBS1	15q14	11.96	9.82	1.62	1.3	2.15	0.0006398	0.0265	PDE10A: EXP>1.5
MMRN1	4q22.1	5.52	3.37	2.12	1.73	2.15	0.006581	0.0904	PDE10A: EXP>1.5
MARK1	1q41	6.66	4.51	1.8	2.8	2.15	0.0277	0.186	PDE10A: EXP>1.5
ADAMTS16	5p15.32	5.32	3.17	2.89	2.16	2.15	0.0338	0.205	PDE10A: EXP>1.5
LZTS1	8p21.3	7.79	5.65	1.14	0.93	2.14	9.937e-06	0.004176	PDE10A: EXP>1.5
KCNMB1	5q35.1	6.07	3.93	1.63	1.14	2.14	0.0004254	0.0211	PDE10A: EXP>1.5
DOCK10	2q36.2	7.9	5.77	1.47	1.11	2.13	0.0001923	0.0142	PDE10A: EXP>1.5
XYLT1	16p12.3	7.25	5.12	1.91	1.22	2.13	0.00159	0.0452	PDE10A: EXP>1.5
MAMDC2	9q21.12	6.9	4.78	2.01	1.17	2.13	0.002052	0.0522	PDE10A: EXP>1.5
PCDHGA12	5q31.3	6.42	4.29	1.85	1.74	2.13	0.004191	0.0737	PDE10A: EXP>1.5
BMP2	20p12.3	5.91	3.79	1.82	2.09	2.13	0.008767	0.104	PDE10A: EXP>1.5
TPSB2	16p13.3	5.04	2.91	2.73	1.59	2.13	0.0173	0.147	PDE10A: EXP>1.5
TMEM119	12q23.3	8.58	6.45	1.57	2.72	2.13	0.0225	0.168	PDE10A: EXP>1.5
KCNIP1	5q35.1	5.74	3.62	2.36	1.45	2.12	0.007838	0.0979	PDE10A: EXP>1.5
EDIL3	5q14.3	6.68	4.56	2.06	2.48	2.12	0.023	0.17	PDE10A: EXP>1.5
HS3ST3B1	17p12	4.1	1.99	1.1	1.08	2.11	2.539e-05	0.005799	PDE10A: EXP>1.5
DLG2	11q14.1	4.96	2.85	1.33	1.08	2.11	9.373e-05	0.0103	PDE10A: EXP>1.5
TSPAN18	11p11.2	9.27	7.15	1.62	1.54	2.11	0.001536	0.0446	PDE10A: EXP>1.5
ATRNL1	10q25.3	4.93	2.82	1.89	1.42	2.11	0.002393	0.0555	PDE10A: EXP>1.5
CTCFL	20q13.31	7.55	5.44	3.42	3.04	2.11	0.0953	0.344	PDE10A: EXP>1.5
ANGPTL2	9q33.3	9.76	7.66	1.13	0.71	2.1	3.855e-06	0.003045	PDE10A: EXP>1.5
ANTXR1	2p13.3	12.21	10.11	1.04	1.32	2.1	0.0001197	0.0116	PDE10A: EXP>1.5
CDH13	16q23.3	7.2	5.1	1.34	1.17	2.1	0.0001494	0.0124	PDE10A: EXP>1.5
SSC5D	19q13.42	8.35	6.24	2.09	1	2.1	0.002359	0.0553	PDE10A: EXP>1.5
KIAA1549L	11p13	5.81	3.71	2.24	1.22	2.1	0.004833	0.0786	PDE10A: EXP>1.5
ANGPTL1	1q25.2	6.53	4.43	2.39	2.88	2.1	0.0488	0.246	PDE10A: EXP>1.5
FAM133A	Xq21.32	4.15	2.05	3.15	2.61	2.1	0.0646	0.285	PDE10A: EXP>1.5
ABLIM3	5q32	6.38	4.29	1.33	1.07	2.09	9.24e-05	0.0103	PDE10A: EXP>1.5
KCNA3	1p13.3	4.47	2.38	1.4	1.09	2.09	0.0001538	0.0125	PDE10A: EXP>1.5
FAT4	4q28.1	7.29	5.21	1.25	1.29	2.09	0.0002145	0.015	PDE10A: EXP>1.5
MAF	16q23.2	9.63	7.53	1.53	1.14	2.09	0.0003372	0.019	PDE10A: EXP>1.5
COL6A1	21q22.3	13.03	10.94	1.49	1.2	2.09	0.0003577	0.0196	PDE10A: EXP>1.5
SCRG1	4q34.1	2.27	0.19	2.42	0.37	2.09	0.005003	0.0801	PDE10A: EXP>1.5
ENOX1	13q14.11	5.24	3.14	1.92	2.15	2.09	0.0126	0.127	PDE10A: EXP>1.5
CPA4	7q32.2	6.26	4.17	2.6	1.46	2.09	0.0141	0.133	PDE10A: EXP>1.5
TRARG1	17p13.3	2.53	0.43	2.9	1.12	2.09	0.0186	0.153	PDE10A: EXP>1.5
PCDHB18P	5q31.3	4.24	2.16	1.45	0.85	2.08	9.625e-05	0.0103	PDE10A: EXP>1.5
SCN3A	2q24.3	3.36	1.27	1.76	1.01	2.08	0.0007417	0.0287	PDE10A: EXP>1.5
C11ORF87	11q22.3	2.23	0.15	1.92	0.33	2.08	0.0008887	0.0321	PDE10A: EXP>1.5
BMPER	7p14.3	3.84	1.76	1.98	1.45	2.08	0.003683	0.0691	PDE10A: EXP>1.5
CTHRC1	8q22.3	9.8	7.72	2.17	1.55	2.08	0.006796	0.0914	PDE10A: EXP>1.5
AFF2	Xq28	6.56	4.47	1.89	1.86	2.08	0.007061	0.0929	PDE10A: EXP>1.5
PLXDC1	17q12	8.08	6.01	1.19	0.81	2.07	1.203e-05	0.004668	PDE10A: EXP>1.5
CMKLR1	12q23.3	7.88	5.81	1.53	0.85	2.07	0.0001743	0.0136	PDE10A: EXP>1.5
KLRD1	12p13.2	4.23	2.16	1.34	1.26	2.07	0.0002713	0.0173	PDE10A: EXP>1.5
GPR176	15q14-q15.1	6.5	4.44	1.12	1.42	2.07	0.0003173	0.0186	PDE10A: EXP>1.5
RPLP0P2	11q12.2	5.13	3.06	1.67	0.95	2.07	0.0004521	0.0219	PDE10A: EXP>1.5
MS4A4A	11q12.2	7.72	5.65	1.57	1.33	2.07	0.0008454	0.0311	PDE10A: EXP>1.5
FGF1	5q31.3	5.64	3.57	1.76	1.15	2.07	0.001009	0.0349	PDE10A: EXP>1.5
KIF26A	14q32.33	6.07	4	1.86	1.24	2.07	0.001801	0.0487	PDE10A: EXP>1.5
TRPA1	8q21.11	2.95	0.87	1.85	1.28	2.07	0.001881	0.0502	PDE10A: EXP>1.5
PLVAP	19p13.11	9.59	7.52	1.68	1.71	2.07	0.003551	0.0677	PDE10A: EXP>1.5
ZFHX4-AS1	8q21.13	2.2	0.13	2.39	0.26	2.07	0.00478	0.0783	PDE10A: EXP>1.5
PCDH20	13q21.2	3.84	1.77	2.16	1.72	2.07	0.009089	0.106	PDE10A: EXP>1.5
CREB3L1	11p11.2	8.95	6.88	2.49	1.68	2.07	0.015	0.137	PDE10A: EXP>1.5
DKK1	10q21.1	3.44	1.37	2.32	2.06	2.07	0.0191	0.155	PDE10A: EXP>1.5
KIAA1324L	7q21.12	7.51	5.43	1.45	2.75	2.07	0.0255	0.179	PDE10A: EXP>1.5
GABRE	Xq28	8.37	6.3	1.8	2.63	2.07	0.0267	0.183	PDE10A: EXP>1.5
CES1	16q12.2	4.9	2.83	2.13	3.51	2.07	0.079	0.315	PDE10A: EXP>1.5
P2RY8	Xp22.33 and Yp11.2	6.07	4.01	1.38	0.87	2.06	7.225e-05	0.009025	PDE10A: EXP>1.5
PEAR1	1q23.1	7.2	5.15	1.88	0.95	2.06	0.001202	0.0388	PDE10A: EXP>1.5
MN1	22q12.1	8.38	6.31	1.92	2.41	2.06	0.0209	0.162	PDE10A: EXP>1.5
FBN2	5q23.3	8.19	6.14	2.57	2.99	2.06	0.0648	0.285	PDE10A: EXP>1.5
GVINP1	11p15.4	5.36	3.32	0.99	1.11	2.05	2.965e-05	0.00601	PDE10A: EXP>1.5
IGFBP4	17q21.2	12.84	10.79	1.23	1.06	2.05	6.996e-05	0.00895	PDE10A: EXP>1.5
CDR1	Xq27.1	5.25	3.2	1.63	1.79	2.05	0.004191	0.0737	PDE10A: EXP>1.5
CNN1	19p13.2	7.96	5.9	2.4	1.52	2.05	0.0114	0.12	PDE10A: EXP>1.5
CD84	1q23.3	7	4.96	1.64	1.26	2.04	0.0009973	0.0348	PDE10A: EXP>1.5
HEY1	8q21.13	7.32	5.28	1.89	1.3	2.04	0.002508	0.0571	PDE10A: EXP>1.5
MAPK10	4q21.3	6.56	4.52	2.29	2.78	2.04	0.0469	0.241	PDE10A: EXP>1.5
HS3ST3A1	17p12	6.61	4.58	1.53	2.07	2.03	0.00828	0.101	PDE10A: EXP>1.5
ISM1	20p12.1	6.98	4.95	2.41	1.53	2.03	0.0127	0.127	PDE10A: EXP>1.5
SFRP5	10q24.2	4.52	2.5	3.14	1.98	2.03	0.0494	0.246	PDE10A: EXP>1.5
TCEAL7	Xq22.2	4.83	2.81	2.3	0.77	2.02	0.005145	0.081	PDE10A: EXP>1.5
ADAMTSL3	15q25.2	6.32	4.31	1.93	2.01	2.02	0.0124	0.126	PDE10A: EXP>1.5
PTPN5	11p15.1	3.82	1.81	2.57	1.26	2.02	0.0136	0.132	PDE10A: EXP>1.5
ADAMDEC1	8p21.2	5.73	3.71	2.83	2.11	2.02	0.0411	0.226	PDE10A: EXP>1.5
SCUBE3	6p21.31	7.37	5.35	2.52	2.57	2.02	0.0466	0.24	PDE10A: EXP>1.5
TMED7-TICAM2	5q22.3	5.4	3.38	2.43	2.91	2.02	0.0592	0.272	PDE10A: EXP>1.5
CHST15	10q26.13	10.59	8.59	0.96	1.08	2.01	2.756e-05	0.00601	PDE10A: EXP>1.5
CYSLTR2	13q14.2	3.62	1.61	1.1	1.23	2.01	0.00013	0.0122	PDE10A: EXP>1.5
CD209	19p13.2	7.12	5.1	1.66	0.94	2.01	0.0005697	0.0247	PDE10A: EXP>1.5
LINC00924	15q26.2	3.18	1.17	1.83	0.82	2.01	0.001048	0.0357	PDE10A: EXP>1.5
DYNC1I1	7q21.3	5.85	3.85	1.45	1.64	2.01	0.00227	0.0545	PDE10A: EXP>1.5
DENND2A	7q34	7.14	5.13	1.55	1.65	2.01	0.00289	0.0613	PDE10A: EXP>1.5
FAM180A	7q33	4.67	2.66	1.78	1.46	2.01	0.002925	0.0616	PDE10A: EXP>1.5
TNN	1q25.1	3.06	1.06	1.92	1.58	2.01	0.005444	0.0836	PDE10A: EXP>1.5
SLC35D3	6q23.3	2.57	0.56	2.49	0.8	2.01	0.008732	0.104	PDE10A: EXP>1.5
NELL1	11p15.1	3.84	1.83	2.88	2.62	2.01	0.0636	0.282	PDE10A: EXP>1.5
ZNF697	1p12	7.43	5.44	1.15	0.89	2	2.178e-05	0.005386	PDE10A: EXP>1.5
TMEM150C	4q21.22	6.06	4.06	1.41	0.98	2	0.0001706	0.0134	PDE10A: EXP>1.5
THBD	20p11.21	8.39	6.39	1.63	1	2	0.0005946	0.0253	PDE10A: EXP>1.5
DAAM2	6p21.2	9.96	7.96	1.14	1.58	2	0.001033	0.0355	PDE10A: EXP>1.5
JAML	11q23.3	6.34	4.34	1.74	1.17	2	0.00136	0.0416	PDE10A: EXP>1.5
CD163	12p13.31	9.81	7.81	1.62	1.38	2	0.001606	0.0455	PDE10A: EXP>1.5
SELE	1q24.2	3.76	1.76	2.02	1.17	2	0.003558	0.0677	PDE10A: EXP>1.5
PPARG	3p25.2	6.37	4.37	1.82	1.67	2	0.005468	0.0838	PDE10A: EXP>1.5
C11ORF96	11p11.2	8.58	6.58	2.17	1.38	2	0.00706	0.0929	PDE10A: EXP>1.5
MMP16	8q21.3	4.25	2.26	1.23	0.95	1.99	5.58e-05	0.007943	PDE10A: EXP>1.5
ECM1	1q21.2	8.92	6.93	1.54	0.76	1.99	0.0002316	0.0159	PDE10A: EXP>1.5
MIAT	22q12.1	6.79	4.79	1.33	1.15	1.99	0.0002448	0.0165	PDE10A: EXP>1.5
KLF2	19p13.11	8.98	6.99	1.68	0.82	1.99	0.0005632	0.0245	PDE10A: EXP>1.5
CD248	11q13.2	9.36	7.37	1.76	1.15	1.99	0.001493	0.0439	PDE10A: EXP>1.5
FBXL7	5p15.1	9	7	1.21	1.82	1.99	0.00302	0.0629	PDE10A: EXP>1.5
IGF1	12q23.2	9.45	7.46	1.77	2.07	1.99	0.0123	0.125	PDE10A: EXP>1.5
SOX21	13q32.1	2.55	0.55	2.7	0.72	1.99	0.014	0.133	PDE10A: EXP>1.5
SIGLEC10	19q13.41	7.25	5.27	2.12	1.08	1.98	0.004569	0.0763	PDE10A: EXP>1.5
SEZ6L	22q12.1	2.63	0.65	2.44	1.16	1.98	0.011	0.118	PDE10A: EXP>1.5
USP32P1	17p11.2	5.81	3.83	1.26	2.23	1.98	0.011	0.118	PDE10A: EXP>1.5
MYO16	13q33.3	3.18	1.2	2.33	1.83	1.98	0.0181	0.151	PDE10A: EXP>1.5
GAS1	9q21.33	10.77	8.79	1.41	2.49	1.98	0.0204	0.16	PDE10A: EXP>1.5
FBLN2	3p25.1	10.35	8.37	1.45	2.53	1.98	0.0223	0.167	PDE10A: EXP>1.5
COL26A1	7q22.1	7.6	5.61	3.21	2.23	1.98	0.0664	0.289	PDE10A: EXP>1.5
HOXB9	17q21.32	7.26	5.28	2.75	2.94	1.98	0.0796	0.315	PDE10A: EXP>1.5
CD28	2q33.2	5.6	3.62	0.98	0.83	1.97	4.3e-06	0.003151	PDE10A: EXP>1.5
AK5	1p31.1	3.87	1.9	1.42	0.97	1.97	0.0002057	0.0146	PDE10A: EXP>1.5
EDNRB	13q22.3	7.18	5.21	0.81	1.43	1.97	0.0003337	0.0189	PDE10A: EXP>1.5
ELOVL2	6p24.2	6.22	4.25	1.62	1.35	1.97	0.001694	0.0475	PDE10A: EXP>1.5
ERMN	2q24.1	3.55	1.58	1.15	1.76	1.97	0.00255	0.0576	PDE10A: EXP>1.5
ID3	1p36.12	10.05	8.09	1.85	1.3	1.97	0.002917	0.0616	PDE10A: EXP>1.5
FHL5	6q16.1	2.97	1.01	2.31	0.81	1.97	0.006365	0.0893	PDE10A: EXP>1.5
EPHA4	2q36.1	8.77	6.8	1.69	1.92	1.97	0.008504	0.103	PDE10A: EXP>1.5
ITGA9	3p22.2	7.73	5.76	1.55	2.17	1.97	0.0127	0.127	PDE10A: EXP>1.5
PDPN	1p36.21	8.84	6.88	1.75	2.08	1.97	0.0131	0.128	PDE10A: EXP>1.5
VIT	2p22.2	3.22	1.24	2.61	1.45	1.97	0.0196	0.157	PDE10A: EXP>1.5
NECAB2	16q23.3	3.52	1.55	2.78	1.41	1.97	0.025	0.177	PDE10A: EXP>1.5
FOSB	19q13.32	9.66	7.69	2.39	2.39	1.97	0.0386	0.22	PDE10A: EXP>1.5
JAM3	11q25	8.5	6.53	1.29	0.94	1.96	9.254e-05	0.0103	PDE10A: EXP>1.5
CSF2RB	22q12.3	7.37	5.41	1.65	1.05	1.96	0.0008766	0.0318	PDE10A: EXP>1.5
SLAMF6	1q23.2-q23.3	5.58	3.62	1.92	1.26	1.96	0.003442	0.0666	PDE10A: EXP>1.5
TRIL	7p14.3	9.16	7.2	1.96	1.45	1.96	0.005433	0.0836	PDE10A: EXP>1.5
TNXB	6p21.33-p21.32	8.79	6.82	2.01	1.76	1.96	0.0105	0.115	PDE10A: EXP>1.5
COL14A1	8q24.12	9.54	7.58	1.59	2.15	1.96	0.0126	0.127	PDE10A: EXP>1.5
PRND	20p13	3.86	1.9	1.77	2.12	1.96	0.0147	0.136	PDE10A: EXP>1.5
RGPD6	2q13	3.19	1.23	2.26	1.84	1.96	0.0175	0.148	PDE10A: EXP>1.5
ASIC2	17q11.2-q12	3.35	1.39	2.75	1.17	1.96	0.0212	0.163	PDE10A: EXP>1.5
IL10	1q32.1	5.42	3.48	1.51	1.36	1.95	0.001362	0.0416	PDE10A: EXP>1.5
BEND6	6p12.1	5.38	3.43	1.65	2.1	1.95	0.013	0.128	PDE10A: EXP>1.5
SLC8A3	14q24.2	2.85	0.9	2.86	0.87	1.95	0.0223	0.167	PDE10A: EXP>1.5
ST6GAL2	2q12.3	7.32	5.37	2.07	2.52	1.95	0.0371	0.215	PDE10A: EXP>1.5
REN	1q32.1	3.52	1.57	2.93	1.69	1.95	0.0392	0.221	PDE10A: EXP>1.5
RTN1	14q23.1	7.58	5.64	1.34	1.23	1.94	0.000479	0.0224	PDE10A: EXP>1.5
IL2RA	10p15.1	5.26	3.32	1.54	1.13	1.94	0.000737	0.0286	PDE10A: EXP>1.5
LILRA6	19q13.42	5.94	4.01	1.24	1.51	1.94	0.001222	0.0392	PDE10A: EXP>1.5
CCR2	3p21.31	5.11	3.17	1.91	1.3	1.94	0.003996	0.0719	PDE10A: EXP>1.5
LOC90246	3q21.3	4.03	2.09	1.95	1.36	1.94	0.005096	0.0807	PDE10A: EXP>1.5
CDH8	16q21	2.86	0.91	2	1.69	1.94	0.009697	0.11	PDE10A: EXP>1.5
ADGRD1	12q24.33	6.39	4.46	1.41	2.73	1.94	0.0338	0.206	PDE10A: EXP>1.5
LOC440173	9q21.33	3.2	1.25	3.22	2.05	1.94	0.0658	0.287	PDE10A: EXP>1.5
FLI1	11q24.3	8.14	6.21	1.42	0.73	1.93	0.0001406	0.0124	PDE10A: EXP>1.5
GLI1	12q13.3	4.73	2.79	1.01	1.36	1.93	0.0003598	0.0197	PDE10A: EXP>1.5
ADAM19	5q33.3	8.67	6.73	1.22	1.35	1.93	0.0005889	0.0252	PDE10A: EXP>1.5
RASD1	17p11.2	7.43	5.5	1.38	1.32	1.93	0.0008486	0.0311	PDE10A: EXP>1.5
ALDOC	17q11.2	9.03	7.1	0.75	1.88	1.93	0.003395	0.0663	PDE10A: EXP>1.5
BVES	6q21	6.44	4.51	1.27	1.89	1.93	0.005175	0.0812	PDE10A: EXP>1.5
OPCML	11q25	2.14	0.21	2.56	0.53	1.93	0.0121	0.124	PDE10A: EXP>1.5
MDGA1	6p21.2	7.17	5.24	1.13	2.3	1.93	0.0134	0.131	PDE10A: EXP>1.5
SOX2	3q26.33	5.67	3.74	4.61	3.07	1.93	0.198	0.486	PDE10A: EXP>1.5
ARHGEF6	Xq26.3	8.33	6.41	1.05	0.86	1.92	1.533e-05	0.005165	PDE10A: EXP>1.5
ARMH4	14q23.1	7.37	5.44	0.9	1.52	1.92	0.0007629	0.029	PDE10A: EXP>1.5
SDC2	8q22.1	10.28	8.36	1.48	1.41	1.92	0.001698	0.0475	PDE10A: EXP>1.5
HGF	7q21.11	4.61	2.69	1.66	1.29	1.92	0.001973	0.0517	PDE10A: EXP>1.5
P2RX1	17p13.2	4.18	2.26	1.82	1.57	1.92	0.006114	0.0876	PDE10A: EXP>1.5
NETO1	18q22.3	1.95	0.03	2.38	0.09	1.92	0.007377	0.0954	PDE10A: EXP>1.5
PHF21B	22q13.31	3.32	1.4	2.48	1.17	1.92	0.0142	0.134	PDE10A: EXP>1.5
RIMBP2	12q24.33	5.56	3.64	2.51	2.3	1.92	0.0451	0.236	PDE10A: EXP>1.5
COL22A1	8q24.23-q24.3	5.75	3.83	2.83	3.08	1.92	0.1	0.352	PDE10A: EXP>1.5
PDE7B	6q23.3	6.72	4.81	1.54	1.05	1.91	0.0006785	0.0275	PDE10A: EXP>1.5
STAT4	2q32.2-q32.3	4.67	2.76	1.58	1.14	1.91	0.001064	0.0361	PDE10A: EXP>1.5
SH2D1A	Xq25	4.44	2.53	2.11	1.32	1.91	0.007607	0.0963	PDE10A: EXP>1.5
GZMK	5q11.2	4.81	2.9	2.5	1.76	1.91	0.0263	0.182	PDE10A: EXP>1.5
ADGRL4	1p31.1	8.05	6.15	1.21	0.35	1.9	2.314e-05	0.005583	PDE10A: EXP>1.5
GIMAP8	7q36.1	7.13	5.24	1.22	0.64	1.9	2.961e-05	0.00601	PDE10A: EXP>1.5
CETP	16q13	3.11	1.21	1.41	0.83	1.9	0.0001954	0.0143	PDE10A: EXP>1.5
TLR4	9q33.1	7.98	6.08	1.44	1.04	1.9	0.000434	0.0213	PDE10A: EXP>1.5
SAMD3	6q23.1	3.96	2.06	1.49	1.33	1.9	0.001446	0.0429	PDE10A: EXP>1.5
PCDH18	4q28.3	8.57	6.67	1.57	1.32	1.9	0.00178	0.0485	PDE10A: EXP>1.5
TMEM176B	7q36.1	10.18	8.28	2.08	1.21	1.9	0.006362	0.0893	PDE10A: EXP>1.5
SLC30A3	2p23.3	3.9	2.01	2.68	1.36	1.9	0.0255	0.179	PDE10A: EXP>1.5
ANGPT1	8q23.1	6.2	4.3	2.06	2.16	1.9	0.0255	0.179	PDE10A: EXP>1.5
SHISA3	4p13	4.14	2.24	3	1.57	1.9	0.044	0.233	PDE10A: EXP>1.5
PAPSS2	10q23.2-q23.31	8.57	6.68	1.31	0.97	1.89	0.0001781	0.0137	PDE10A: EXP>1.5
BACH2	6q15	6.87	4.98	1.05	1.77	1.89	0.003231	0.0643	PDE10A: EXP>1.5
F2RL2	5q13.3	4.17	2.28	1.72	1.56	1.89	0.005252	0.0818	PDE10A: EXP>1.5
MS4A1	11q12.2	3.25	1.36	2.34	0.93	1.89	0.009587	0.109	PDE10A: EXP>1.5
RAMP3	7p13	6.39	4.51	0.93	0.64	1.88	1.325e-06	0.001924	PDE10A: EXP>1.5
FZD1	7q21.13	10.24	8.36	1.19	0.68	1.88	2.92e-05	0.00601	PDE10A: EXP>1.5
KANK3	19p13.2	6.38	4.5	1.18	0.89	1.88	5.955e-05	0.008241	PDE10A: EXP>1.5
CD96	3q13.13-q13.2	6.56	4.68	1.37	1.06	1.88	0.0003817	0.0202	PDE10A: EXP>1.5
RFLNB	17p13.3	8.33	6.45	1.65	1.25	1.88	0.002048	0.0522	PDE10A: EXP>1.5
COL6A5	3q22.1	2.27	0.39	1.91	0.75	1.88	0.00235	0.0552	PDE10A: EXP>1.5
CBLN4	20q13.2	2.78	0.9	1.85	1.07	1.88	0.002833	0.0607	PDE10A: EXP>1.5
LGI2	4p15.2	6.91	5.02	1.51	1.54	1.88	0.003194	0.0642	PDE10A: EXP>1.5
DMD	Xp21.2-p21.1	8.3	6.41	1.52	1.58	1.88	0.003713	0.0692	PDE10A: EXP>1.5
WDFY4	10q11.23	7.18	5.3	1.59	1.57	1.88	0.004199	0.0738	PDE10A: EXP>1.5
MDFIC	7q31.1-q31.2	8.92	7.03	1.37	1.86	1.88	0.006435	0.0898	PDE10A: EXP>1.5
PRICKLE1	12q12	8.81	6.92	1.18	2.06	1.88	0.009151	0.106	PDE10A: EXP>1.5
CHGB	20p12.3	4.69	2.81	1.98	1.69	1.88	0.0119	0.123	PDE10A: EXP>1.5
SHOX2	3q25.32	4.23	2.35	2.21	1.52	1.88	0.0138	0.132	PDE10A: EXP>1.5
DLX5	7q21.3	5.71	3.83	2.28	1.96	1.88	0.0267	0.183	PDE10A: EXP>1.5
FCRL5	1q23.1	3.73	1.85	2.93	1.97	1.88	0.0548	0.26	PDE10A: EXP>1.5
ARHGAP31	3q13.32-q13.33	8.97	7.1	1.29	0.73	1.87	7.905e-05	0.009594	PDE10A: EXP>1.5
GLIPR1	12q21.2	8.97	7.1	1.24	0.93	1.87	0.0001092	0.011	PDE10A: EXP>1.5
RHOJ	14q23.2	6.52	4.65	1.36	0.65	1.87	0.0001174	0.0114	PDE10A: EXP>1.5
GLI3	7p14.1	9.69	7.82	1.82	0.97	1.87	0.002295	0.0545	PDE10A: EXP>1.5
GFPT2	5q35.3	7.55	5.68	1.83	1.89	1.87	0.0136	0.132	PDE10A: EXP>1.5
COL4A1	13q34	12.68	10.81	0.87	0.72	1.86	1.459e-06	0.001924	PDE10A: EXP>1.5
KCNJ15	21q22.13-q22.2	4.45	2.59	1.67	1.28	1.86	0.00256	0.0577	PDE10A: EXP>1.5
TIMP3	22q12.3	12.26	10.39	2.02	1.32	1.86	0.00733	0.0952	PDE10A: EXP>1.5
GJA5	1q21.2	8.28	6.43	1.82	1.95	1.86	0.0159	0.141	PDE10A: EXP>1.5
ARSE	Xp22.33	3.91	2.06	1.95	2.87	1.86	0.0624	0.279	PDE10A: EXP>1.5
CLEC1A	12p13.2	5.43	3.58	1.15	0.51	1.85	1.655e-05	0.005165	PDE10A: EXP>1.5
LOXL2	8p21.3	10	8.16	1.33	1.09	1.85	0.0004214	0.021	PDE10A: EXP>1.5
LILRB5	19q13.42	5.31	3.46	1.71	1.21	1.85	0.002629	0.0585	PDE10A: EXP>1.5
RCN3	19q13.33	9.79	7.95	1.81	1.11	1.85	0.003036	0.0629	PDE10A: EXP>1.5
GJC1	17q21.31	7.49	5.63	1.68	1.41	1.85	0.003855	0.0706	PDE10A: EXP>1.5
NLGN4X	Xp22.32-p22.31	7.41	5.56	2.13	1.76	1.85	0.0187	0.153	PDE10A: EXP>1.5
SNCAIP	5q23.2	6.99	5.14	1.83	2.08	1.85	0.0202	0.16	PDE10A: EXP>1.5
SCNN1B	16p12.2	3.94	2.1	2.31	2.17	1.85	0.0386	0.22	PDE10A: EXP>1.5
NOVA1	14q12	6.65	4.8	1.6	2.99	1.85	0.0615	0.277	PDE10A: EXP>1.5
TCF21	6q23.2	6.36	4.51	3.34	1.54	1.85	0.0689	0.294	PDE10A: EXP>1.5
COL4A2	13q34	13.33	11.5	0.69	0.72	1.84	3.25e-07	0.001273	PDE10A: EXP>1.5
SHE	1q21.3	6.56	4.72	1.37	0.81	1.84	0.0002046	0.0146	PDE10A: EXP>1.5
TGFB3	14q24.3	8.42	6.58	1.22	1.37	1.84	0.001027	0.0354	PDE10A: EXP>1.5
ATP8B4	15q21.2	5.88	4.04	1.6	1.13	1.84	0.001582	0.0451	PDE10A: EXP>1.5
LILRB1	19q13.42	6.81	4.97	1.62	1.23	1.84	0.002158	0.0532	PDE10A: EXP>1.5
RASGRP2	11q13.1	5.62	3.78	1.4	1.69	1.84	0.004964	0.08	PDE10A: EXP>1.5
TLL1	4q32.3	4.26	2.43	1.87	1.78	1.84	0.0133	0.13	PDE10A: EXP>1.5
CH25H	10q23.31	5.04	3.19	1.91	1.77	1.84	0.0138	0.132	PDE10A: EXP>1.5
LYVE1	11p15.4	7.13	5.29	2.29	1.36	1.84	0.0151	0.138	PDE10A: EXP>1.5
HOXA6	7p15.2	3.35	1.51	2.41	1.21	1.84	0.0167	0.144	PDE10A: EXP>1.5
IGFN1	1q32.1	3.15	1.31	2.44	1.21	1.84	0.0176	0.148	PDE10A: EXP>1.5
EFEMP1	2p16.1	9.53	7.69	2.05	2.24	1.84	0.0331	0.203	PDE10A: EXP>1.5
CXCL13	4q21.1	5.89	4.05	3.27	2.07	1.84	0.0838	0.323	PDE10A: EXP>1.5
AQP1	7p14.3	10.25	8.41	1.28	0.74	1.83	9.926e-05	0.0105	PDE10A: EXP>1.5
THPO	3q27.1	2.85	1.01	1.49	0.65	1.83	0.0003453	0.0192	PDE10A: EXP>1.5
SPOCD1	1p35.2	4.93	3.1	1.47	1.38	1.83	0.002172	0.0534	PDE10A: EXP>1.5
KIAA1755	20q11.23	5.16	3.33	1.82	0.91	1.83	0.002474	0.0569	PDE10A: EXP>1.5
SIRPB2	20p13	5.75	3.92	1.7	1.47	1.83	0.00515	0.0811	PDE10A: EXP>1.5
LRRC17	7q22.1	7.37	5.54	2.04	1.44	1.83	0.0104	0.114	PDE10A: EXP>1.5
PHACTR3	20q13.32-q13.33	3.53	1.7	2.33	1.25	1.83	0.0151	0.138	PDE10A: EXP>1.5
HOXA11	7p15.2	2.77	0.94	2.38	1.26	1.83	0.0167	0.144	PDE10A: EXP>1.5
AMPH	7p14.1	5.33	3.5	1.96	1.98	1.83	0.0215	0.164	PDE10A: EXP>1.5
MGAT5B	17q25.2	5.44	3.62	2.95	2.77	1.83	0.104	0.357	PDE10A: EXP>1.5
ZNF831	20q13.32	3.89	2.07	1.81	0.96	1.82	0.002738	0.0596	PDE10A: EXP>1.5
TGFBI	5q31.1	12.03	10.21	1.87	1.21	1.82	0.004991	0.0801	PDE10A: EXP>1.5
CSDC2	22q13.2	6.96	5.14	2.05	1.95	1.82	0.0233	0.171	PDE10A: EXP>1.5
ISLR	15q24.1	11.15	9.33	1.92	2.06	1.82	0.0238	0.173	PDE10A: EXP>1.5
MARCO	2q14.2	6.07	4.24	2.39	1.58	1.82	0.0242	0.175	PDE10A: EXP>1.5
IL16	15q25.1	8.17	6.36	1.13	1.02	1.81	0.000145	0.0124	PDE10A: EXP>1.5
GIMAP7	7q36.1	6.54	4.74	1.5	0.75	1.81	0.0004829	0.0225	PDE10A: EXP>1.5
EBF2	8p21.2	2.36	0.55	1.6	0.71	1.81	0.0007816	0.0295	PDE10A: EXP>1.5
FNDC4	2p23.3	7.71	5.9	1.01	1.51	1.81	0.00147	0.0433	PDE10A: EXP>1.5
ARHGAP24	4q21.23-q21.3	7.39	5.59	1.11	1.71	1.81	0.003867	0.0706	PDE10A: EXP>1.5
FYB1	5p13.1	8.35	6.54	1.83	1.19	1.81	0.004265	0.0743	PDE10A: EXP>1.5
SGIP1	1p31.3	4.17	2.36	1.94	1.25	1.81	0.006618	0.0904	PDE10A: EXP>1.5
BAMBI	10p12.1	7.25	5.44	1.75	1.93	1.81	0.016	0.141	PDE10A: EXP>1.5
VIPR2	7q36.3	4.71	2.9	2.15	1.77	1.81	0.022	0.166	PDE10A: EXP>1.5
SULF1	8q13.2-q13.3	10.89	9.08	2.07	2.31	1.81	0.0397	0.222	PDE10A: EXP>1.5
MDFI	6p21.1	8.97	7.16	2.15	2.29	1.81	0.0416	0.227	PDE10A: EXP>1.5
LSAMP	3q13.31	5.35	3.54	1.74	2.96	1.81	0.0684	0.293	PDE10A: EXP>1.5
ANXA8	10q11.22	5.83	4.02	3	2.43	1.81	0.09	0.335	PDE10A: EXP>1.5
SEPTIN4	17q22	6.94	5.14	0.97	0.91	1.8	2.968e-05	0.00601	PDE10A: EXP>1.5
SYTL2	11q14.1	7.78	5.98	1.25	1.05	1.8	0.0003292	0.0188	PDE10A: EXP>1.5
TCF4	18q21.2	10.51	8.72	0.98	1.32	1.8	0.0005679	0.0246	PDE10A: EXP>1.5
FAM225B	9q32	6.13	4.33	1.38	1.22	1.8	0.001125	0.0376	PDE10A: EXP>1.5
PCDHGC4	5q31.3	4.75	2.94	1.49	1.27	1.8	0.001891	0.0503	PDE10A: EXP>1.5
ITGA10	1q21.1	5.41	3.61	1.4	1.35	1.8	0.001954	0.0514	PDE10A: EXP>1.5
SLC8A1	2p22.1	9.08	7.28	1.66	1.17	1.8	0.002524	0.0571	PDE10A: EXP>1.5
CCDC144A	17p11.2	3.03	1.23	1.22	1.57	1.8	0.002878	0.0613	PDE10A: EXP>1.5
SDK1	7p22.2	9.37	7.57	1.16	1.7	1.8	0.004085	0.0729	PDE10A: EXP>1.5
P2RY10	Xq21.1	3.91	2.11	2.07	1.18	1.8	0.008657	0.104	PDE10A: EXP>1.5
CNR1	6q15	5.03	3.23	1.59	1.95	1.8	0.0141	0.133	PDE10A: EXP>1.5
PLXNA4	7q32.3	8.43	6.64	2.46	2.88	1.8	0.0914	0.337	PDE10A: EXP>1.5
ATP12A	13q12.12|13q12.1-q12.3	3.52	1.72	3.54	2.31	1.8	0.12	0.384	PDE10A: EXP>1.5
PLPP7	9q34.13	4.43	2.64	1.39	0.56	1.79	0.0001972	0.0143	PDE10A: EXP>1.5
GAP43	3q13.31	3.26	1.47	2.52	1.2	1.79	0.0236	0.172	PDE10A: EXP>1.5
LAMA1	18p11.31	8.21	6.42	2.03	2.46	1.79	0.0488	0.246	PDE10A: EXP>1.5
HAND1	5q33.2	2.61	0.82	3.36	0.68	1.79	0.0617	0.278	PDE10A: EXP>1.5
CXCL9	4q21.1	8.4	6.6	3.04	2.43	1.79	0.0955	0.344	PDE10A: EXP>1.5
WIPF1	2q31.1	10.19	8.41	1.1	0.85	1.78	5.533e-05	0.007932	PDE10A: EXP>1.5
PRDM1	6q21	8.02	6.24	1.37	0.74	1.78	0.0002557	0.0168	PDE10A: EXP>1.5
PCDHGC5	5q31.3	4.45	2.67	1	1.23	1.78	0.0003613	0.0197	PDE10A: EXP>1.5
CRHBP	5q13.3	2.82	1.04	1.66	0.9	1.78	0.001617	0.0457	PDE10A: EXP>1.5
RASL11B	4q12	7.19	5.4	1.57	1.34	1.78	0.003295	0.065	PDE10A: EXP>1.5
WNT5A	3p14.3	9.17	7.38	1.25	1.59	1.78	0.003519	0.0675	PDE10A: EXP>1.5
HMCN1	1q25.3-q31.1	8.5	6.72	1.61	1.49	1.78	0.005434	0.0836	PDE10A: EXP>1.5
PDCD1LG2	9p24.1	5.69	3.92	1.78	1.64	1.78	0.0107	0.116	PDE10A: EXP>1.5
MYEOV	11q13.3	4.21	2.43	2.34	1.61	1.78	0.0259	0.18	PDE10A: EXP>1.5
RAB31	18p11.22	10.44	8.67	0.99	0.64	1.77	6.773e-06	0.003748	PDE10A: EXP>1.5
SESTD1	2q31.2	9.03	7.27	1.03	1.3	1.77	0.0006702	0.0273	PDE10A: EXP>1.5
SUSD5	3p22.3	7.06	5.28	1.01	1.51	1.77	0.001747	0.0481	PDE10A: EXP>1.5
SV2B	15q26.1	3.4	1.63	1.44	1.41	1.77	0.003039	0.0629	PDE10A: EXP>1.5
ADRA1D	20p13	3.6	1.84	1.75	1.03	1.77	0.003092	0.0632	PDE10A: EXP>1.5
FGL2	7q11.23	9	7.24	1.69	1.21	1.77	0.003525	0.0675	PDE10A: EXP>1.5
ACKR1	1q23.2	5.96	4.19	2.13	0.95	1.77	0.008876	0.105	PDE10A: EXP>1.5
LPAR1	9q31.3	8.72	6.95	1.02	2.19	1.77	0.0167	0.144	PDE10A: EXP>1.5
SAMD5	6q24.3	5.87	4.1	1.24	2.19	1.77	0.019	0.155	PDE10A: EXP>1.5
B3GAT1	11q25	5.45	3.67	2.15	2.03	1.77	0.0337	0.205	PDE10A: EXP>1.5
RFLNA	12q24.31	6.89	5.12	2.1	2.23	1.77	0.0414	0.227	PDE10A: EXP>1.5
GALNT9	12q24.33	4.64	2.87	2.61	2.01	1.77	0.054	0.258	PDE10A: EXP>1.5
ZNF676	19p12	4.28	2.51	2.88	2.73	1.77	0.108	0.364	PDE10A: EXP>1.5
NUAK1	12q23.3	9.13	7.36	1.36	1.08	1.76	0.0007551	0.0288	PDE10A: EXP>1.5
CHST11	12q23.3	8.22	6.45	1.19	1.35	1.76	0.00131	0.0406	PDE10A: EXP>1.5
NR2F1	5q15	8.69	6.93	1.32	1.38	1.76	0.002069	0.0524	PDE10A: EXP>1.5
LILRB2	19q13.42	6.77	5.02	1.67	1.24	1.76	0.003786	0.07	PDE10A: EXP>1.5
CELF2	10p14	9.24	7.48	1.35	1.58	1.76	0.004429	0.0752	PDE10A: EXP>1.5
GUCY1A1	4q32.1	8.42	6.66	1.52	1.55	1.76	0.005776	0.0859	PDE10A: EXP>1.5
ZDHHC15	Xq13.3	6.37	4.61	1.17	1.88	1.76	0.008585	0.103	PDE10A: EXP>1.5
LHFPL4	3p25.3	2.63	0.88	2.24	0.77	1.76	0.0108	0.117	PDE10A: EXP>1.5
NALCN	13q32.3-q33.1	4.58	2.82	1.86	1.84	1.76	0.0188	0.154	PDE10A: EXP>1.5
GSG1L	16p12.1	3.07	1.31	2.51	1.25	1.76	0.0262	0.182	PDE10A: EXP>1.5
BDKRB2	14q32.2	6.73	4.97	1.11	1.51	1.75	0.002273	0.0545	PDE10A: EXP>1.5
TNFSF9	19p13.3	4.98	3.23	1.99	1.54	1.75	0.0146	0.135	PDE10A: EXP>1.5
NUDT11	Xp11.22	5.41	3.66	1.69	2.33	1.75	0.0354	0.211	PDE10A: EXP>1.5
WDR86	7q36.1	7.37	5.62	2.19	2.08	1.75	0.0395	0.221	PDE10A: EXP>1.5
COL25A1	4q25	5.12	3.38	1.94	2.43	1.75	0.049	0.246	PDE10A: EXP>1.5
CILP	15q22.31	8.07	6.32	3.12	2.11	1.75	0.0914	0.337	PDE10A: EXP>1.5
ADAM33	20p13	7.5	5.76	2.34	2.99	1.75	0.102	0.355	PDE10A: EXP>1.5
GPR68	14q32.11	5.98	4.23	1.39	0.8	1.74	0.0004028	0.0206	PDE10A: EXP>1.5
JAKMIP1	4p16.1	3.43	1.68	1.4	1.04	1.74	0.0008567	0.0311	PDE10A: EXP>1.5
LAMB1	7q31.1	10.98	9.24	1.22	1.38	1.74	0.001744	0.0481	PDE10A: EXP>1.5
NBL1	1p36.13	11.4	9.66	1.54	1.29	1.74	0.003144	0.0635	PDE10A: EXP>1.5
CYBB	Xp21.1-p11.4	10.28	8.54	1.74	1.44	1.74	0.007595	0.0963	PDE10A: EXP>1.5
CALHM5	6q22.1	5.64	3.9	1.59	1.59	1.74	0.007791	0.0976	PDE10A: EXP>1.5
DPYD	1p21.3	8.29	6.54	1.65	1.65	1.74	0.009845	0.111	PDE10A: EXP>1.5
S1PR5	19p13.2	4.42	2.68	1.98	1.44	1.74	0.0127	0.127	PDE10A: EXP>1.5
F2RL3	19p13.11	6.1	4.36	1.28	1.99	1.74	0.0138	0.132	PDE10A: EXP>1.5
HAS2	8q24.13	6.57	4.83	1.89	2.45	1.74	0.0489	0.246	PDE10A: EXP>1.5
KANK4	1p31.3	7.29	5.55	2.18	2.32	1.74	0.0529	0.256	PDE10A: EXP>1.5
FHOD3	18q12.2	6.99	5.26	1.04	0.8	1.73	3.711e-05	0.006414	PDE10A: EXP>1.5
GAB3	Xq28	6.13	4.41	1.42	1.1	1.73	0.001261	0.0398	PDE10A: EXP>1.5
FSTL1	3q13.33	12.24	10.51	1.31	1.25	1.73	0.001406	0.0423	PDE10A: EXP>1.5
PIK3CG	7q22.3	6.43	4.69	1.56	1.19	1.73	0.002608	0.0582	PDE10A: EXP>1.5
CCR7	17q21.2	5.45	3.72	1.56	1.23	1.73	0.003031	0.0629	PDE10A: EXP>1.5
MPEG1	11q12.1	9.23	7.5	1.59	1.21	1.73	0.003104	0.0632	PDE10A: EXP>1.5
LILRA4	19q13.42	2.67	0.94	1.89	0.5	1.73	0.003573	0.0679	PDE10A: EXP>1.5
CD79B	17q23.3	5.4	3.66	1	1.74	1.73	0.005125	0.0809	PDE10A: EXP>1.5
EGR2	10q21.3	7.92	6.18	1.75	1.4	1.73	0.007459	0.0957	PDE10A: EXP>1.5
TLR7	Xp22.2	6.86	5.14	1.74	1.52	1.73	0.009449	0.108	PDE10A: EXP>1.5
ITK	5q33.3	5.14	3.41	1.94	1.51	1.73	0.0136	0.132	PDE10A: EXP>1.5
CRMP1	4p16.2	8.78	7.06	1.6	2	1.73	0.0202	0.16	PDE10A: EXP>1.5
GLP1R	6p21.2	2.83	1.1	2.31	1.4	1.73	0.0233	0.171	PDE10A: EXP>1.5
C1QTNF6	22q12.3	9.31	7.59	1.33	0.69	1.72	0.0002515	0.0166	PDE10A: EXP>1.5
ITGA5	12q13.13	10.68	8.96	1.32	0.91	1.72	0.0004445	0.0216	PDE10A: EXP>1.5
DNASE1L3	3p14.3	2.02	0.3	1.97	0.45	1.72	0.00476	0.0781	PDE10A: EXP>1.5
RFX8	2q11.2	2.45	0.73	1.94	0.9	1.72	0.00607	0.0875	PDE10A: EXP>1.5
C16ORF54	16p11.2	5.1	3.38	1.83	1.25	1.72	0.006919	0.0922	PDE10A: EXP>1.5
PCDHB15	5q31.3	5.89	4.17	1.8	1.77	1.72	0.0173	0.147	PDE10A: EXP>1.5
PPARGC1A	4p15.2	4.61	2.9	2.25	1.35	1.72	0.0205	0.161	PDE10A: EXP>1.5
ADCY2	5p15.31	3.11	1.39	2.53	1.74	1.72	0.0442	0.233	PDE10A: EXP>1.5
TRPC3	4q27	2.62	0.9	1.31	1.18	1.71	0.001188	0.0386	PDE10A: EXP>1.5
MS4A7	11q12.2	8.48	6.76	1.3	1.35	1.71	0.002211	0.0539	PDE10A: EXP>1.5
CCR4	3p22.3	3.21	1.5	1.92	1.04	1.71	0.006762	0.0913	PDE10A: EXP>1.5
PTPRC	1q31.3-q32.1	8.83	7.12	1.83	1.2	1.71	0.006826	0.0916	PDE10A: EXP>1.5
GREM2	1q43	2.94	1.22	2.04	0.79	1.71	0.007389	0.0954	PDE10A: EXP>1.5
PMEPA1	20q13.31	9.92	8.21	1.58	1.58	1.71	0.008349	0.102	PDE10A: EXP>1.5
MATN3	2p24.1	5.72	4.01	2.05	1.2	1.71	0.0117	0.121	PDE10A: EXP>1.5
PCDHGA4	5q31.3	5.78	4.07	1.3	1.89	1.71	0.0123	0.125	PDE10A: EXP>1.5
NAV3	12q21.2	5.9	4.19	2.18	1.15	1.71	0.0147	0.136	PDE10A: EXP>1.5
GHR	5p13.1-p12	6.48	4.76	1.74	1.74	1.71	0.0154	0.139	PDE10A: EXP>1.5
F5	1q24.2	4.58	2.87	2.14	1.9	1.71	0.0341	0.207	PDE10A: EXP>1.5
CST7	20p11.21	6.79	5.08	2.26	1.82	1.71	0.0351	0.21	PDE10A: EXP>1.5
PRLR	5p13.2	6.35	4.63	2.15	1.95	1.71	0.036	0.213	PDE10A: EXP>1.5
KLRB1	12p13.31	3.76	2.05	2.31	1.93	1.71	0.042	0.228	PDE10A: EXP>1.5
IRX6	16q12.2	4.17	2.46	2.27	2.08	1.71	0.0473	0.242	PDE10A: EXP>1.5
FREM1	9p22.3	5.83	4.13	2.31	2.04	1.71	0.0475	0.242	PDE10A: EXP>1.5
SERPINA3	14q32.13	8.74	7.04	2.71	3.01	1.71	0.13	0.4	PDE10A: EXP>1.5
SALL1	16q12.1	6.37	4.66	3.23	3.84	1.71	0.219	0.509	PDE10A: EXP>1.5
DAB2	5p13.1	10.38	8.68	1.01	1.14	1.7	0.0003513	0.0195	PDE10A: EXP>1.5
ITGA4	2q31.3	8.16	6.46	1.25	0.97	1.7	0.0004196	0.021	PDE10A: EXP>1.5
CCN2	6q23.2	11.81	10.1	1.65	1.11	1.7	0.003411	0.0663	PDE10A: EXP>1.5
SCML4	6q21	3.66	1.96	1.64	1.15	1.7	0.003702	0.0691	PDE10A: EXP>1.5
ZNF385D	3p24.3	2.5	0.8	1.62	1.23	1.7	0.004251	0.0742	PDE10A: EXP>1.5
MLLT11	1q21.3	8.41	6.71	1.41	1.44	1.7	0.004312	0.0749	PDE10A: EXP>1.5
DIO3	14q32.31	4.02	2.32	1.83	0.97	1.7	0.005027	0.0803	PDE10A: EXP>1.5
ALDH1A2	15q21.3	7.94	6.24	2.97	2.65	1.7	0.122	0.388	PDE10A: EXP>1.5
MICAL1	6q21	8.83	7.14	0.61	1.04	1.69	6.073e-05	0.008241	PDE10A: EXP>1.5
TIMP2	17q25.3	13.06	11.37	1.19	1.03	1.69	0.0004254	0.0211	PDE10A: EXP>1.5
PXDN	2p25.3	12.57	10.88	1.03	1.44	1.69	0.001987	0.0517	PDE10A: EXP>1.5
TG	8q24.22	3.71	2.02	1.96	1.11	1.69	0.009109	0.106	PDE10A: EXP>1.5
GDF6	8q22.1	4.36	2.67	1.83	1.33	1.69	0.009301	0.107	PDE10A: EXP>1.5
GATA3-AS1	10p14	1.82	0.13	2.24	0.32	1.69	0.0116	0.121	PDE10A: EXP>1.5
PCSK1	5q15	3.49	1.8	1.35	2.06	1.69	0.0196	0.157	PDE10A: EXP>1.5
WNT4	1p36.12	6.88	5.18	1.41	2.03	1.69	0.0196	0.157	PDE10A: EXP>1.5
SYCP2	20q13.33	4.96	3.27	1.91	1.75	1.69	0.0217	0.165	PDE10A: EXP>1.5
BAHCC1	17q25.3	7.53	5.84	1.96	2.05	1.69	0.0358	0.212	PDE10A: EXP>1.5
PODNL1	19p13.12	7.54	5.85	1.68	2.45	1.69	0.0489	0.246	PDE10A: EXP>1.5
FAM124B	2q36.2	3.9	2.22	1.13	1.05	1.68	0.0003826	0.0202	PDE10A: EXP>1.5
VSIG4	Xq12	9.42	7.75	1.64	1.33	1.68	0.006136	0.0876	PDE10A: EXP>1.5
FAM43B	1p36.12	4.84	3.15	1.66	1.36	1.68	0.006676	0.0909	PDE10A: EXP>1.5
PLP1	Xq22.2	3.63	1.95	2.62	1.15	1.68	0.036	0.213	PDE10A: EXP>1.5
SCN2A	2q24.3	4.5	2.82	2.35	1.67	1.68	0.0375	0.216	PDE10A: EXP>1.5
ANOS1	Xp22.31	8.67	6.99	1.92	2.18	1.68	0.0419	0.228	PDE10A: EXP>1.5
MZB1	5q31.2	5.71	4.03	2.74	2.42	1.68	0.0958	0.345	PDE10A: EXP>1.5
HOXA10	7p15.2	5.62	3.95	3.22	2.42	1.68	0.129	0.399	PDE10A: EXP>1.5
KCNAB1	3q25.31	5.79	4.12	1.1	0.65	1.67	5.099e-05	0.007836	PDE10A: EXP>1.5
TRPC4	13q13.3	2.73	1.06	1.42	0.77	1.67	0.0006805	0.0275	PDE10A: EXP>1.5
FOLR2	11q13.4	7.92	6.26	1.46	1.1	1.67	0.002004	0.0519	PDE10A: EXP>1.5
CD244	1q23.3	3.49	1.82	1.6	0.88	1.67	0.002088	0.0525	PDE10A: EXP>1.5
TMEM88	17p13.1	6.39	4.73	1.66	0.83	1.67	0.002462	0.0567	PDE10A: EXP>1.5
FGF12	3q28-q29	6.65	4.97	1.11	1.55	1.67	0.003923	0.0711	PDE10A: EXP>1.5
VIM	10p13	15.01	13.33	1.31	1.47	1.67	0.004149	0.0735	PDE10A: EXP>1.5
P3H3	12p13.31	9.31	7.64	0.82	1.78	1.67	0.006605	0.0904	PDE10A: EXP>1.5
TMEM158	3p21.31	7.99	6.33	2.17	1.38	1.67	0.0217	0.165	PDE10A: EXP>1.5
C1QTNF3	5p13.2	8.41	6.74	2.02	1.84	1.67	0.0308	0.196	PDE10A: EXP>1.5
NTRK2	9q21.33	7.22	5.55	2.19	2.31	1.67	0.0618	0.278	PDE10A: EXP>1.5
POGLUT2	13q33.1	7.72	6.07	1.01	0.72	1.66	3.099e-05	0.00601	PDE10A: EXP>1.5
MRC2	17q23.2	11.91	10.25	0.9	0.87	1.66	4.017e-05	0.006678	PDE10A: EXP>1.5
GPR85	7q31.1	4.35	2.68	0.94	1	1.66	0.0001346	0.0124	PDE10A: EXP>1.5
DHH	12q13.12	2.42	0.76	1.24	0.51	1.66	0.0001367	0.0124	PDE10A: EXP>1.5
MRGPRF	11q13.3	7.62	5.96	1.57	1.38	1.66	0.005998	0.0873	PDE10A: EXP>1.5
CBFA2T3	16q24.3	5.6	3.95	1.79	1.16	1.66	0.007173	0.0942	PDE10A: EXP>1.5
RNASE2	14q11.2	4.33	2.67	1.62	1.64	1.66	0.0127	0.127	PDE10A: EXP>1.5
MAB21L1	13q13.3	2.39	0.72	2.35	1.06	1.66	0.0225	0.168	PDE10A: EXP>1.5
SSTR1	14q21.1	4.04	2.39	2.26	1.39	1.66	0.0263	0.182	PDE10A: EXP>1.5
PLXNB3	Xq28	6.22	4.56	1.92	1.91	1.66	0.0303	0.194	PDE10A: EXP>1.5
TBX3	12q24.21	7.96	6.3	1.65	2.19	1.66	0.0361	0.213	PDE10A: EXP>1.5
ITGB3	17q21.32	7.54	5.88	1.98	2.18	1.66	0.0469	0.241	PDE10A: EXP>1.5
CD79A	19q13.2	5.92	4.26	2.56	2.2	1.66	0.0762	0.31	PDE10A: EXP>1.5
RASA3	13q34	8.98	7.34	0.97	0.86	1.65	6.223e-05	0.008319	PDE10A: EXP>1.5
LOC729603	6q25.3	5.25	3.59	0.95	0.91	1.65	7.473e-05	0.009225	PDE10A: EXP>1.5
PIK3R6	17p13.1	5.57	3.92	1.11	0.85	1.65	0.0001444	0.0124	PDE10A: EXP>1.5
RCSD1	1q24.2	7.35	5.7	1.36	0.7	1.65	0.0004893	0.0225	PDE10A: EXP>1.5
PTGDR	14q22.1	2.97	1.32	1.39	0.84	1.65	0.0007881	0.0296	PDE10A: EXP>1.5
CLEC12A	12p13.31	4.12	2.47	1.4	1.32	1.65	0.003418	0.0664	PDE10A: EXP>1.5
C3ORF70	3q27.2	5.73	4.09	1.61	1.21	1.65	0.004814	0.0786	PDE10A: EXP>1.5
RGS18	1q31.2	4.72	3.07	1.73	1.08	1.65	0.005132	0.0809	PDE10A: EXP>1.5
PARP15	3q21.1	3.55	1.9	1.82	1.12	1.65	0.007482	0.0958	PDE10A: EXP>1.5
TNFRSF8	1p36.22	5.7	4.05	1.42	1.62	1.65	0.008745	0.104	PDE10A: EXP>1.5
GPR88	1p21.2	3.27	1.62	2.07	1.03	1.65	0.0128	0.127	PDE10A: EXP>1.5
FGF14	13q33.1	3.88	2.23	1.88	1.36	1.65	0.0129	0.128	PDE10A: EXP>1.5
EGR3	8p21.3	7.46	5.81	1.83	1.47	1.65	0.0139	0.132	PDE10A: EXP>1.5
C4A	6p21.33	11.94	10.28	2.02	1.82	1.65	0.0313	0.197	PDE10A: EXP>1.5
PLPPR4	1p21.3-p21.2	5.1	3.45	2.12	1.75	1.65	0.0323	0.201	PDE10A: EXP>1.5
CHRNA1	2q31.1	4.57	2.91	2.63	1.87	1.65	0.0645	0.284	PDE10A: EXP>1.5
SPARCL1	4q22.1	11.06	9.42	1.43	0.7	1.64	0.0007463	0.0287	PDE10A: EXP>1.5
IFFO1	12p13.31	6.78	5.14	1.43	0.85	1.64	0.001052	0.0358	PDE10A: EXP>1.5
CACNB2	10p12.33-p12.31	5.01	3.37	1.38	0.97	1.64	0.001138	0.0377	PDE10A: EXP>1.5
GPR174	Xq21.1	2.44	0.8	1.52	0.78	1.64	0.001447	0.0429	PDE10A: EXP>1.5
RASD2	22q12.3	6.68	5.03	1.13	1.31	1.64	0.001737	0.048	PDE10A: EXP>1.5
PDZRN3	3p13	8.86	7.22	1.6	0.7	1.64	0.001875	0.0501	PDE10A: EXP>1.5
LILRB3	19q13.42	5.36	3.73	1.63	0.66	1.64	0.002113	0.0525	PDE10A: EXP>1.5
SLC9A9	3q24	6.97	5.33	1.66	1.06	1.64	0.004171	0.0737	PDE10A: EXP>1.5
GFI1	1p22.1	4.63	2.99	1.79	0.82	1.64	0.004557	0.0763	PDE10A: EXP>1.5
LPL	8p21.3	7.27	5.62	1.61	1.29	1.64	0.005872	0.0866	PDE10A: EXP>1.5
PPEF1	Xp22.13	2.27	0.62	1.95	0.76	1.64	0.007335	0.0952	PDE10A: EXP>1.5
LPAR4	Xq21.1	3.37	1.73	1.77	1.42	1.64	0.0116	0.121	PDE10A: EXP>1.5
TSHZ2	20q13.2	8.76	7.12	1.27	1.81	1.64	0.0123	0.125	PDE10A: EXP>1.5
RAMP2-AS1	17q21.2	5.25	3.61	1.75	1.51	1.64	0.013	0.128	PDE10A: EXP>1.5
RGS9	17q24.1	4.92	3.28	1.43	2.04	1.64	0.0244	0.175	PDE10A: EXP>1.5
NR4A3	9q31.1	6.49	4.85	2.05	1.67	1.64	0.0278	0.186	PDE10A: EXP>1.5
TTLL7	1p31.1	5.52	3.88	1.49	2.09	1.64	0.0281	0.188	PDE10A: EXP>1.5
LRRN4CL	11q12.3	5.66	4.02	2.18	1.57	1.64	0.0298	0.193	PDE10A: EXP>1.5
KLRK1	12p13.2	4.6	2.96	2.26	1.47	1.64	0.0301	0.194	PDE10A: EXP>1.5
CPT1C	19q13.33	8.02	6.38	1.85	2.06	1.64	0.0378	0.217	PDE10A: EXP>1.5
EXTL1	1p36.11	5.14	3.5	2.06	1.94	1.64	0.0395	0.221	PDE10A: EXP>1.5
SERPINB7	18q21.33	3.37	1.73	2.39	2.32	1.64	0.0775	0.313	PDE10A: EXP>1.5
LRRN1	3p26.2	8.26	6.62	1.61	2.79	1.64	0.0778	0.313	PDE10A: EXP>1.5
CAVIN2	2q32.3	7.09	5.46	1.27	1.04	1.63	0.0008928	0.0322	PDE10A: EXP>1.5
TIFAB	5q31.1	2.91	1.28	1.67	1.19	1.63	0.005943	0.0872	PDE10A: EXP>1.5
FAM171B	2q32.1	8.28	6.65	1.03	1.66	1.63	0.006046	0.0874	PDE10A: EXP>1.5
DPYS	8q22.3	2.08	0.45	2.26	0.74	1.63	0.0169	0.146	PDE10A: EXP>1.5
NT5E	6q14.3	8.46	6.83	1.81	1.67	1.63	0.0202	0.16	PDE10A: EXP>1.5
PDCD1	2q37.3	5.06	3.43	1.79	1.77	1.63	0.0232	0.171	PDE10A: EXP>1.5
CSMD2	1p35.1	5.8	4.17	2.23	1.53	1.63	0.0318	0.199	PDE10A: EXP>1.5
PCYT1B	Xp22.11	5.61	3.98	1.51	2.29	1.63	0.0405	0.224	PDE10A: EXP>1.5
ARHGEF15	17p13.1	7.15	5.53	1.02	0.44	1.62	2.022e-05	0.005212	PDE10A: EXP>1.5
GIMAP6	7q36.1	8.15	6.53	1.39	0.76	1.62	0.0007616	0.029	PDE10A: EXP>1.5
SCIMP	17p13.2	5.28	3.65	1.07	1.26	1.62	0.001266	0.0398	PDE10A: EXP>1.5
TMEM273	10q11.23	3.68	2.06	1.5	1.16	1.62	0.003511	0.0675	PDE10A: EXP>1.5
MS4A6A	11q12.2	9.11	7.48	1.58	1.27	1.62	0.00578	0.0859	PDE10A: EXP>1.5
DOCK2	5q35.1	7.88	6.26	1.72	1.24	1.62	0.007942	0.0987	PDE10A: EXP>1.5
FOXF1	16q24.1	5.2	3.58	1.99	0.82	1.62	0.009376	0.108	PDE10A: EXP>1.5
GPR183	13q32.3	7.74	6.11	1.76	1.29	1.62	0.009458	0.108	PDE10A: EXP>1.5
SAGE1	Xq26.3	1.67	0.05	2.68	0.19	1.62	0.0344	0.207	PDE10A: EXP>1.5
POPDC3	6q21	3.42	1.8	2.61	1.31	1.62	0.046	0.238	PDE10A: EXP>1.5
BARX1	9q22.32	4.25	2.64	3.47	1.79	1.62	0.129	0.398	PDE10A: EXP>1.5
SEMA7A	15q24.1	7.92	6.3	0.91	1.1	1.61	0.0003299	0.0188	PDE10A: EXP>1.5
EMCN	4q24	6.67	5.06	1.31	1.01	1.61	0.001158	0.0381	PDE10A: EXP>1.5
LRP1	12q13.3	13.35	11.74	0.96	1.3	1.61	0.001311	0.0406	PDE10A: EXP>1.5
NCKAP1L	12q13.13-q13.2	8.62	7.01	1.28	1.26	1.61	0.002601	0.0581	PDE10A: EXP>1.5
SLAMF8	1q23.2	8.36	6.75	1.63	1.18	1.61	0.005717	0.0855	PDE10A: EXP>1.5
EGFR	7p11.2	9.45	7.84	1.35	1.45	1.61	0.005788	0.0859	PDE10A: EXP>1.5
DCANP1	5q31.1	3.22	1.61	1.76	1.17	1.61	0.00807	0.0997	PDE10A: EXP>1.5
XIRP1	3p22.2	3.22	1.61	2.07	0.91	1.61	0.0133	0.13	PDE10A: EXP>1.5
LINC00602	6q27	1.83	0.21	2.2	0.43	1.61	0.0142	0.133	PDE10A: EXP>1.5
TESPA1	12q13.2	3.57	1.96	1.93	1.4	1.61	0.0173	0.147	PDE10A: EXP>1.5
LGI4	19q13.12|19q13.11	5.58	3.97	1.72	1.71	1.61	0.0198	0.158	PDE10A: EXP>1.5
ITGAL	16p11.2	7.95	6.33	1.84	1.61	1.61	0.0205	0.16	PDE10A: EXP>1.5
TPSD1	16p13.3	2.56	0.95	2.36	1.41	1.61	0.0358	0.212	PDE10A: EXP>1.5
FOXP2	7q31.1	2.92	1.3	2.35	1.52	1.61	0.0391	0.221	PDE10A: EXP>1.5
MIR100HG	11q24.1	9.76	8.15	1.34	2.67	1.61	0.066	0.288	PDE10A: EXP>1.5
DLC1	8p22	8.46	6.86	1.02	0.86	1.6	0.0001355	0.0124	PDE10A: EXP>1.5
ETS1	11q24.3	9.81	8.21	1.13	0.79	1.6	0.0001903	0.0142	PDE10A: EXP>1.5
AKAP5	14q23.3	6.27	4.67	0.79	1.2	1.6	0.0005294	0.0237	PDE10A: EXP>1.5
CCDC88A	2p16.1	9.65	8.05	0.78	1.3	1.6	0.001008	0.0349	PDE10A: EXP>1.5
NLRP3	1q44	6.2	4.6	1.38	1.1	1.6	0.002086	0.0525	PDE10A: EXP>1.5
DGKI	7q33	2.32	0.73	1.37	1.27	1.6	0.003575	0.0679	PDE10A: EXP>1.5
CLDN5	22q11.21	7.65	6.05	1.52	1.13	1.6	0.003913	0.071	PDE10A: EXP>1.5
DST	6p12.1	10.01	8.41	1.15	1.51	1.6	0.004987	0.0801	PDE10A: EXP>1.5
ADAMTS14	10q22.1	7.46	5.86	1.61	1.21	1.6	0.005987	0.0873	PDE10A: EXP>1.5
CD8A	2p11.2	7.33	5.73	1.69	1.52	1.6	0.0138	0.132	PDE10A: EXP>1.5
SLC2A3	12p13.31	9.71	8.11	1.05	1.87	1.6	0.0139	0.132	PDE10A: EXP>1.5
LY9	1q23.3	4.38	2.78	2.01	1.23	1.6	0.0169	0.146	PDE10A: EXP>1.5
LYZ	12q15	10.56	8.96	2.12	1.03	1.6	0.017	0.146	PDE10A: EXP>1.5
ENPP6	4q35.1	3.57	1.97	2.19	1.11	1.6	0.0214	0.164	PDE10A: EXP>1.5
IL2RB	22q12.3	8.14	6.54	1.8	1.72	1.6	0.0237	0.173	PDE10A: EXP>1.5
TIGIT	3q13.31	4.6	3.01	2.14	1.74	1.6	0.039	0.22	PDE10A: EXP>1.5
RANBP3L	5p13.2	2.9	1.29	2.53	1.14	1.6	0.0393	0.221	PDE10A: EXP>1.5
NTSR1	20q13.33	3.53	1.93	3.06	1.98	1.6	0.109	0.366	PDE10A: EXP>1.5
BMS1P20	22q11.22	12.51	10.91	2.95	2.17	1.6	0.112	0.372	PDE10A: EXP>1.5
HECW2	2q32.3	6.71	5.11	0.84	0.8	1.59	2.521e-05	0.005799	PDE10A: EXP>1.5
RGS17	6q25.2	3.33	1.74	0.86	0.98	1.59	0.0001399	0.0124	PDE10A: EXP>1.5
GNB4	3q26.33	9.88	8.29	0.56	1.21	1.59	0.0004704	0.0223	PDE10A: EXP>1.5
CASS4	20q13.31	5.52	3.93	1.17	0.95	1.59	0.0005084	0.023	PDE10A: EXP>1.5
STAB1	3p21.1	10.61	9.01	1.11	1.11	1.59	0.0008411	0.031	PDE10A: EXP>1.5
HTR7	10q23.31	3.43	1.83	1.46	0.75	1.59	0.001278	0.0401	PDE10A: EXP>1.5
TGFB1I1	16p11.2	9.77	8.19	1.43	1.04	1.59	0.00239	0.0555	PDE10A: EXP>1.5
CD163L1	12p13.31	5.33	3.74	0.93	1.5	1.59	0.003549	0.0677	PDE10A: EXP>1.5
HCN2	19p13.3	4.45	2.86	1.44	1.31	1.59	0.005099	0.0807	PDE10A: EXP>1.5
PRAM1	19p13.2	6.04	4.45	1.57	1.32	1.59	0.007284	0.0951	PDE10A: EXP>1.5
LOC100272216		4.63	3.04	0.96	1.68	1.59	0.007431	0.0956	PDE10A: EXP>1.5
EPB41L3	18p11.31	8.12	6.54	1.46	1.48	1.59	0.008788	0.104	PDE10A: EXP>1.5
P2RY12	3q25.1	3.25	1.66	1.83	1.21	1.59	0.0112	0.119	PDE10A: EXP>1.5
ITIH3	3p21.1	3.77	2.18	2	1.13	1.59	0.015	0.137	PDE10A: EXP>1.5
MYOZ3	5q33.1	4.62	3.03	1.67	1.56	1.59	0.0151	0.138	PDE10A: EXP>1.5
GDNF	5p13.2	2.04	0.44	2.18	0.69	1.59	0.0159	0.141	PDE10A: EXP>1.5
SPESP1	15q23	3.3	1.71	2.13	0.92	1.59	0.0165	0.144	PDE10A: EXP>1.5
PRKCB	16p12.2-p12.1	7.09	5.49	1.42	1.8	1.59	0.017	0.146	PDE10A: EXP>1.5
HS3ST2	16p12.2	4.33	2.74	2.43	1.02	1.59	0.032	0.2	PDE10A: EXP>1.5
LOC283731	15q24.1	3.72	2.13	2.02	2.14	1.59	0.0555	0.263	PDE10A: EXP>1.5
AGAP2	12q14.1	6.13	4.56	1.16	0.94	1.58	0.0005215	0.0235	PDE10A: EXP>1.5
TEK	9p21.2	6.53	4.95	1.19	1.3	1.58	0.002719	0.0596	PDE10A: EXP>1.5
EVI2B	17q11.2	8.66	7.08	1.66	1.15	1.58	0.006616	0.0904	PDE10A: EXP>1.5
SNED1	2q37.3	9.32	7.74	1.51	1.33	1.58	0.006853	0.0918	PDE10A: EXP>1.5
ADCY1	7p12.3	7.17	5.59	1.55	1.33	1.58	0.007304	0.0951	PDE10A: EXP>1.5
EVI2A	17q11.2	7.24	5.67	1.74	1.07	1.58	0.007449	0.0957	PDE10A: EXP>1.5
DDR2	1q23.3	8.37	6.79	1.41	1.78	1.58	0.0172	0.146	PDE10A: EXP>1.5
THEMIS	6q22.33	4.02	2.45	2.09	1.09	1.58	0.0183	0.152	PDE10A: EXP>1.5
P2RY13	3q25.1	5.92	4.35	1.88	1.43	1.58	0.0185	0.153	PDE10A: EXP>1.5
ZPLD1	3q12.3	2.12	0.54	2.29	0.61	1.58	0.0203	0.16	PDE10A: EXP>1.5
NRP2	2q33.3	10.55	8.97	1.78	1.62	1.58	0.0213	0.164	PDE10A: EXP>1.5
2020-03-11	5p15.1	2.11	0.53	2.14	1.5	1.58	0.0306	0.195	PDE10A: EXP>1.5
PLAC9	10q22.3	3.78	2.21	2.23	1.7	1.58	0.0437	0.232	PDE10A: EXP>1.5
ADRA2A	10q25.2	7.98	6.4	1.78	2.16	1.58	0.0478	0.243	PDE10A: EXP>1.5
WSCD2	12q23.3	4.77	3.19	2.59	2.19	1.58	0.0926	0.339	PDE10A: EXP>1.5
SLC24A4	14q32.12	2.36	0.79	0.98	0.67	1.57	3.97e-05	0.006656	PDE10A: EXP>1.5
KDR	4q12	8.82	7.25	1.29	0.51	1.57	0.0003732	0.0199	PDE10A: EXP>1.5
POU3F1	1p34.3	3.35	1.77	1.25	0.85	1.57	0.0006134	0.0259	PDE10A: EXP>1.5
SLCO2A1	3q22.1-q22.2	8.58	7.01	1.21	0.92	1.57	0.0006253	0.0263	PDE10A: EXP>1.5
P2RY14	3q25.1	3.61	2.03	1.55	0.81	1.57	0.002463	0.0567	PDE10A: EXP>1.5
FSCN1	7p22.1	12.41	10.84	1.14	1.54	1.57	0.006277	0.0885	PDE10A: EXP>1.5
CD33	19q13.41	6.11	4.54	1.45	1.39	1.57	0.007354	0.0954	PDE10A: EXP>1.5
ALPK3	15q25.3	7.78	6.2	1.52	1.4	1.57	0.00835	0.102	PDE10A: EXP>1.5
LAX1	1q32.1	4.26	2.68	1.72	1.19	1.57	0.008657	0.104	PDE10A: EXP>1.5
IRS2	13q34	10.34	8.78	1.48	1.48	1.57	0.009861	0.111	PDE10A: EXP>1.5
CPAMD8	19p13.11	10.07	8.5	1.47	1.82	1.57	0.0206	0.161	PDE10A: EXP>1.5
RUNX2	6p21.1	8.11	6.54	1.81	1.86	1.57	0.0327	0.202	PDE10A: EXP>1.5
LRRK2	12q12	6.18	4.61	1.89	1.93	1.57	0.0392	0.221	PDE10A: EXP>1.5
CRISPLD1	8q21.13	8.04	6.47	2	1.86	1.57	0.0413	0.226	PDE10A: EXP>1.5
FAT3	11q14.3	4.09	2.51	1.85	2.35	1.57	0.0645	0.284	PDE10A: EXP>1.5
PCK1	20q13.31	7.12	5.55	2.02	2.51	1.57	0.0835	0.323	PDE10A: EXP>1.5
ELFN2	22q13.1	4.25	2.67	2.68	2.32	1.57	0.108	0.364	PDE10A: EXP>1.5
PDE5A	4q26	7.62	6.06	0.79	0.65	1.56	5.081e-06	0.003472	PDE10A: EXP>1.5
ITGA1	5q11.2	8.57	7.01	0.77	0.73	1.56	9.021e-06	0.004116	PDE10A: EXP>1.5
PTPRB	12q15	7.85	6.29	1.1	0.64	1.56	0.0001087	0.011	PDE10A: EXP>1.5
TIE1	1p34.2	8.64	7.07	1.25	0.76	1.56	0.0004567	0.0219	PDE10A: EXP>1.5
RECK	9p13.3	7.88	6.32	1.29	0.82	1.56	0.0007276	0.0285	PDE10A: EXP>1.5
ABCD2	12q12	2.63	1.07	1.48	0.74	1.56	0.001677	0.0472	PDE10A: EXP>1.5
MS4A14	11q12.2	4.8	3.24	1.3	1.18	1.56	0.002572	0.0578	PDE10A: EXP>1.5
OR51E1	11p15.4	4.15	2.6	1.37	1.15	1.56	0.003101	0.0632	PDE10A: EXP>1.5
HEG1	3q21.2	10.83	9.27	1.04	1.41	1.56	0.003497	0.0674	PDE10A: EXP>1.5
ZNF781	19q13.12	4.61	3.06	1.26	1.46	1.56	0.006214	0.0879	PDE10A: EXP>1.5
SPHK1	17q25.1	7.4	5.84	1.69	1.02	1.56	0.006492	0.0901	PDE10A: EXP>1.5
SNX20	16q12.1	5.84	4.28	1.59	1.24	1.56	0.00729	0.0951	PDE10A: EXP>1.5
PTCHD4	6p12.3	3.42	1.86	1.81	1	1.56	0.008713	0.104	PDE10A: EXP>1.5
EFHD1	2q37.1	9.18	7.62	0.92	1.86	1.56	0.0142	0.133	PDE10A: EXP>1.5
WSCD1	17p13.2	5.5	3.94	1.67	2.06	1.56	0.0393	0.221	PDE10A: EXP>1.5
FLNC	7q32.1	9.67	8.12	2.21	2.68	1.56	0.11	0.368	PDE10A: EXP>1.5
CD93	20p11.21	9.75	8.21	1	0.54	1.55	3.413e-05	0.006195	PDE10A: EXP>1.5
RASSF2	20p13	8.81	7.26	1.12	0.73	1.55	0.0001879	0.014	PDE10A: EXP>1.5
PSD3	8p22	8.71	7.17	1.01	1.13	1.55	0.0009036	0.0324	PDE10A: EXP>1.5
FGFBP2	4p15.32	2.69	1.15	1.57	0.89	1.55	0.003578	0.0679	PDE10A: EXP>1.5
IL10RA	11q23.3	8.69	7.14	1.49	1.13	1.55	0.004458	0.0753	PDE10A: EXP>1.5
LINC00922	16q21	1.97	0.42	1.9	0.5	1.55	0.007675	0.0968	PDE10A: EXP>1.5
WHAMMP3	15q11.2	4.49	2.94	1.42	1.44	1.55	0.008351	0.102	PDE10A: EXP>1.5
DZIP1	13q32.1	8.97	7.42	1.14	1.65	1.55	0.00983	0.11	PDE10A: EXP>1.5
CSF1R	5q32	10.5	8.95	1.66	1.3	1.55	0.0105	0.115	PDE10A: EXP>1.5
TMEM150B	19q13.42	4.27	2.72	1.46	1.51	1.55	0.0106	0.115	PDE10A: EXP>1.5
GRAP2	22q13.1	4.04	2.49	1.88	1.13	1.55	0.013	0.128	PDE10A: EXP>1.5
FCN1	9q34.3	5.92	4.37	2.09	1.14	1.55	0.0215	0.164	PDE10A: EXP>1.5
ALDH1L2	12q23.3	7.92	6.37	1.62	2.03	1.55	0.0375	0.216	PDE10A: EXP>1.5
C7	5p13.1	8.22	6.67	4.32	2.83	1.55	0.267	0.563	PDE10A: EXP>1.5
BCL6B	17p13.1	7.31	5.78	1.2	1	1.54	0.001052	0.0358	PDE10A: EXP>1.5
GIMAP4	7q36.1	8.62	7.08	1.38	0.88	1.54	0.001535	0.0446	PDE10A: EXP>1.5
FBLN5	14q32.12	10.43	8.89	1.24	1.14	1.54	0.002086	0.0525	PDE10A: EXP>1.5
PLXNC1	12q22	7.45	5.91	1.26	1.27	1.54	0.003613	0.0681	PDE10A: EXP>1.5
GNA14	9q21.2	4.88	3.34	1.37	1.27	1.54	0.004806	0.0785	PDE10A: EXP>1.5
BTK	Xq22.1	6.62	5.08	1.39	1.34	1.54	0.006122	0.0876	PDE10A: EXP>1.5
PTGIR	19q13.32	5.49	3.94	1.49	1.47	1.54	0.0107	0.115	PDE10A: EXP>1.5
RBMS3	3p24.1	4.71	3.17	1.45	1.57	1.54	0.0129	0.128	PDE10A: EXP>1.5
SELENOM	22q12.2	9.29	7.76	1.77	1.93	1.54	0.0388	0.22	PDE10A: EXP>1.5
PLAU	10q22.2	9.89	8.35	2.22	1.63	1.54	0.0443	0.234	PDE10A: EXP>1.5
HECW1	7p14.1-p13	4.25	2.71	2.19	1.76	1.54	0.0493	0.246	PDE10A: EXP>1.5
GRIK3	1p34.3	6.54	5	2.91	3.84	1.54	0.25	0.544	PDE10A: EXP>1.5
ADAM6	14q32.33	11.65	10.11	3.58	3.34	1.54	0.251	0.545	PDE10A: EXP>1.5
IGF2	11p15.5	12.55	11.02	3.34	4.34	1.54	0.311	0.608	PDE10A: EXP>1.5
HLX	1q41	7.61	6.08	1.07	0.72	1.53	0.0001503	0.0124	PDE10A: EXP>1.5
MRAS	3q22.3	9.74	8.21	1.15	0.82	1.53	0.000394	0.0205	PDE10A: EXP>1.5
FAM78A	9q34.13	7.41	5.88	1.12	0.93	1.53	0.0005353	0.0238	PDE10A: EXP>1.5
SCD	10q24.31	12	10.48	1.18	1.24	1.53	0.002775	0.0599	PDE10A: EXP>1.5
GPR34	Xp11.4	7.38	5.85	1.42	1.28	1.53	0.005879	0.0867	PDE10A: EXP>1.5
SLC16A2	Xq13.2	9.61	8.09	0.94	1.76	1.53	0.0121	0.124	PDE10A: EXP>1.5
ADRB3	8p11.23	2.2	0.67	1.96	0.93	1.53	0.014	0.133	PDE10A: EXP>1.5
FPR3	19q13.41	8.67	7.14	1.64	1.51	1.53	0.0164	0.144	PDE10A: EXP>1.5
CLEC7A	12p13.2	7.28	5.75	1.85	1.3	1.53	0.0171	0.146	PDE10A: EXP>1.5
SLC2A14	12p13.31	4.79	3.26	1.15	1.85	1.53	0.0182	0.151	PDE10A: EXP>1.5
PID1	2q36.3	5.54	4.02	1.82	1.41	1.53	0.0193	0.156	PDE10A: EXP>1.5
C14ORF132	14q32.2	8.92	7.39	1.15	1.9	1.53	0.0204	0.16	PDE10A: EXP>1.5
ENPP1	6q23.2	7.92	6.39	1.53	1.72	1.53	0.021	0.162	PDE10A: EXP>1.5
PYHIN1	1q23.1	3.8	2.27	2.07	1.34	1.53	0.0269	0.184	PDE10A: EXP>1.5
PTGER2	14q22.1	6.75	5.23	1.7	2.1	1.53	0.0472	0.241	PDE10A: EXP>1.5
NNMT	11q23.2	9.61	8.08	2.3	3.09	1.53	0.156	0.439	PDE10A: EXP>1.5
FGD6	12q22	8.76	7.24	0.52	0.83	1.52	1.568e-05	0.005165	PDE10A: EXP>1.5
RGS5	1q23.3	10.39	8.87	1.1	0.61	1.52	0.0001395	0.0124	PDE10A: EXP>1.5
MAP1B	5q13.2	10.57	9.05	0.81	1.34	1.52	0.001987	0.0517	PDE10A: EXP>1.5
RHOH	4p14	5.17	3.65	1.45	1.34	1.52	0.007658	0.0966	PDE10A: EXP>1.5
EOMES	3p24.1	4.45	2.92	1.96	1.24	1.52	0.0202	0.16	PDE10A: EXP>1.5
PCDHAC1	5q31.3	5.03	3.5	1.53	1.81	1.52	0.0256	0.179	PDE10A: EXP>1.5
CD5	11q12.2	5.66	4.14	2.25	1.35	1.52	0.0376	0.217	PDE10A: EXP>1.5
MAP2	2q34	8.02	6.5	1.54	2.17	1.52	0.0476	0.242	PDE10A: EXP>1.5
SLITRK4	Xq27.3	5.52	4	1.7	2.29	1.52	0.0614	0.277	PDE10A: EXP>1.5
SIX2	2p21	5.74	4.22	2.33	2.06	1.52	0.0778	0.313	PDE10A: EXP>1.5
ZNF114	19q13.33	4.45	2.93	1.74	2.48	1.52	0.0788	0.315	PDE10A: EXP>1.5
FAM126A	7p15.3	8.27	6.76	0.9	0.98	1.51	0.0002827	0.0177	PDE10A: EXP>1.5
ELL2	5q15	8.34	6.83	1.23	1.1	1.51	0.001982	0.0517	PDE10A: EXP>1.5
MEF2C	5q14.3	8.48	6.97	1.33	1.05	1.51	0.002388	0.0555	PDE10A: EXP>1.5
SLCO2B1	11q13.4	10.02	8.51	1.52	1.15	1.51	0.006193	0.0877	PDE10A: EXP>1.5
NEDD4	15q21.3	7.3	5.79	1.16	1.48	1.51	0.006946	0.0923	PDE10A: EXP>1.5
HRC	19q13.33	3.45	1.94	1.99	0.85	1.51	0.0149	0.137	PDE10A: EXP>1.5
TLE4	9q21.31	8.32	6.81	1.8	1.64	1.51	0.0282	0.188	PDE10A: EXP>1.5
SIGLEC8	19q13.41	4.69	3.18	2.13	1.56	1.51	0.0404	0.224	PDE10A: EXP>1.5
GATA2	3q21.3	7.1	5.6	2.09	1.75	1.51	0.0478	0.243	PDE10A: EXP>1.5
INSRR	1q23.1	2.46	0.95	2.36	1.81	1.51	0.0665	0.289	PDE10A: EXP>1.5
MEIS2	15q14	8.7	7.2	2.19	2.32	1.51	0.0905	0.335	PDE10A: EXP>1.5
ST8SIA3	18q21.31	2.51	1	3.35	1.29	1.51	0.124	0.39	PDE10A: EXP>1.5
CT45A1	Xq26.3	2.86	1.35	2.94	2.42	1.51	0.148	0.426	PDE10A: EXP>1.5
IGF2BP1	17q21.32	5.07	3.56	3.41	2.5	1.51	0.189	0.474	PDE10A: EXP>1.5
COMP	19p13.11	7.68	6.16	2.82	4.49	1.51	0.307	0.604	PDE10A: EXP>1.5
CLIC2	Xq28	7.23	5.73	0.94	0.46	1.5	1.973e-05	0.005212	PDE10A: EXP>1.5
AP1S2	Xp22.2	8.97	7.47	1.08	0.71	1.5	0.0001961	0.0143	PDE10A: EXP>1.5
MAP3K5	6q23.3	8.43	6.93	1.13	0.94	1.5	0.0007165	0.0281	PDE10A: EXP>1.5
TMEM204	16p13.3	7.35	5.85	1.36	0.45	1.5	0.00085	0.0311	PDE10A: EXP>1.5
PIK3R5	17p13.1	7.36	5.86	1.19	1.01	1.5	0.001332	0.0411	PDE10A: EXP>1.5
GIMAP5	7q36.1	7.52	6.03	1.34	0.85	1.5	0.001546	0.0448	PDE10A: EXP>1.5
MAFB	20q12	10.49	8.99	1.44	0.96	1.5	0.003206	0.0643	PDE10A: EXP>1.5
DIRAS3	1p31.3	6.73	5.23	1.38	1.05	1.5	0.003215	0.0643	PDE10A: EXP>1.5
IGSF6	16p12.2	6.53	5.04	1.34	1.16	1.5	0.00388	0.0706	PDE10A: EXP>1.5
NIBAN3	19p13.11	2.43	0.93	1.53	0.98	1.5	0.004578	0.0763	PDE10A: EXP>1.5
LIN7A	12q21.31	3.01	1.52	1.57	1.02	1.5	0.005823	0.0861	PDE10A: EXP>1.5
FCRLA	1q23.3	2.66	1.16	1.76	0.66	1.5	0.006726	0.0911	PDE10A: EXP>1.5
CAMK2A	5q32	2.48	0.98	1.67	1.01	1.5	0.007458	0.0957	PDE10A: EXP>1.5
MINAR1	15q25.1	5.9	4.4	1.68	1.27	1.5	0.0123	0.125	PDE10A: EXP>1.5
NELL2	12q12	7.12	5.61	1.43	1.79	1.5	0.0233	0.171	PDE10A: EXP>1.5
RORB	9q21.13	2.73	1.23	1.52	1.83	1.5	0.0287	0.19	PDE10A: EXP>1.5
FER1L4	20q11.22	6.56	5.07	1.93	1.62	1.5	0.0349	0.209	PDE10A: EXP>1.5
FGF11	17p13.1	7.89	6.39	2.21	1.57	1.5	0.0464	0.239	PDE10A: EXP>1.5
BTBD11	12q23.3	6.29	4.79	1.73	2.04	1.5	0.049	0.246	PDE10A: EXP>1.5
SALL4	20q13.2	6.29	4.79	1.7	2.27	1.5	0.0628	0.28	PDE10A: EXP>1.5
CACNA2D1	7q21.11	5.05	3.55	1.39	2.73	1.5	0.092	0.337	PDE10A: EXP>1.5
ZNF699	19p13.2	4.52	3.02	0.88	0.86	1.49	0.0001206	0.0116	PDE10A: EXP>1.5
KIF21B	1q32.1	7.49	6	0.84	0.97	1.49	0.000246	0.0165	PDE10A: EXP>1.5
SIPA1L2	1q42.2	9.25	7.76	1.2	0.95	1.49	0.001154	0.0381	PDE10A: EXP>1.5
LDB2	4p15.32	7.66	6.17	1.34	0.77	1.49	0.001347	0.0413	PDE10A: EXP>1.5
TLR6	4p14	4.54	3.05	1.23	1.21	1.49	0.003384	0.0662	PDE10A: EXP>1.5
EHD2	19q13.33	10.81	9.32	1.51	1.28	1.49	0.009197	0.107	PDE10A: EXP>1.5
NXPH3	17q21.33	5.69	4.2	1.23	1.55	1.49	0.0105	0.115	PDE10A: EXP>1.5
RCAN2	6p12.3	7.76	6.27	1.74	1.31	1.49	0.0158	0.141	PDE10A: EXP>1.5
VASH2	1q32.3	7.36	5.87	1.56	1.67	1.49	0.0224	0.168	PDE10A: EXP>1.5
C1ORF61	1q22	2.23	0.75	2.18	0.99	1.49	0.0277	0.186	PDE10A: EXP>1.5
KHDRBS2	6q11.1	1.71	0.22	2.36	0.36	1.49	0.0292	0.191	PDE10A: EXP>1.5
COLGALT2	1q25.3	5.56	4.07	1.87	1.59	1.49	0.0311	0.197	PDE10A: EXP>1.5
IL33	9p24.1	6.72	5.23	1.85	1.63	1.49	0.0326	0.201	PDE10A: EXP>1.5
CLSTN2	3q23	7.17	5.69	1.79	2.17	1.49	0.0618	0.278	PDE10A: EXP>1.5
NKD2	5p15.33	6.24	4.75	2.42	1.86	1.49	0.0771	0.312	PDE10A: EXP>1.5
HTR6	1p36.13	3.11	1.62	2.36	1.93	1.49	0.0779	0.313	PDE10A: EXP>1.5
SLC14A1	18q12.3	4.21	2.71	2.19	2.14	1.49	0.0802	0.316	PDE10A: EXP>1.5
C2CD4C	19p13.3	4.08	2.59	2.1	2.32	1.49	0.0891	0.333	PDE10A: EXP>1.5
POU2AF1	11q23.1	5.95	4.46	2.66	2.29	1.49	0.123	0.388	PDE10A: EXP>1.5
CT45A2	Xq26.3	2.81	1.31	2.97	2.22	1.49	0.141	0.416	PDE10A: EXP>1.5
MME	3q25.2	6.76	5.26	2.87	2.64	1.49	0.164	0.447	PDE10A: EXP>1.5
LHX1	17q12	6.55	5.06	3.86	3.41	1.49	0.289	0.586	PDE10A: EXP>1.5
FLT1	13q12.3	8.94	7.46	0.66	0.66	1.48	3.082e-06	0.002797	PDE10A: EXP>1.5
PDE2A	11q13.4	6.46	4.97	1.33	0.84	1.48	0.001508	0.044	PDE10A: EXP>1.5
FNIP2	4q32.1	8.31	6.83	0.75	1.29	1.48	0.001784	0.0485	PDE10A: EXP>1.5
NAV1	1q32.1	10.63	9.15	1.32	1.32	1.48	0.006486	0.0901	PDE10A: EXP>1.5
ATP8A1	4p13	7.93	6.44	1.27	1.41	1.48	0.007525	0.0959	PDE10A: EXP>1.5
SKAP2	7p15.2	8.81	7.32	1.32	1.44	1.48	0.009172	0.106	PDE10A: EXP>1.5
EPHB1	3q22.2	7.02	5.54	1.39	1.4	1.48	0.009412	0.108	PDE10A: EXP>1.5
MTUS2	13q12.3	4.04	2.56	1.46	1.42	1.48	0.012	0.124	PDE10A: EXP>1.5
C1QB	1p36.12	12	10.52	1.52	1.44	1.48	0.0136	0.132	PDE10A: EXP>1.5
TNFRSF9	1p36.23	4.61	3.12	1.78	1.16	1.48	0.014	0.133	PDE10A: EXP>1.5
FCRL3	1q23.1	2.79	1.32	1.79	1.24	1.48	0.0167	0.144	PDE10A: EXP>1.5
MAB21L2	4q31.3	2.55	1.07	2.24	0.89	1.48	0.0304	0.195	PDE10A: EXP>1.5
TOX2	20q13.12	7.62	6.14	0.95	2.2	1.48	0.0389	0.22	PDE10A: EXP>1.5
HS3ST4	16p12.1	1.71	0.23	2.49	0.58	1.48	0.0408	0.225	PDE10A: EXP>1.5
SHC2	19p13.3	6.95	5.47	1.82	1.91	1.48	0.0475	0.242	PDE10A: EXP>1.5
IRS4	Xq22.3	3.01	1.53	2.73	1.59	1.48	0.0877	0.331	PDE10A: EXP>1.5
TENM3-AS1	4q34.3	5.19	3.71	1.93	2.42	1.48	0.0902	0.335	PDE10A: EXP>1.5
HBA2	16p13.3	8.85	7.37	2.71	1.69	1.48	0.0912	0.336	PDE10A: EXP>1.5
RERGL	12p12.3	2.27	0.8	3.09	1.25	1.48	0.106	0.361	PDE10A: EXP>1.5
SLIT1	10q24.1	5.48	4	2.9	2.27	1.48	0.142	0.417	PDE10A: EXP>1.5
RASGRP3	2p22.3	7.47	6	0.8	0.72	1.47	2.651e-05	0.005959	PDE10A: EXP>1.5
ZNF366	5q13.2|5q13.2	4.2	2.73	1.01	0.59	1.47	8.811e-05	0.0103	PDE10A: EXP>1.5
THSD1	13q14.3	5.66	4.18	1.09	0.71	1.47	0.0002472	0.0165	PDE10A: EXP>1.5
PAG1	8q21.13	8.05	6.58	1.06	1	1.47	0.0008577	0.0311	PDE10A: EXP>1.5
PLA2G4C	19q13.33	5.72	4.25	0.9	1.28	1.47	0.002294	0.0545	PDE10A: EXP>1.5
HAPLN1	5q14.3	5.88	4.41	0.91	1.32	1.47	0.002811	0.0605	PDE10A: EXP>1.5
ADRA1A	8p21.2	1.59	0.11	1.59	0.23	1.47	0.003028	0.0629	PDE10A: EXP>1.5
PARM1	4q13.3	7.71	6.24	1.32	1.21	1.47	0.005048	0.0803	PDE10A: EXP>1.5
NMUR1	2q37.1	4.3	2.82	1.39	1.37	1.47	0.009131	0.106	PDE10A: EXP>1.5
SHROOM2	Xp22.2	9.22	7.76	0.98	1.6	1.47	0.009769	0.11	PDE10A: EXP>1.5
PROX1	1q32.3	2.96	1.49	1.72	1.15	1.47	0.0126	0.127	PDE10A: EXP>1.5
FADS1	11q12.2	10.4	8.93	0.85	1.77	1.47	0.0144	0.134	PDE10A: EXP>1.5
CPNE8	12q12	6.71	5.24	1.17	1.67	1.47	0.0147	0.136	PDE10A: EXP>1.5
CNN2	19p13.3	11.25	9.78	1.9	1.21	1.47	0.0207	0.161	PDE10A: EXP>1.5
TNIK	3q26.2-q26.31	7.72	6.24	1.61	1.75	1.47	0.0299	0.193	PDE10A: EXP>1.5
PTPRN	2q35	4.02	2.55	2.25	1.13	1.47	0.0371	0.215	PDE10A: EXP>1.5
HSD11B1	1q32.2	5.2	3.73	1.94	1.62	1.47	0.038	0.218	PDE10A: EXP>1.5
PLPPR2	19p13.2	9.95	8.49	0.9	0.94	1.46	0.0002958	0.0182	PDE10A: EXP>1.5
ZNF80	3q13.31	2.27	0.81	1.27	0.67	1.46	0.0008119	0.0304	PDE10A: EXP>1.5
LINC00189	21q21.3	1.63	0.17	1.39	0.28	1.46	0.001175	0.0384	PDE10A: EXP>1.5
CALD1	7q33	12.55	11.09	1.01	1.17	1.46	0.001796	0.0486	PDE10A: EXP>1.5
MYLK	3q21.1	11.39	9.93	1.2	1.26	1.46	0.004614	0.0766	PDE10A: EXP>1.5
CORO6	17q11.2	4.59	3.13	1.33	1.16	1.46	0.004718	0.0778	PDE10A: EXP>1.5
ADAMTSL2	9q34.2	7.04	5.58	1.28	1.36	1.46	0.00737	0.0954	PDE10A: EXP>1.5
PCED1B-AS1	12q13.11	4.39	2.93	1.45	1.27	1.46	0.008668	0.104	PDE10A: EXP>1.5
KLF14	7q32.2	3.04	1.58	1.68	1.55	1.46	0.0239	0.174	PDE10A: EXP>1.5
DCHS2	4q31.3	5.58	4.11	1.52	1.86	1.46	0.0333	0.204	PDE10A: EXP>1.5
KCNA1	12p13.32	2.64	1.19	2.14	1.32	1.46	0.0375	0.216	PDE10A: EXP>1.5
ADAMTS9	3p14.1	9.34	7.89	1.52	1.92	1.46	0.038	0.218	PDE10A: EXP>1.5
GJB2	13q12.11	8.19	6.73	2.84	2.19	1.46	0.137	0.411	PDE10A: EXP>1.5
RPS28	19p13.2	8.17	6.71	2.52	3.57	1.46	0.231	0.523	PDE10A: EXP>1.5
NBPF10	1q21.1	9.26	7.81	0.52	0.72	1.45	5.243e-06	0.003472	PDE10A: EXP>1.5
AFAP1	4p16.1	10.4	8.95	0.63	0.82	1.45	3.359e-05	0.006195	PDE10A: EXP>1.5
MARCKS	6q21	12.12	10.67	0.45	0.89	1.45	5.171e-05	0.007836	PDE10A: EXP>1.5
PPP1R18	6p21.33	10.54	9.09	0.77	0.92	1.45	0.0001633	0.013	PDE10A: EXP>1.5
SEMA3C	7q21.11	9.82	8.37	1.15	1.08	1.45	0.001989	0.0517	PDE10A: EXP>1.5
GIMAP1	7q36.1	5.89	4.44	1.44	0.82	1.45	0.002886	0.0613	PDE10A: EXP>1.5
SLA	8q24.22	7.93	6.48	1.32	1.01	1.45	0.002946	0.0618	PDE10A: EXP>1.5
NCALD	8q22.3	9.85	8.4	1.32	1.1	1.45	0.003838	0.0704	PDE10A: EXP>1.5
APOB	2p24.1	2.31	0.85	1.52	1.13	1.45	0.007785	0.0975	PDE10A: EXP>1.5
LINC00341	14q32.13	5.27	3.82	1.07	1.54	1.45	0.009668	0.11	PDE10A: EXP>1.5
PLEK	2p14	8.71	7.26	1.47	1.31	1.45	0.0107	0.115	PDE10A: EXP>1.5
CHRNA3	15q25.1	3.79	2.34	1.74	1.04	1.45	0.0121	0.124	PDE10A: EXP>1.5
HRH2	5q35.2	5.39	3.93	1.08	1.71	1.45	0.0159	0.141	PDE10A: EXP>1.5
ADCY4	14q12	6.99	5.54	1.11	1.71	1.45	0.0162	0.142	PDE10A: EXP>1.5
CIDEA	18p11.21|18	1.66	0.21	2.36	0.3	1.45	0.0331	0.203	PDE10A: EXP>1.5
CXCR6	3p21.31	5.57	4.12	2.06	1.35	1.45	0.0349	0.209	PDE10A: EXP>1.5
ZNF541	19q13.33	4.73	3.28	1.34	1.96	1.45	0.0353	0.211	PDE10A: EXP>1.5
SEMA5A	5p15.31	8.62	7.17	1.96	1.67	1.45	0.045	0.236	PDE10A: EXP>1.5
DOC2B	17p13.3	6.46	5.02	1.78	2.16	1.45	0.0683	0.293	PDE10A: EXP>1.5
VASH1	14q24.3	9.81	8.37	0.76	0.87	1.44	0.0001151	0.0114	PDE10A: EXP>1.5
C1ORF54	1q21.2	6.39	4.95	0.9	0.94	1.44	0.0003572	0.0196	PDE10A: EXP>1.5
AQP7P1	9q13	2.13	0.69	1.46	0.62	1.44	0.002488	0.057	PDE10A: EXP>1.5
HSD17B6	12q13.3	5.54	4.1	1.31	1.28	1.44	0.006983	0.0924	PDE10A: EXP>1.5
TFEC	7q31.2	6.91	5.46	1.56	1.04	1.44	0.00746	0.0957	PDE10A: EXP>1.5
C5AR1	19q13.32	8.5	7.06	1.4	1.23	1.44	0.007499	0.0958	PDE10A: EXP>1.5
2020-03-03	5q23.2	6.29	4.84	1.1	1.56	1.44	0.0108	0.117	PDE10A: EXP>1.5
SEPTIN3	22q13.2	7.89	6.45	1.17	1.7	1.44	0.0179	0.15	PDE10A: EXP>1.5
SGCA	17q21.33	2.11	0.67	2.13	0.52	1.44	0.0227	0.169	PDE10A: EXP>1.5
NOX4	11q14.3	6.24	4.8	1.78	1.69	1.44	0.0375	0.216	PDE10A: EXP>1.5
CPZ	4p16.1	9.25	7.81	1.74	1.82	1.44	0.0433	0.232	PDE10A: EXP>1.5
ADAMTS18	16q23.1	4.28	2.83	1.91	2.03	1.44	0.0656	0.287	PDE10A: EXP>1.5
DIRAS1	19p13.3	5.01	3.57	2.18	2.15	1.44	0.0917	0.337	PDE10A: EXP>1.5
ZDBF2	2q33.3	6.75	5.31	2.23	2.16	1.44	0.0938	0.341	PDE10A: EXP>1.5
CD2	1p13.1	6.5	5.06	2.48	1.88	1.44	0.0941	0.341	PDE10A: EXP>1.5
SULT1C4	2q12.3	6.41	4.97	1.97	2.42	1.44	0.102	0.354	PDE10A: EXP>1.5
PLIN1	15q26.1	4.76	3.31	2.96	1.69	1.44	0.122	0.387	PDE10A: EXP>1.5
IGDCC3	15q22.31	4.38	2.94	3.88	3.04	1.44	0.282	0.579	PDE10A: EXP>1.5
TAL1	1p33	4.15	2.71	1.4	0.79	1.43	0.002521	0.0571	PDE10A: EXP>1.5
DOCK8	9p24.3	8.68	7.25	1.2	1.25	1.43	0.005024	0.0803	PDE10A: EXP>1.5
LAIR1	19q13.42	8.88	7.45	1.48	1.34	1.43	0.0125	0.127	PDE10A: EXP>1.5
GPRASP1	Xq22.1	6.61	5.18	1.38	1.51	1.43	0.0157	0.14	PDE10A: EXP>1.5
SYNPO2	4q26	8.07	6.64	1.75	1.13	1.43	0.0157	0.14	PDE10A: EXP>1.5
MGARP	4q31.1	4.63	3.2	1.87	0.89	1.43	0.0158	0.141	PDE10A: EXP>1.5
ITGAM	16p11.2	7.8	6.37	1.7	1.23	1.43	0.0164	0.144	PDE10A: EXP>1.5
DUSP1	5q35.1	11.83	10.4	1.8	1.23	1.43	0.0201	0.159	PDE10A: EXP>1.5
EPHA3	3p11.1	4.74	3.31	1.91	1.36	1.43	0.0299	0.193	PDE10A: EXP>1.5
TSHZ3	19q12	7.91	6.48	1.37	1.9	1.43	0.0349	0.209	PDE10A: EXP>1.5
VEGFD	Xp22.2	2.3	0.87	2.32	0.71	1.43	0.0368	0.215	PDE10A: EXP>1.5
EPHB2	1p36.12	10.57	9.14	0.79	2.31	1.43	0.0507	0.249	PDE10A: EXP>1.5
C6	5p13.1	2.59	1.16	2.49	1.05	1.43	0.0575	0.268	PDE10A: EXP>1.5
TIMP4	3p25.2	4.8	3.38	2.33	1.53	1.43	0.0641	0.284	PDE10A: EXP>1.5
ADCY5	3q21.1	8.27	6.83	1.57	2.33	1.43	0.0742	0.306	PDE10A: EXP>1.5
FOXC1	6p25.3	8.69	7.27	2.16	1.99	1.43	0.0804	0.317	PDE10A: EXP>1.5
IL6	7p15.3	5.39	3.96	2.23	2.24	1.43	0.103	0.356	PDE10A: EXP>1.5
SCHIP1	3q25.32-q25.33	8.16	6.74	0.88	0.75	1.42	9.51e-05	0.0103	PDE10A: EXP>1.5
GRIN3A	9q31.1	3.92	2.5	1.3	0.83	1.42	0.001787	0.0485	PDE10A: EXP>1.5
TRIB2	2p24.3	10.37	8.95	1.06	1.15	1.42	0.002339	0.055	PDE10A: EXP>1.5
OR51E2	11p15.4	1.73	0.31	1.57	0.63	1.42	0.004599	0.0766	PDE10A: EXP>1.5
RAB39A	11q22.3	3.7	2.27	1.48	0.93	1.42	0.004992	0.0801	PDE10A: EXP>1.5
MYO1F	19p13.2	8.32	6.89	1.34	1.21	1.42	0.006645	0.0906	PDE10A: EXP>1.5
C3AR1	12p13.31	8.36	6.93	1.53	1.32	1.42	0.0137	0.132	PDE10A: EXP>1.5
USHBP1	19p13.11	5	3.57	1.66	1.18	1.42	0.0142	0.134	PDE10A: EXP>1.5
CD300LF	17q25.1	5.14	3.72	1.7	1.23	1.42	0.0168	0.145	PDE10A: EXP>1.5
SMAD9	13q13.3	5.47	4.04	1.63	1.62	1.42	0.0293	0.191	PDE10A: EXP>1.5
OSBPL6	2q31.2	4.53	3.11	1.61	1.79	1.42	0.038	0.218	PDE10A: EXP>1.5
CACNA1H	16p13.3	6.82	5.41	2.24	1.22	1.42	0.0457	0.237	PDE10A: EXP>1.5
GNG4	1q42.3	6.9	5.48	1.99	1.97	1.42	0.0698	0.296	PDE10A: EXP>1.5
THBS4	5q14.1	8.39	6.97	2.51	1.37	1.42	0.0719	0.3	PDE10A: EXP>1.5
CD3E	11q23.3	6.99	5.57	2.33	1.76	1.42	0.0789	0.315	PDE10A: EXP>1.5
MAGEC2	Xq27.2	2.86	1.44	4.12	3.26	1.42	0.32	0.615	PDE10A: EXP>1.5
GPR4	19q13.32	6.93	5.52	0.86	0.38	1.41	1.433e-05	0.004998	PDE10A: EXP>1.5
TM6SF1	15q25.2	6.71	5.3	0.77	0.99	1.41	0.0003871	0.0203	PDE10A: EXP>1.5
S1PR1	1p21.2	8.21	6.8	1.06	0.91	1.41	0.0008192	0.0305	PDE10A: EXP>1.5
CSGALNACT1	8p21.3	7	5.59	1.19	0.73	1.41	0.0008286	0.0308	PDE10A: EXP>1.5
SLFN12L	17q12	3.54	2.13	1.24	1.29	1.41	0.007051	0.0929	PDE10A: EXP>1.5
KIAA0513	16q24.1	7	5.59	1.47	1.08	1.41	0.007152	0.0941	PDE10A: EXP>1.5
CLEC2B	12p13.31	7.23	5.82	1.57	1	1.41	0.008309	0.101	PDE10A: EXP>1.5
CD226	18q22.2	3.74	2.33	1.54	1.09	1.41	0.009236	0.107	PDE10A: EXP>1.5
LY96	8q21.11	6.09	4.68	1.78	1	1.41	0.0152	0.138	PDE10A: EXP>1.5
PCDHA2	5q31.3	4.77	3.36	1.29	1.66	1.41	0.0207	0.161	PDE10A: EXP>1.5
IGDCC4	15q22.31	6.83	5.42	1.91	1.52	1.41	0.0396	0.222	PDE10A: EXP>1.5
KCNQ1OT1	11p15.5	9.06	7.65	1.43	1.98	1.41	0.0451	0.236	PDE10A: EXP>1.5
MAGEA4	Xq28	4.11	2.7	4.18	3.17	1.41	0.321	0.615	PDE10A: EXP>1.5
STARD8	Xq13.1	7.43	6.03	1.02	0.68	1.4	0.0002239	0.0154	PDE10A: EXP>1.5
KANK2	19p13.2	11.4	10	0.97	0.92	1.4	0.0005621	0.0245	PDE10A: EXP>1.5
DIPK2B	Xp11.3	7.67	6.27	1.21	0.42	1.4	0.0005649	0.0246	PDE10A: EXP>1.5
MGAT4A	2q11.2	9.88	8.48	0.83	1.06	1.4	0.0008526	0.0311	PDE10A: EXP>1.5
PDE4D	5q11.2-q12.1	8.13	6.73	1.15	1.2	1.4	0.00442	0.0752	PDE10A: EXP>1.5
FAM241A	4q25	6.78	5.38	1.23	1.2	1.4	0.005263	0.0818	PDE10A: EXP>1.5
SCARF2	22q11.21	9.63	8.24	1.51	1.19	1.4	0.0112	0.119	PDE10A: EXP>1.5
ITGAD	16p11.2	2.38	0.98	1.77	0.85	1.4	0.0127	0.127	PDE10A: EXP>1.5
C1QA	1p36.12	11.15	9.76	1.39	1.42	1.4	0.0145	0.135	PDE10A: EXP>1.5
TMEM71	8q24.22	4.76	3.36	1.89	0.97	1.4	0.0197	0.158	PDE10A: EXP>1.5
SYT7	11q12.2	8.13	6.73	1.54	1.65	1.4	0.0289	0.19	PDE10A: EXP>1.5
TMEM156	4p14	3.14	1.74	1.92	1.25	1.4	0.0301	0.194	PDE10A: EXP>1.5
SPIB	19q13.33	3.8	2.4	1.63	1.6	1.4	0.0306	0.195	PDE10A: EXP>1.5
PHEX	Xp22.11	3.27	1.87	1.98	1.35	1.4	0.0363	0.214	PDE10A: EXP>1.5
CAMK2N1	1p36.12	8.64	7.24	1.47	1.87	1.4	0.0398	0.223	PDE10A: EXP>1.5
SLC35F1	6q22.2-q22.31	3.89	2.48	1.31	2.06	1.4	0.0478	0.243	PDE10A: EXP>1.5
PBX3	9q33.3	8.26	6.87	2.04	1.71	1.4	0.0596	0.272	PDE10A: EXP>1.5
NGF	1p13.2	4.77	3.37	1.85	2	1.4	0.0681	0.292	PDE10A: EXP>1.5
TMSB15A	Xq22.1	5.67	4.27	2.13	2.53	1.4	0.129	0.399	PDE10A: EXP>1.5
GIPC3	19p13.3	6.45	5.06	1.12	0.51	1.39	0.0003068	0.0184	PDE10A: EXP>1.5
CD200R1	3q13.2	5	3.61	1.35	0.66	1.39	0.002046	0.0522	PDE10A: EXP>1.5
PLD1	3q26.31	8.27	6.88	1.38	0.62	1.39	0.002164	0.0533	PDE10A: EXP>1.5
CGNL1	15q21.3	8.84	7.45	1.18	0.99	1.39	0.002286	0.0545	PDE10A: EXP>1.5
RTL3	Xq21.1	1.59	0.2	1.71	0.49	1.39	0.007998	0.0993	PDE10A: EXP>1.5
SATB2	2q33.1	5.09	3.7	1.33	1.31	1.39	0.0105	0.115	PDE10A: EXP>1.5
LIPG	18q21.1	6.41	5.02	1.69	1.5	1.39	0.0293	0.191	PDE10A: EXP>1.5
RGS2	1q31.2	8.62	7.23	1.24	1.92	1.39	0.0366	0.214	PDE10A: EXP>1.5
LBP	20q11.23	2.47	1.08	1.85	1.48	1.39	0.0367	0.214	PDE10A: EXP>1.5
ATP8A2	13q12.13	3.58	2.19	1.89	1.72	1.39	0.0524	0.254	PDE10A: EXP>1.5
GRP	18q21.32	2.21	0.81	2.52	0.81	1.39	0.0587	0.27	PDE10A: EXP>1.5
CHRM3	1q43	5.6	4.21	1.54	2.22	1.39	0.0713	0.298	PDE10A: EXP>1.5
RHBDL3	17q11.2	4.7	3.31	1.64	2.21	1.39	0.0756	0.309	PDE10A: EXP>1.5
CSMD1	8p23.2	2.37	0.97	2.49	1.52	1.39	0.0825	0.321	PDE10A: EXP>1.5
RADX	Xq22.3	3.71	2.31	1.62	2.6	1.39	0.111	0.37	PDE10A: EXP>1.5
CA10	17q21.33-q22	2.01	0.62	2.89	1.58	1.39	0.122	0.388	PDE10A: EXP>1.5
RARRES1	3q25.32	9.43	8.04	2.52	2.76	1.39	0.18	0.465	PDE10A: EXP>1.5
CT45A5	Xq26.3	2.87	1.49	3.04	2.51	1.39	0.198	0.485	PDE10A: EXP>1.5
NKX2-5	5q35.1	3.32	1.92	3.04	2.95	1.39	0.23	0.521	PDE10A: EXP>1.5
KATNAL1	13q12.3	7.86	6.47	0.64	1.02	1.38	0.0004283	0.0212	PDE10A: EXP>1.5
PRKAR2B	7q22.3	8.97	7.59	1.08	1.14	1.38	0.003053	0.0631	PDE10A: EXP>1.5
RCBTB2	13q14.2	8.77	7.38	0.73	1.47	1.38	0.006818	0.0915	PDE10A: EXP>1.5
FPR2	19q13.41	3.81	2.44	1.41	1.16	1.38	0.008641	0.104	PDE10A: EXP>1.5
RASAL3	19p13.12	6.66	5.28	1.45	1.32	1.38	0.0138	0.132	PDE10A: EXP>1.5
GPR21	9q33.2	2.41	1.03	1.81	0.73	1.38	0.014	0.133	PDE10A: EXP>1.5
SLC25A53	Xq22.2	4.86	3.47	1.33	1.45	1.38	0.0151	0.138	PDE10A: EXP>1.5
GPR65	14q31.3	6.06	4.68	1.52	1.35	1.38	0.0169	0.146	PDE10A: EXP>1.5
AASS	7q31.32	7.68	6.3	1.28	1.59	1.38	0.0197	0.158	PDE10A: EXP>1.5
CYP7B1	8q12.3	5.35	3.97	1.02	1.74	1.38	0.0215	0.164	PDE10A: EXP>1.5
CFH	1q31.3	10.08	8.69	1.69	1.47	1.38	0.0291	0.19	PDE10A: EXP>1.5
PTGS2	1q31.1	6.55	5.17	1.9	1.52	1.38	0.0434	0.232	PDE10A: EXP>1.5
TCF7L1	2p11.2	9.68	8.29	1.8	1.75	1.38	0.0495	0.247	PDE10A: EXP>1.5
C1S	12p13.31	11.97	10.59	1.86	1.92	1.38	0.0658	0.287	PDE10A: EXP>1.5
THSD7B	2q22.1	4.91	3.53	2.03	2.08	1.38	0.0887	0.332	PDE10A: EXP>1.5
RBP4	10q23.33	6.29	4.91	1.96	2.25	1.38	0.0986	0.349	PDE10A: EXP>1.5
SILC1	2p25.2	2.92	1.53	2.29	2.11	1.38	0.108	0.365	PDE10A: EXP>1.5
HAPLN4	19p13.11	5.55	4.17	2.22	2.29	1.38	0.12	0.384	PDE10A: EXP>1.5
FAM102B	1p13.3	8.9	7.53	0.69	0.93	1.37	0.0002381	0.0162	PDE10A: EXP>1.5
ATP10D	4p12	8.53	7.17	0.82	0.98	1.37	0.0005911	0.0252	PDE10A: EXP>1.5
ASGR1	17p13.1	4.22	2.85	0.62	1.17	1.37	0.0014	0.0423	PDE10A: EXP>1.5
ATP2A3	17p13.2	8.42	7.04	1.16	0.91	1.37	0.001703	0.0476	PDE10A: EXP>1.5
INHBA-AS1	7p14.1	2.08	0.71	1.29	0.81	1.37	0.002326	0.0548	PDE10A: EXP>1.5
MGC12916	17p12	2.8	1.43	1.25	1.01	1.37	0.003594	0.068	PDE10A: EXP>1.5
STX2	12q24.33	7.88	6.51	0.88	1.28	1.37	0.003885	0.0706	PDE10A: EXP>1.5
TCN2	22q12.2	9.77	8.4	1.28	1.1	1.37	0.005297	0.0822	PDE10A: EXP>1.5
ADGRE2	19p13.12	6.75	5.38	1.36	1.37	1.37	0.0139	0.133	PDE10A: EXP>1.5
PNPLA3	22q13.31	5.29	3.93	1.24	1.82	1.37	0.0324	0.201	PDE10A: EXP>1.5
FPR1	19q13.41	6.99	5.62	1.85	1.45	1.37	0.037	0.215	PDE10A: EXP>1.5
TAGLN	11q23.3	11.79	10.42	2.05	1.18	1.37	0.0385	0.22	PDE10A: EXP>1.5
NCF1C	7q11.23	5.11	3.74	1.68	1.7	1.37	0.0429	0.23	PDE10A: EXP>1.5
USP32P2	17p11.2	4.51	3.14	1.91	1.97	1.37	0.0747	0.307	PDE10A: EXP>1.5
PROK1	1p13.3	3	1.63	3.2	0.75	1.37	0.128	0.396	PDE10A: EXP>1.5
KRT6B	12q13.13	3.89	2.52	3.18	1.74	1.37	0.163	0.446	PDE10A: EXP>1.5
DSCR8	21q22.13	2.77	1.4	2.96	2.71	1.37	0.212	0.501	PDE10A: EXP>1.5
SH2B3	12q24.12	9.85	8.48	0.78	0.67	1.36	3.54e-05	0.00633	PDE10A: EXP>1.5
NKAPL	6p22.1	2.29	0.93	1.01	0.73	1.36	0.0003661	0.0197	PDE10A: EXP>1.5
ABCB4	7q21.12	3.7	2.34	1.43	1.05	1.36	0.00773	0.0972	PDE10A: EXP>1.5
SNX29P2	16p11.2	4.66	3.3	0.95	1.58	1.36	0.0142	0.133	PDE10A: EXP>1.5
CD40LG	Xq26.3	2.97	1.61	1.75	1.11	1.36	0.0205	0.16	PDE10A: EXP>1.5
CCDC144NL	17p11.2	1.85	0.5	2	1.18	1.36	0.0361	0.213	PDE10A: EXP>1.5
CCR5	3p21.31	6.38	5.02	1.98	1.29	1.36	0.0386	0.22	PDE10A: EXP>1.5
CLEC4E	12p13.31	4.84	3.48	2.07	1.52	1.36	0.057	0.267	PDE10A: EXP>1.5
PDZD4	Xq28	5.94	4.59	1.73	2.38	1.36	0.103	0.356	PDE10A: EXP>1.5
JPH4	14q11.2	6.53	5.17	2.41	1.93	1.36	0.11	0.367	PDE10A: EXP>1.5
ZNF423	16q12.1	9.35	7.98	1.44	2.67	1.36	0.117	0.38	PDE10A: EXP>1.5
RELN	7q22.1	5.65	4.29	2.78	2.22	1.36	0.163	0.446	PDE10A: EXP>1.5
POU2F2	19q13.2	7.24	5.89	0.87	1.05	1.35	0.001247	0.0395	PDE10A: EXP>1.5
NES	1q23.1	9.99	8.64	0.86	1.07	1.35	0.001367	0.0416	PDE10A: EXP>1.5
TNFRSF1B	1p36.22	9.52	8.16	1.19	1.1	1.35	0.004461	0.0753	PDE10A: EXP>1.5
TMOD2	15q21.2	7.48	6.13	0.99	1.48	1.35	0.0113	0.119	PDE10A: EXP>1.5
BMERB1	16p13.11	8.02	6.66	1.33	1.56	1.35	0.0222	0.166	PDE10A: EXP>1.5
TUBB2A	6p25.2	9.34	7.99	1.44	1.61	1.35	0.0283	0.188	PDE10A: EXP>1.5
TLL2	10q24.1	4.14	2.78	1.68	1.4	1.35	0.0285	0.189	PDE10A: EXP>1.5
NEXMIF	Xq13.3	4.23	2.88	1.83	1.24	1.35	0.0296	0.192	PDE10A: EXP>1.5
TNFRSF17	16p13.13	2.77	1.42	1.9	1.18	1.35	0.031	0.196	PDE10A: EXP>1.5
FOXL1	16q24.1	2.97	1.62	1.91	1.22	1.35	0.0335	0.205	PDE10A: EXP>1.5
FCGR3B	1q23.3	3.95	2.6	1.88	1.4	1.35	0.0389	0.22	PDE10A: EXP>1.5
ANO5	11p14.3	4.65	3.3	1.35	1.96	1.35	0.0489	0.246	PDE10A: EXP>1.5
NFASC	1q32.1	7.54	6.19	2.02	1.57	1.35	0.0579	0.268	PDE10A: EXP>1.5
CASC15	6p22.3	4.16	2.81	1.55	1.97	1.35	0.0579	0.268	PDE10A: EXP>1.5
BEND4	4p13	3.24	1.89	1.93	1.77	1.35	0.0638	0.283	PDE10A: EXP>1.5
NKAIN3-IT1	8q12.3	2.1	0.75	2.03	1.74	1.35	0.0685	0.293	PDE10A: EXP>1.5
GZMA	5q11.2	5.56	4.21	2.17	1.79	1.35	0.0825	0.321	PDE10A: EXP>1.5
HOXC13	12q13.13	2.03	0.67	3.18	0.78	1.35	0.131	0.401	PDE10A: EXP>1.5
OSR1	2p24.1	5.98	4.62	1.87	2.82	1.35	0.156	0.438	PDE10A: EXP>1.5
CDK5R1	17q11.2	6.57	5.23	0.75	1.08	1.34	0.001178	0.0384	PDE10A: EXP>1.5
RIMS1	6q13	1.99	0.64	1.38	0.89	1.34	0.004831	0.0786	PDE10A: EXP>1.5
SAMSN1	21q11.2	7.05	5.71	1.36	1.31	1.34	0.0134	0.131	PDE10A: EXP>1.5
HSPA7	1q23.3	6.51	5.17	1.35	1.34	1.34	0.0148	0.136	PDE10A: EXP>1.5
NR2F1-AS1	5q15	6.59	5.25	1.2	1.48	1.34	0.0158	0.141	PDE10A: EXP>1.5
PSTPIP1	15q24.3	5.83	4.49	1.19	1.58	1.34	0.0206	0.161	PDE10A: EXP>1.5
SIGLEC1	20p13	9.37	8.03	1.59	1.31	1.34	0.022	0.166	PDE10A: EXP>1.5
IGFBP6	12q13.13	8.03	6.69	1.19	1.61	1.34	0.0221	0.166	PDE10A: EXP>1.5
CEACAM21	19q13.2	3.52	2.18	1.82	1.19	1.34	0.0287	0.19	PDE10A: EXP>1.5
SIGLEC9	19q13.41	5.73	4.38	1.65	1.42	1.34	0.0288	0.19	PDE10A: EXP>1.5
CYP19A1	15q21.2	3.16	1.82	2	0.95	1.34	0.0318	0.199	PDE10A: EXP>1.5
MAN1A1	6q22.31	9.08	7.75	1.92	1.21	1.34	0.0349	0.209	PDE10A: EXP>1.5
NNAT	20q11.23	4.17	2.83	2.05	1.06	1.34	0.0375	0.216	PDE10A: EXP>1.5
SCARA5	8p21.1	2.94	1.6	1.71	1.83	1.34	0.0572	0.267	PDE10A: EXP>1.5
DRD1	5q35.2	2.14	0.8	2.02	1.57	1.34	0.0584	0.27	PDE10A: EXP>1.5
LCNL1	9q34.3	3.67	2.33	1.85	1.96	1.34	0.0764	0.31	PDE10A: EXP>1.5
MMP9	20q13.12	9.32	7.98	2.31	1.54	1.34	0.0802	0.316	PDE10A: EXP>1.5
GABRQ	Xq28	2.83	1.5	2.41	1.47	1.34	0.0854	0.325	PDE10A: EXP>1.5
FBLN7	2q13-q14.1	6	4.66	1.97	2.31	1.34	0.115	0.376	PDE10A: EXP>1.5
CYP21A2	6p21.33	4.98	3.64	2.44	2.09	1.34	0.129	0.399	PDE10A: EXP>1.5
ADGRF5	6p12.3	8.41	7.08	0.85	0.56	1.33	4.757e-05	0.007591	PDE10A: EXP>1.5
CDH5	16q21	8.89	7.56	0.98	0.37	1.33	0.0001106	0.0111	PDE10A: EXP>1.5
TMEM236	10p12.33	2.59	1.26	0.98	1.08	1.33	0.002312	0.0546	PDE10A: EXP>1.5
ERG	21q22.2	7.52	6.19	1.31	0.88	1.33	0.003863	0.0706	PDE10A: EXP>1.5
ARHGEF26	3q25.2	7.23	5.9	1.32	1.06	1.33	0.00644	0.0898	PDE10A: EXP>1.5
HTR2A	13q14.2	2.01	0.68	1.35	1.03	1.33	0.006573	0.0904	PDE10A: EXP>1.5
SIGLEC17P	19q13.41	3.17	1.84	1.45	1.35	1.33	0.0187	0.153	PDE10A: EXP>1.5
LOC93429	19q13.32	2	0.68	1.76	0.94	1.33	0.019	0.155	PDE10A: EXP>1.5
FZD7	2q33.1	10.09	8.76	1.46	1.4	1.33	0.021	0.163	PDE10A: EXP>1.5
HTRA1	10q26.13	11.24	9.91	1.41	1.44	1.33	0.0213	0.164	PDE10A: EXP>1.5
SERPINE2	2q36.1	10.04	8.71	1.69	1.53	1.33	0.0378	0.217	PDE10A: EXP>1.5
GPNMB	7p15.3	11.43	10.09	1.67	1.64	1.33	0.0435	0.232	PDE10A: EXP>1.5
IL1RL1	2q12.1	2.7	1.37	2.2	1.02	1.33	0.0496	0.247	PDE10A: EXP>1.5
CD300LG	17q21.31	2.94	1.61	2.25	1.02	1.33	0.0525	0.254	PDE10A: EXP>1.5
CD3G	11q23.3	4.31	2.98	2.19	1.52	1.33	0.0712	0.298	PDE10A: EXP>1.5
DPYSL4	10q26.3	5.02	3.69	1.93	1.96	1.33	0.0822	0.32	PDE10A: EXP>1.5
HSPB7	1p36.13	6.56	5.23	1.76	2.2	1.33	0.0932	0.34	PDE10A: EXP>1.5
PCDHA13	5q31.3	3.48	2.16	2.11	2.34	1.33	0.13	0.399	PDE10A: EXP>1.5
WFIKKN2	17q21.33	4.2	2.87	2.53	2.21	1.33	0.149	0.428	PDE10A: EXP>1.5
FLJ16779	20q13.33	3.39	2.05	2.61	3.16	1.33	0.24	0.532	PDE10A: EXP>1.5
TSKU	11q13.5	10.52	9.19	0.77	0.81	1.32	0.0001736	0.0136	PDE10A: EXP>1.5
LRRC8C	1p22.2	8.57	7.25	0.84	0.8	1.32	0.0002414	0.0164	PDE10A: EXP>1.5
GALNT10	5q33.2	10.04	8.71	0.94	0.89	1.32	0.0007738	0.0292	PDE10A: EXP>1.5
PRKACB	1p31.1	9.41	8.08	0.65	1.07	1.32	0.0009792	0.0344	PDE10A: EXP>1.5
SMPDL3A	6q22.31	6.61	5.29	0.91	1.01	1.32	0.001311	0.0406	PDE10A: EXP>1.5
PALLD	4q32.3	11.43	10.11	0.97	1.04	1.32	0.002002	0.0519	PDE10A: EXP>1.5
NOTCH3	19p13.12	13.44	12.13	0.97	1.06	1.32	0.002247	0.0544	PDE10A: EXP>1.5
CD4	12p13.31	10.72	9.4	0.83	1.18	1.32	0.002897	0.0613	PDE10A: EXP>1.5
ZNF286B	17p11.2	5.57	4.25	1.12	1.27	1.32	0.008141	0.1	PDE10A: EXP>1.5
FCGR2A	1q23.3	9.84	8.52	1.24	1.28	1.32	0.0109	0.117	PDE10A: EXP>1.5
CYGB	17q25.1	7.52	6.2	1.6	1.16	1.32	0.0184	0.152	PDE10A: EXP>1.5
FCGR3A	1q23.3	10.13	8.81	1.47	1.32	1.32	0.0193	0.156	PDE10A: EXP>1.5
TAC3	12q13.3	1.69	0.37	1.89	0.51	1.32	0.0193	0.156	PDE10A: EXP>1.5
KCNJ8	12p12.1	8.21	6.89	1.36	1.52	1.32	0.0238	0.173	PDE10A: EXP>1.5
ANKRD44	2q33.1	5.98	4.66	1.24	1.8	1.32	0.0373	0.216	PDE10A: EXP>1.5
TRAT1	3q13.13	3.56	2.24	2.07	1.06	1.32	0.0423	0.229	PDE10A: EXP>1.5
CCL5	17q12	8.71	7.39	2	1.97	1.32	0.0907	0.335	PDE10A: EXP>1.5
DENND5B	12p11.21	8.69	7.38	1.05	0.87	1.31	0.001262	0.0398	PDE10A: EXP>1.5
TMEM233	12q24.23	3.18	1.87	1.26	0.9	1.31	0.003767	0.0698	PDE10A: EXP>1.5
PIK3AP1	10q24.1	8.84	7.53	1.23	1.04	1.31	0.005177	0.0812	PDE10A: EXP>1.5
NFAM1	22q13.2	7.65	6.33	1.14	1.26	1.31	0.008277	0.101	PDE10A: EXP>1.5
SIGLEC5	19q13.41	4.84	3.54	1.6	1.1	1.31	0.0176	0.148	PDE10A: EXP>1.5
LAPTM5	1p35.2	12.08	10.77	1.45	1.38	1.31	0.0212	0.163	PDE10A: EXP>1.5
APBB1IP	10p12.1	7.81	6.5	1.7	1.32	1.31	0.0308	0.196	PDE10A: EXP>1.5
FCGR1A	1q21.2	6.93	5.63	1.5	1.64	1.31	0.0383	0.219	PDE10A: EXP>1.5
CRTAM	11q24.1	3.78	2.48	1.76	1.55	1.31	0.0463	0.239	PDE10A: EXP>1.5
C10ORF82	10q25.3	4.88	3.58	2.26	1.64	1.31	0.09	0.335	PDE10A: EXP>1.5
KRT6C	12q13.13	2.89	1.58	2.46	1.58	1.31	0.103	0.356	PDE10A: EXP>1.5
SCUBE2	11p15.4	6.74	5.43	2.1	2.56	1.31	0.157	0.439	PDE10A: EXP>1.5
LIN28B	6q16.3-q21	4.24	2.93	3.88	3.39	1.31	0.35	0.628	PDE10A: EXP>1.5
PKD2	4q22.1	9.44	8.14	0.7	0.88	1.3	0.0002727	0.0173	PDE10A: EXP>1.5
SLC7A7	14q11.2	8.84	7.54	0.99	1.09	1.3	0.003092	0.0632	PDE10A: EXP>1.5
SLC43A1	11q12.1	7.71	6.41	1.02	1.21	1.3	0.005706	0.0855	PDE10A: EXP>1.5
CD37	19q13.33	8.69	7.39	1.29	1.03	1.3	0.006642	0.0906	PDE10A: EXP>1.5
SYDE1	19p13.12	9.3	8.01	1.43	0.9	1.3	0.007524	0.0959	PDE10A: EXP>1.5
NOVA2	19q13.32	5.29	3.98	1.33	1.2	1.3	0.0112	0.119	PDE10A: EXP>1.5
CCN1	1p22.3	11.54	10.25	1.69	0.81	1.3	0.0154	0.139	PDE10A: EXP>1.5
FCGR1CP	1q21.1	4.81	3.51	1.49	1.32	1.3	0.021	0.162	PDE10A: EXP>1.5
SLC1A7	1p32.3	2.58	1.28	1.77	1.07	1.3	0.0254	0.179	PDE10A: EXP>1.5
PHF2P1	13q12.11	1.54	0.24	1.95	0.71	1.3	0.0269	0.184	PDE10A: EXP>1.5
FADS2	11q12.2	11.85	10.55	1.19	1.67	1.3	0.0296	0.192	PDE10A: EXP>1.5
CDK6	7q21.2	9.62	8.32	1.4	1.65	1.3	0.0356	0.212	PDE10A: EXP>1.5
AMZ1	7p22.3	4.08	2.79	1.69	1.4	1.3	0.0356	0.212	PDE10A: EXP>1.5
LILRB4	19q13.42	8.01	6.71	1.71	1.42	1.3	0.0366	0.214	PDE10A: EXP>1.5
TDO2	4q32.1	5.54	4.24	2.16	0.91	1.3	0.0458	0.237	PDE10A: EXP>1.5
ARHGAP15	2q22.2-q22.3	5.45	4.15	1.83	1.48	1.3	0.0477	0.243	PDE10A: EXP>1.5
CHRDL2	11q13.4	2.97	1.67	2.05	1.25	1.3	0.0519	0.253	PDE10A: EXP>1.5
EGF	4q25	3.2	1.9	2.4	1.07	1.3	0.0743	0.306	PDE10A: EXP>1.5
PRSS35	6q14.2	3.91	2.6	2.08	1.74	1.3	0.083	0.322	PDE10A: EXP>1.5
RTL1	14q32.2	1.97	0.67	2.13	1.78	1.3	0.0898	0.334	PDE10A: EXP>1.5
HBB	11p15.4	8.56	7.26	2.6	1.41	1.3	0.108	0.365	PDE10A: EXP>1.5
HOXB3	17q21.32	9.59	8.29	1.46	2.46	1.3	0.112	0.372	PDE10A: EXP>1.5
FOXB1	15q22.2	2.2	0.9	2.84	1.37	1.3	0.131	0.401	PDE10A: EXP>1.5
FKBP14	7p14.3	7.74	6.44	1	0.58	1.29	0.0003005	0.0183	PDE10A: EXP>1.5
2020-03-01	4q32.2-q32.3	6.67	5.38	0.87	0.77	1.29	0.0003042	0.0184	PDE10A: EXP>1.5
PECAM1	17q23.3	8.58	7.29	1.06	0.51	1.29	0.0004455	0.0216	PDE10A: EXP>1.5
RIMBP3	22q11.21	4.33	3.04	1.23	0.65	1.29	0.002006	0.0519	PDE10A: EXP>1.5
TGFB1	19q13.2	10.73	9.44	1.09	1.02	1.29	0.003266	0.0646	PDE10A: EXP>1.5
MAPRE2	18q12.1-q12.2	9.39	8.1	0.69	1.25	1.29	0.003816	0.0702	PDE10A: EXP>1.5
CCDC7	10p11.22	2.92	1.63	1.38	1.02	1.29	0.008797	0.104	PDE10A: EXP>1.5
CALCRL	2q32.1	8.03	6.75	1.34	1.07	1.29	0.009235	0.107	PDE10A: EXP>1.5
RGPD1	2p11.2	7.54	6.25	1.5	0.94	1.29	0.0109	0.117	PDE10A: EXP>1.5
NLGN2	17p13.1	10.73	9.44	0.83	1.49	1.29	0.0126	0.127	PDE10A: EXP>1.5
DCLK3	3p22.2	2.97	1.68	1.21	1.31	1.29	0.0129	0.128	PDE10A: EXP>1.5
NPAS4	11q13.2	1.98	0.69	1.7	0.79	1.29	0.0158	0.141	PDE10A: EXP>1.5
PLK2	5q11.2	9.51	8.22	1.4	1.32	1.29	0.0191	0.155	PDE10A: EXP>1.5
MICAL2	11p15.3	10.56	9.27	1.62	1.12	1.29	0.0205	0.161	PDE10A: EXP>1.5
RFTN2	2q33.1	5.73	4.44	1.59	1.17	1.29	0.0207	0.161	PDE10A: EXP>1.5
GOLGA7B	10q24.2	4.52	3.23	1.44	1.33	1.29	0.0209	0.162	PDE10A: EXP>1.5
RGS16	1q25.3	8.43	7.14	1.66	1.11	1.29	0.0215	0.164	PDE10A: EXP>1.5
RGPD5	2q13	5.32	4.03	1.13	1.62	1.29	0.0251	0.178	PDE10A: EXP>1.5
MS4A2	11q12.1	1.99	0.7	2.06	0.66	1.29	0.0343	0.207	PDE10A: EXP>1.5
LPA	6q25.3-q26	2.32	1.03	1.67	1.43	1.29	0.0369	0.215	PDE10A: EXP>1.5
INSYN2B	5q35.1	2.73	1.44	1.28	1.85	1.29	0.047	0.241	PDE10A: EXP>1.5
S1PR3	9q22.1	9.19	7.9	1.2	2.25	1.29	0.0798	0.315	PDE10A: EXP>1.5
CBARP	19p13.3	4.31	3.02	1.85	2.01	1.29	0.0916	0.337	PDE10A: EXP>1.5
TSPEAR	21q22.3	3.36	2.07	2.09	2.2	1.29	0.125	0.392	PDE10A: EXP>1.5
RFPL1S	22q12.2	4.47	3.18	2.2	2.4	1.29	0.155	0.436	PDE10A: EXP>1.5
PLXND1	3q22.1	11.69	10.41	0.96	0.91	1.28	0.001238	0.0393	PDE10A: EXP>1.5
EXOC3L2	19q13.32	6.38	5.1	1.22	0.59	1.28	0.001666	0.047	PDE10A: EXP>1.5
TARP	7p14.1	2.09	0.81	1.32	0.68	1.28	0.003376	0.0661	PDE10A: EXP>1.5
PCDHB19P	5q31.3	3.34	2.05	1.29	1.04	1.28	0.0074	0.0955	PDE10A: EXP>1.5
LDLRAD4	18p11.21	8.82	7.54	0.71	1.37	1.28	0.007403	0.0955	PDE10A: EXP>1.5
PRKD1	14q12	7.73	6.45	0.91	1.32	1.28	0.007782	0.0975	PDE10A: EXP>1.5
POM121L9P	22q11.23	3.38	2.1	1.48	1.07	1.28	0.0137	0.132	PDE10A: EXP>1.5
TBXAS1	7q34	7.35	6.08	1.35	1.31	1.28	0.0179	0.15	PDE10A: EXP>1.5
DNM1	9q34.11	9.31	8.03	1.24	1.47	1.28	0.0211	0.163	PDE10A: EXP>1.5
NBEA	13q13.3	6.54	5.26	1.6	1.24	1.28	0.0257	0.179	PDE10A: EXP>1.5
CD14	5q31.3	10.79	9.51	1.52	1.38	1.28	0.0269	0.184	PDE10A: EXP>1.5
SLC37A2	11q24.2	7.62	6.34	1.58	1.34	1.28	0.0287	0.19	PDE10A: EXP>1.5
FOXC2	16q24.1	2.93	1.65	1.76	1.21	1.28	0.0331	0.203	PDE10A: EXP>1.5
MESTIT1	7q32.2	3.34	2.07	1.45	1.61	1.28	0.0378	0.217	PDE10A: EXP>1.5
PLS3	Xq23	10.52	9.24	1.05	1.87	1.28	0.0415	0.227	PDE10A: EXP>1.5
GPR171	3q25.1	3.93	2.65	1.96	1.22	1.28	0.0463	0.239	PDE10A: EXP>1.5
HOXA11-AS	7p15.2	2	0.72	2.1	1.11	1.28	0.0534	0.257	PDE10A: EXP>1.5
TNIP3	4q27	3.31	2.03	2	1.36	1.28	0.0571	0.267	PDE10A: EXP>1.5
PDE3A	12p12.2	8.49	7.22	2.03	1.39	1.28	0.061	0.276	PDE10A: EXP>1.5
NTN1	17p13.1	9.39	8.12	1.39	2.09	1.28	0.0754	0.308	PDE10A: EXP>1.5
TMEM130	7q22.1	6.99	5.71	1.93	1.73	1.28	0.0758	0.309	PDE10A: EXP>1.5
FOS	14q24.3	11.9	10.62	2.04	1.67	1.28	0.08	0.316	PDE10A: EXP>1.5
ICOS	2q33.2	4.03	2.75	2.17	1.58	1.28	0.084	0.323	PDE10A: EXP>1.5
SLC24A3	20p11.23	7.39	6.11	1.7	2.49	1.28	0.133	0.403	PDE10A: EXP>1.5
TBX18	6q14.3	4.46	3.18	2.61	3.15	1.28	0.258	0.553	PDE10A: EXP>1.5
MYO1B	2q32.3	10.25	8.98	0.75	1.11	1.27	0.002185	0.0536	PDE10A: EXP>1.5
PCDHB4	5q31.3	5.69	4.42	0.93	1.03	1.27	0.002259	0.0545	PDE10A: EXP>1.5
MYCT1	6q25.2	6.11	4.84	1.32	0.34	1.27	0.002372	0.0555	PDE10A: EXP>1.5
PLEKHO1	1q21.2	10.5	9.23	0.57	1.25	1.27	0.003619	0.0682	PDE10A: EXP>1.5
NRP1	10p11.22	10.34	9.08	1.06	1.06	1.27	0.004006	0.072	PDE10A: EXP>1.5
GPR161	1q24.2	8.38	7.1	0.55	1.57	1.27	0.0145	0.135	PDE10A: EXP>1.5
CYTH4	22q13.1	8.01	6.74	1.44	1.16	1.27	0.0159	0.141	PDE10A: EXP>1.5
FKBP7	2q31.2	8.77	7.49	1.2	1.38	1.27	0.0162	0.142	PDE10A: EXP>1.5
DOCK4	7q31.1	8.5	7.23	0.93	1.61	1.27	0.0213	0.164	PDE10A: EXP>1.5
ZSWIM5	1p34.1	7.06	5.79	1.33	1.49	1.27	0.0264	0.182	PDE10A: EXP>1.5
GZMM	19p13.3	3.37	2.1	1.57	1.36	1.27	0.0299	0.193	PDE10A: EXP>1.5
ANGPT4	20p13	1.87	0.6	2.06	0.54	1.27	0.0356	0.212	PDE10A: EXP>1.5
TNFSF4	1q25.1	6.95	5.68	1.19	1.84	1.27	0.0459	0.238	PDE10A: EXP>1.5
ARHGAP6	Xp22.2	6.15	4.88	1.54	1.69	1.27	0.0494	0.247	PDE10A: EXP>1.5
LOC728392	17p13.2	7.81	6.54	1.4	2.36	1.27	0.106	0.36	PDE10A: EXP>1.5
MYOCD	17p12	3.3	2.03	2.77	0.78	1.27	0.107	0.362	PDE10A: EXP>1.5
NKG7	19q13.41	6.82	5.54	2.18	1.95	1.27	0.115	0.376	PDE10A: EXP>1.5
GPR20	8q24.3	4.16	2.9	1.53	2.38	1.27	0.115	0.376	PDE10A: EXP>1.5
ADGRB3	6q12-q13	2.35	1.08	2.21	1.94	1.27	0.117	0.38	PDE10A: EXP>1.5
NKX3-2	4p15.33	3.42	2.14	2.83	1.97	1.27	0.176	0.459	PDE10A: EXP>1.5
MKRN3	15q11.2	4	2.72	2.55	2.92	1.27	0.234	0.526	PDE10A: EXP>1.5
TBXA2R	19p13.3	5.66	4.4	0.6	0.46	1.26	1.371e-06	0.001924	PDE10A: EXP>1.5
TRIM78P	11p15	4.12	2.86	0.97	0.82	1.26	0.0009458	0.0336	PDE10A: EXP>1.5
LRMP	12p12.1	5.74	4.48	1.06	0.82	1.26	0.001566	0.045	PDE10A: EXP>1.5
NAV2	11p15.1	10.47	9.21	0.8	1.03	1.26	0.00169	0.0474	PDE10A: EXP>1.5
DPEP2	16q22.1	4.83	3.57	1.27	1.17	1.26	0.0111	0.119	PDE10A: EXP>1.5
UCN2	3p21.31	2.47	1.22	1.41	1.2	1.26	0.0168	0.145	PDE10A: EXP>1.5
RNF175	4q31.3	4.11	2.84	1.52	1.18	1.26	0.0206	0.161	PDE10A: EXP>1.5
PRF1	10q22.1	6.13	4.87	1.57	1.3	1.26	0.0285	0.189	PDE10A: EXP>1.5
PTPN22	1p13.2	5.85	4.59	1.68	1.2	1.26	0.0295	0.192	PDE10A: EXP>1.5
TNFSF13B	13q33.3	6.29	5.03	1.52	1.44	1.26	0.0331	0.203	PDE10A: EXP>1.5
ITGB2	21q22.3	10.6	9.34	1.7	1.26	1.26	0.0335	0.205	PDE10A: EXP>1.5
STX1B	16p11.2	5.68	4.42	1.21	1.82	1.26	0.047	0.241	PDE10A: EXP>1.5
SLA2	20q11.23	4.76	3.5	1.76	1.44	1.26	0.0474	0.242	PDE10A: EXP>1.5
TSLP	5q22.1	3.11	1.86	1.58	1.62	1.26	0.0488	0.246	PDE10A: EXP>1.5
BASP1	5p15.1	9.39	8.13	1.27	1.82	1.26	0.049	0.246	PDE10A: EXP>1.5
ACHE	7q22.1	5.27	4.01	1.5	1.8	1.26	0.0586	0.27	PDE10A: EXP>1.5
TCL1A	14q32.13	2.19	0.93	1.66	1.78	1.26	0.0658	0.287	PDE10A: EXP>1.5
SLAMF7	1q23.3	7.08	5.81	2.17	1.28	1.26	0.0688	0.293	PDE10A: EXP>1.5
NPFFR2	4q13.3	1.95	0.69	2.62	1.28	1.26	0.112	0.372	PDE10A: EXP>1.5
OSM	22q12.2	5.6	4.34	2.08	2.05	1.26	0.118	0.381	PDE10A: EXP>1.5
SCN4A	17q23.3	3.7	2.44	2.59	1.78	1.26	0.142	0.416	PDE10A: EXP>1.5
MIR31HG	9p21.3	5.15	3.89	2.42	2.4	1.26	0.179	0.463	PDE10A: EXP>1.5
PITX2	4q25	3.5	2.24	2.97	2.33	1.26	0.222	0.513	PDE10A: EXP>1.5
SPON1	11p15.2	12.89	11.63	2.54	3.53	1.26	0.298	0.596	PDE10A: EXP>1.5
CRABP1	15q25.1	9.95	8.7	3.39	2.9	1.26	0.3	0.598	PDE10A: EXP>1.5
JCHAIN	4q13.3	8.45	7.19	3.25	3.17	1.26	0.31	0.607	PDE10A: EXP>1.5
RAI14	5p13.2	10.97	9.72	0.91	0.91	1.25	0.00129	0.0404	PDE10A: EXP>1.5
PEAK3	19p13.3	3.65	2.4	1.17	1.05	1.25	0.006122	0.0876	PDE10A: EXP>1.5
RASL12	15q22.31	7.28	6.03	1.13	1.14	1.25	0.007615	0.0963	PDE10A: EXP>1.5
XCR1	3p21.31	2.17	0.93	1.53	0.7	1.25	0.0103	0.114	PDE10A: EXP>1.5
INKA1	3p21.31	4.97	3.72	1.64	0.59	1.25	0.013	0.128	PDE10A: EXP>1.5
TAGAP	6q25.3	6.81	5.56	1.48	1.19	1.25	0.0202	0.16	PDE10A: EXP>1.5
MAPK11	22q13.33	6.07	4.82	1.57	1.2	1.25	0.0248	0.177	PDE10A: EXP>1.5
DPYSL3	5q32	12.38	11.12	1.38	1.4	1.25	0.0252	0.178	PDE10A: EXP>1.5
CHN2	7p14.3	6.87	5.62	1.66	1.57	1.25	0.0506	0.249	PDE10A: EXP>1.5
SIT1	9p13.3	5.11	3.87	1.74	1.51	1.25	0.0524	0.254	PDE10A: EXP>1.5
CASQ2	1p13.1	3.77	2.52	2.25	1.03	1.25	0.068	0.292	PDE10A: EXP>1.5
SP6	17q21.32	7.22	5.97	1.56	1.97	1.25	0.0783	0.314	PDE10A: EXP>1.5
KCNA6	12p13.32	5.29	4.04	2.13	2.58	1.25	0.179	0.463	PDE10A: EXP>1.5
CNTNAP2	7q35-q36.1	5.29	4.04	2.65	2.13	1.25	0.18	0.465	PDE10A: EXP>1.5
DIO3OS	14q32.31	1.49	0.24	1.52	0.34	1.24	0.00727	0.0951	PDE10A: EXP>1.5
PEX5L	3q26.33	2.17	0.93	1.38	0.83	1.24	0.007523	0.0959	PDE10A: EXP>1.5
CLCA2	1p22.3	1.7	0.46	1.54	0.54	1.24	0.009331	0.107	PDE10A: EXP>1.5
ADRB2	5q32	4.73	3.49	1.23	1.41	1.24	0.022	0.166	PDE10A: EXP>1.5
HK3	5q35.2	5.87	4.63	1.69	1.03	1.24	0.0256	0.179	PDE10A: EXP>1.5
C1QC	1p36.12	11.89	10.65	1.43	1.36	1.24	0.0268	0.183	PDE10A: EXP>1.5
CYSLTR1	Xq21.1	4.28	3.04	1.58	1.33	1.24	0.033	0.203	PDE10A: EXP>1.5
SCNN1G	16p12.2	3.9	2.66	1.56	1.59	1.24	0.0478	0.243	PDE10A: EXP>1.5
PCDHB10	5q31.3	6.92	5.68	1.45	1.77	1.24	0.0565	0.266	PDE10A: EXP>1.5
LOC400940	2p25.2	2.45	1.21	1.89	1.67	1.24	0.0763	0.31	PDE10A: EXP>1.5
GREB1L	18q11.1-q11.2	3.81	2.57	2.03	1.58	1.24	0.0805	0.317	PDE10A: EXP>1.5
FAM163A	1q25.2	3.6	2.36	2.09	1.58	1.24	0.0862	0.327	PDE10A: EXP>1.5
FAM20A	17q24.2	8.74	7.5	1.92	2.12	1.24	0.12	0.383	PDE10A: EXP>1.5
MTCL1	18p11.22	6.75	5.51	1.93	2.21	1.24	0.129	0.398	PDE10A: EXP>1.5
WNT11	11q13.5	8.1	6.86	2.28	2.02	1.24	0.14	0.414	PDE10A: EXP>1.5
FAIM2	12q13.12	6.71	5.47	2.94	2.59	1.24	0.247	0.541	PDE10A: EXP>1.5
AJAP1	1p36.32	5.07	3.83	3.47	3.51	1.24	0.359	0.636	PDE10A: EXP>1.5
SH3PXD2B	5q35.1	11.12	9.88	0.71	0.5	1.23	1.56e-05	0.005165	PDE10A: EXP>1.5
TMEM106A	17q21.31	7.24	6.01	0.79	0.63	1.23	0.0001032	0.0107	PDE10A: EXP>1.5
WSB1	17q11.1	10.97	9.74	0.82	0.6	1.23	0.0001154	0.0114	PDE10A: EXP>1.5
ELK3	12q23.1	8.93	7.7	1.09	0.67	1.23	0.001343	0.0413	PDE10A: EXP>1.5
PREX1	20q13.13	10.49	9.26	0.8	1.25	1.23	0.006578	0.0904	PDE10A: EXP>1.5
RUNX1	21q22.12	10.67	9.44	1.33	0.86	1.23	0.006971	0.0924	PDE10A: EXP>1.5
TET1	10q21.3	7.83	6.6	0.94	1.32	1.23	0.0107	0.115	PDE10A: EXP>1.5
STX11	6q24.2	6.42	5.19	1.32	1.17	1.23	0.0144	0.134	PDE10A: EXP>1.5
CLEC3B	3p21.31	5.28	4.05	1.65	0.66	1.23	0.0157	0.14	PDE10A: EXP>1.5
CHST3	10q22.1	9.37	8.14	1.27	1.27	1.23	0.0171	0.146	PDE10A: EXP>1.5
FCRL2	1q23.1	1.73	0.5	1.68	0.73	1.23	0.0188	0.154	PDE10A: EXP>1.5
HSPA12B	20p13	7.07	5.84	1.36	1.29	1.23	0.0214	0.164	PDE10A: EXP>1.5
IKZF1	7p12.2	7.92	6.68	1.55	1.18	1.23	0.0246	0.176	PDE10A: EXP>1.5
HTR1D	1p36.12	3.07	1.84	1.68	1.26	1.23	0.0369	0.215	PDE10A: EXP>1.5
ABCA10	17q24.3	2.92	1.69	2.06	0.94	1.23	0.0509	0.25	PDE10A: EXP>1.5
LINC00092	9q22.32	3.28	2.05	2.17	1.49	1.23	0.0888	0.332	PDE10A: EXP>1.5
LYNX1	8q24.3	8.02	6.8	2.04	2.49	1.23	0.171	0.455	PDE10A: EXP>1.5
CYP26B1	2p13.2	6.34	5.11	2.25	2.78	1.23	0.214	0.505	PDE10A: EXP>1.5
NEFH	22q12.2	6.99	5.76	2.48	3.23	1.23	0.277	0.573	PDE10A: EXP>1.5
IGF2R	6q25.3	11.8	10.58	0.73	0.72	1.22	0.0001532	0.0125	PDE10A: EXP>1.5
BMF	15q15.1	10.25	9.03	0.75	1.06	1.22	0.002236	0.0544	PDE10A: EXP>1.5
CMTM3	16q22.1	10.11	8.89	0.77	1.05	1.22	0.002261	0.0545	PDE10A: EXP>1.5
SYNM	15q26.3	7.31	6.09	0.86	1.03	1.22	0.002445	0.0565	PDE10A: EXP>1.5
ARSB	5q14.1	8.45	7.23	1.01	0.93	1.22	0.002699	0.0594	PDE10A: EXP>1.5
P2RX7	12q24.31	6.31	5.09	1.19	0.84	1.22	0.003991	0.0718	PDE10A: EXP>1.5
SLC2A13	12q12	6.81	5.6	1.11	0.94	1.22	0.004098	0.0729	PDE10A: EXP>1.5
MFRP	11q23.3	8.64	7.42	1.04	1.03	1.22	0.004426	0.0752	PDE10A: EXP>1.5
LRRN3	7q31.1	3.92	2.71	1.15	1	1.22	0.006021	0.0873	PDE10A: EXP>1.5
FGF5	4q21.21	1.53	0.31	1.5	0.46	1.22	0.008368	0.102	PDE10A: EXP>1.5
CNTNAP1	17q21.2	7.83	6.61	0.83	1.44	1.22	0.0147	0.136	PDE10A: EXP>1.5
CD53	1p13.3	9.11	7.89	1.54	1.13	1.22	0.0235	0.172	PDE10A: EXP>1.5
ASPA	17p13.2	1.71	0.49	1.78	0.68	1.22	0.0246	0.176	PDE10A: EXP>1.5
DISP2	15q15.1	5.24	4.02	1.38	1.33	1.22	0.025	0.177	PDE10A: EXP>1.5
NAP1L3	Xq21.32	6.43	5.21	1.5	1.22	1.22	0.0258	0.18	PDE10A: EXP>1.5
BEAN1	16q21	4.51	3.29	1.7	1.12	1.22	0.0329	0.202	PDE10A: EXP>1.5
CALCB	11p15.2	1.64	0.42	2	0.7	1.22	0.04	0.223	PDE10A: EXP>1.5
CCL26	7q11.23	2.04	0.82	1.83	1.13	1.22	0.0419	0.228	PDE10A: EXP>1.5
CD48	1q23.3	7.62	6.4	1.76	1.34	1.22	0.049	0.246	PDE10A: EXP>1.5
SLAMF1	1q23.3	3.58	2.37	1.87	1.28	1.22	0.0534	0.257	PDE10A: EXP>1.5
S100B	21q22.3	4.92	3.7	1.44	1.79	1.22	0.062	0.278	PDE10A: EXP>1.5
STMN3	20q13.33	8.62	7.39	1.79	1.54	1.22	0.0623	0.279	PDE10A: EXP>1.5
APOD	3q29	7.58	6.37	2.25	0.99	1.22	0.0726	0.302	PDE10A: EXP>1.5
FCGR2B	1q23.3	7.79	6.57	1.93	1.51	1.22	0.0727	0.302	PDE10A: EXP>1.5
TCAM1P	17q23.3	3.43	2.21	2.18	1.99	1.22	0.135	0.407	PDE10A: EXP>1.5
ACVRL1	12q13.13	7.88	6.67	1.14	0.81	1.21	0.003253	0.0646	PDE10A: EXP>1.5
KLHL6	3q27.1	6.66	5.46	1.22	0.83	1.21	0.00483	0.0786	PDE10A: EXP>1.5
CD1D	1q23.1	5.24	4.03	1.01	1.06	1.21	0.005014	0.0802	PDE10A: EXP>1.5
HIGD1B	17q21.31	3.14	1.93	1.19	0.95	1.21	0.005982	0.0873	PDE10A: EXP>1.5
LOXL1	15q24.1	10.29	9.08	1.37	1.16	1.21	0.0174	0.147	PDE10A: EXP>1.5
NPIPB13	16p11.2	7.09	5.88	0.79	1.59	1.21	0.0235	0.172	PDE10A: EXP>1.5
MOV10L1	22q13.33	2.66	1.45	1.09	1.55	1.21	0.0286	0.189	PDE10A: EXP>1.5
KCNG3	2p21	4.01	2.8	0.97	1.61	1.21	0.0289	0.19	PDE10A: EXP>1.5
CSRP2	12q21.2	9.05	7.84	1.22	1.67	1.21	0.0413	0.226	PDE10A: EXP>1.5
H2BFXP	Xq22.2	2.8	1.59	1.53	1.49	1.21	0.0445	0.235	PDE10A: EXP>1.5
C1QTNF2	5q33.3	4.32	3.11	1.49	1.79	1.21	0.0672	0.29	PDE10A: EXP>1.5
SOX2-OT	3q26.33	3.25	2.04	2.29	1.31	1.21	0.095	0.343	PDE10A: EXP>1.5
GPC2	7q22.1	6.26	5.04	2.1	1.6	1.21	0.0962	0.345	PDE10A: EXP>1.5
HCN4	15q24.1	4.57	3.36	2.03	1.73	1.21	0.101	0.354	PDE10A: EXP>1.5
PDZRN4	12q12	4.17	2.96	2.22	1.73	1.21	0.118	0.381	PDE10A: EXP>1.5
ASXL3	18q12.1	4.2	2.99	2.09	2.13	1.21	0.142	0.417	PDE10A: EXP>1.5
GSC	14q32.13	5.3	4.1	1.4	2.69	1.21	0.163	0.446	PDE10A: EXP>1.5
CTNND2	5p15.2	4.68	3.47	2.53	2.36	1.21	0.203	0.491	PDE10A: EXP>1.5
IL3RA	Xp22.33 and Yp11.2	5.59	4.38	0.58	0.71	1.2	6.751e-05	0.008846	PDE10A: EXP>1.5
DYSF	2p13.2	8.83	7.63	0.79	0.67	1.2	0.0001864	0.014	PDE10A: EXP>1.5
LYL1	19p13.13	6.94	5.74	0.82	1.07	1.2	0.003418	0.0664	PDE10A: EXP>1.5
PRICKLE2	3p14.1	8.74	7.54	0.78	1.11	1.2	0.003586	0.0679	PDE10A: EXP>1.5
SEMA6B	19p13.3	7.69	6.49	1.18	0.8	1.2	0.003799	0.07	PDE10A: EXP>1.5
HERC2P2	15q11.2	9.8	8.6	0.94	1.07	1.2	0.004394	0.0752	PDE10A: EXP>1.5
CYTIP	2q24.1	6.72	5.52	1.38	0.73	1.2	0.007778	0.0975	PDE10A: EXP>1.5
SOGA3	6q22.33	4.68	3.48	1.15	1.2	1.2	0.0125	0.127	PDE10A: EXP>1.5
HMOX1	22q12.3	9.57	8.37	1.39	1.06	1.2	0.0153	0.138	PDE10A: EXP>1.5
LTBP2	14q24.3	11.84	10.65	1.13	1.4	1.2	0.0216	0.165	PDE10A: EXP>1.5
SGPP1	14q23.2	8.23	7.04	0.82	1.55	1.2	0.0225	0.168	PDE10A: EXP>1.5
DLL1	6q27	6.67	5.48	1.38	1.38	1.2	0.0302	0.194	PDE10A: EXP>1.5
NCF1	7q11.23	6.85	5.65	1.44	1.34	1.2	0.0313	0.197	PDE10A: EXP>1.5
ARHGAP42	11q22.1	6.92	5.71	0.83	1.7	1.2	0.0325	0.201	PDE10A: EXP>1.5
TBX15	1p12	4.24	3.03	1.66	1.31	1.2	0.0415	0.227	PDE10A: EXP>1.5
ZCCHC18	Xq22.2	4.63	3.44	1.7	1.73	1.2	0.077	0.312	PDE10A: EXP>1.5
IKZF3	17q12-q21.1	4.56	3.36	1.49	2.11	1.2	0.102	0.355	PDE10A: EXP>1.5
PRRG3	Xq28	2.98	1.77	1.55	2.11	1.2	0.104	0.358	PDE10A: EXP>1.5
ABCC9	12p12.1	7.31	6.11	1.88	1.92	1.2	0.107	0.362	PDE10A: EXP>1.5
CTLA4	2q33.2	3.77	2.56	2.16	1.75	1.2	0.115	0.376	PDE10A: EXP>1.5
GBP5	1p22.2	7.77	6.57	2.17	1.96	1.2	0.136	0.409	PDE10A: EXP>1.5
CAMP	3p21.31	2.07	0.88	2.88	1.18	1.2	0.157	0.439	PDE10A: EXP>1.5
CCND2	12p13.32	10.57	9.37	1.25	2.79	1.2	0.172	0.455	PDE10A: EXP>1.5
PCDHGB1	5q31.3	6.84	5.64	2.55	2.19	1.2	0.192	0.479	PDE10A: EXP>1.5
CEP170	1q43	9.92	8.73	0.72	0.67	1.19	0.0001122	0.0112	PDE10A: EXP>1.5
ENG	9q34.11	11.45	10.26	0.9	0.44	1.19	0.000176	0.0137	PDE10A: EXP>1.5
TENT5A	6q14.1	9.44	8.26	0.93	0.64	1.19	0.0005427	0.024	PDE10A: EXP>1.5
SH3PXD2A	10q24.33	11.06	9.87	0.91	0.72	1.19	0.0006964	0.0278	PDE10A: EXP>1.5
LIX1L	1q21.1	9.27	8.08	1.09	0.58	1.19	0.001427	0.0427	PDE10A: EXP>1.5
FAM225A	9q32	2.94	1.75	1.2	0.95	1.19	0.007006	0.0925	PDE10A: EXP>1.5
FFAR3	19q13.12	1.64	0.45	1.52	0.47	1.19	0.0103	0.114	PDE10A: EXP>1.5
KLRC4	12p13.2	1.43	0.24	1.55	0.38	1.19	0.0109	0.117	PDE10A: EXP>1.5
HAR1A	20q13.33	2.05	0.85	1.45	0.97	1.19	0.0158	0.141	PDE10A: EXP>1.5
CBLN1	16q12.1	3.12	1.93	1.73	0.73	1.19	0.0249	0.177	PDE10A: EXP>1.5
RDH10	8q21.11	8.97	7.78	1.76	1.34	1.19	0.0539	0.258	PDE10A: EXP>1.5
MNDA	1q23.1	7.08	5.88	1.9	1.25	1.19	0.0577	0.268	PDE10A: EXP>1.5
STAB2	12q23.3	1.56	0.37	2.26	0.46	1.19	0.0636	0.282	PDE10A: EXP>1.5
EPHB3	3q27.1	10.38	9.19	1.79	1.66	1.19	0.0789	0.315	PDE10A: EXP>1.5
KCNJ10	1q23.2	4.68	3.5	1.9	1.59	1.19	0.0834	0.322	PDE10A: EXP>1.5
ST8SIA6	10p12.33	2.23	1.04	2.26	1.24	1.19	0.0938	0.341	PDE10A: EXP>1.5
TNFSF14	19p13.3	3.52	2.33	2	2.07	1.19	0.134	0.405	PDE10A: EXP>1.5
DPY19L2	12q14.2	5.51	4.32	1.34	2.46	1.19	0.137	0.409	PDE10A: EXP>1.5
CECR7	22q11.1	4.92	3.73	1.9	2.41	1.19	0.165	0.449	PDE10A: EXP>1.5
NLRC4	2p22.3	5.46	4.27	0.94	0.78	1.18	0.001177	0.0384	PDE10A: EXP>1.5
JAG1	20p12.2	10.58	9.39	0.94	0.83	1.18	0.001515	0.0441	PDE10A: EXP>1.5
LOC653653	17q23.1	6.85	5.67	1.17	0.78	1.18	0.003953	0.0715	PDE10A: EXP>1.5
DRAM1	12q23.2	8.77	7.58	1.06	1.01	1.18	0.005735	0.0856	PDE10A: EXP>1.5
LHFPL2	5q14.1	9.86	8.68	1.22	0.88	1.18	0.006586	0.0904	PDE10A: EXP>1.5
PRDM5	4q27	5.3	4.11	1.12	1.16	1.18	0.0111	0.119	PDE10A: EXP>1.5
FER1L6	8q24.13	1.93	0.75	1.6	0.47	1.18	0.0146	0.135	PDE10A: EXP>1.5
RASGRP4	19q13.2	5.47	4.29	1.38	0.98	1.18	0.0147	0.135	PDE10A: EXP>1.5
GGT5	22q11.23	8.09	6.91	1.59	0.59	1.18	0.0158	0.141	PDE10A: EXP>1.5
ST3GAL5	2p11.2	7.85	6.67	0.91	1.39	1.18	0.016	0.142	PDE10A: EXP>1.5
GJA1	6q22.31	10.81	9.63	1.33	1.46	1.18	0.0363	0.214	PDE10A: EXP>1.5
AIF1	6p21.33	8.31	7.13	1.61	1.36	1.18	0.0454	0.237	PDE10A: EXP>1.5
ZNF518B	4p16.1	8.93	7.75	0.55	2.08	1.18	0.068	0.292	PDE10A: EXP>1.5
HAP1	17q21.2	4.13	2.95	1.08	1.95	1.18	0.0686	0.293	PDE10A: EXP>1.5
CCL4	17q12	7.15	5.97	1.8	1.8	1.18	0.0959	0.345	PDE10A: EXP>1.5
ANKRD36BP2	2p11.2	4.82	3.64	2	1.7	1.18	0.103	0.356	PDE10A: EXP>1.5
GABBR1	6p22.1	8.83	7.65	1.42	2.25	1.18	0.12	0.383	PDE10A: EXP>1.5
OLFM2	19p13.2	8.8	7.62	2.12	1.92	1.18	0.134	0.406	PDE10A: EXP>1.5
SIRPG	20p13	4.26	3.08	2.23	1.88	1.18	0.139	0.414	PDE10A: EXP>1.5
MAPK4	18q21.1-q21.2	4.98	3.8	2.33	1.99	1.18	0.161	0.444	PDE10A: EXP>1.5
THSD7A	7p21.3	5.09	3.92	2	2.39	1.18	0.174	0.458	PDE10A: EXP>1.5
PENK	8q12.1	2.86	1.68	2.72	2.52	1.18	0.246	0.54	PDE10A: EXP>1.5
STOX2	4q35.1	6.74	5.57	0.65	0.74	1.17	0.0001828	0.0139	PDE10A: EXP>1.5
MFNG	22q13.1	7.05	5.87	0.9	1.1	1.17	0.00554	0.0844	PDE10A: EXP>1.5
LIMD2	17q23.3	9.47	8.29	0.75	1.2	1.17	0.00638	0.0893	PDE10A: EXP>1.5
WAS	Xp11.23	7.79	6.61	1.03	1.09	1.17	0.0073	0.0951	PDE10A: EXP>1.5
CERCAM	9q34.11	10.69	9.51	1.08	1.09	1.17	0.00847	0.102	PDE10A: EXP>1.5
ASAP3	1p36.12	10.1	8.93	1.03	1.19	1.17	0.0112	0.119	PDE10A: EXP>1.5
RAMP2	17q21.2	8.52	7.35	1.6	0.67	1.17	0.0181	0.151	PDE10A: EXP>1.5
HTRA4	8p11.22	2.47	1.3	1.68	0.76	1.17	0.0245	0.175	PDE10A: EXP>1.5
ITGAX	16p11.2	8.11	6.95	1.51	1.17	1.17	0.03	0.194	PDE10A: EXP>1.5
CXORF21	Xp21.2	4.8	3.64	1.74	0.99	1.17	0.0369	0.215	PDE10A: EXP>1.5
SORCS3	10q25.1	1.33	0.16	1.98	0.42	1.17	0.0417	0.227	PDE10A: EXP>1.5
MAPK12	22q13.33	6.85	5.68	1.29	1.58	1.17	0.0442	0.233	PDE10A: EXP>1.5
CD27	12p13.31	6.04	4.87	1.72	1.25	1.17	0.048	0.243	PDE10A: EXP>1.5
CFD	19p13.3	7.31	6.15	2.08	1.2	1.17	0.077	0.312	PDE10A: EXP>1.5
FAM131B	7q34	5.62	4.45	1.62	1.73	1.17	0.078	0.313	PDE10A: EXP>1.5
TNFAIP6	2q23.3	5.3	4.12	1.98	1.46	1.17	0.0838	0.323	PDE10A: EXP>1.5
WHAMMP2	15q13.1	4.16	3	1.44	1.9	1.17	0.0848	0.324	PDE10A: EXP>1.5
TRPS1	8q23.3	10.12	8.96	1.66	1.87	1.17	0.0957	0.345	PDE10A: EXP>1.5
TMEM200C	18p11.31	4.57	3.4	1.7	2.12	1.17	0.125	0.392	PDE10A: EXP>1.5
KRT75	12q13.13	2.03	0.86	2.32	1.56	1.17	0.127	0.395	PDE10A: EXP>1.5
CD1E	1q23.1	3.18	2.01	2.13	1.88	1.17	0.134	0.405	PDE10A: EXP>1.5
TCERG1L	10q26.3	2.41	1.24	2.76	0.86	1.17	0.139	0.413	PDE10A: EXP>1.5
PCDHA1	5q31.3	5.27	4.1	1.63	2.46	1.17	0.16	0.443	PDE10A: EXP>1.5
ARX	Xp21.3	3.61	2.45	3.63	1.34	1.17	0.262	0.557	PDE10A: EXP>1.5
H19	11p15.5	12.26	11.1	2.24	3.71	1.17	0.336	0.615	PDE10A: EXP>1.5
GYPE	4q31.21	1.85	0.7	0.95	0.53	1.16	0.0005439	0.024	PDE10A: EXP>1.5
TMEM86A	11p15.1	7.67	6.51	0.76	0.91	1.16	0.001336	0.0411	PDE10A: EXP>1.5
FAM106C	17p11.2	1.9	0.74	1.04	0.79	1.16	0.002535	0.0573	PDE10A: EXP>1.5
NR5A2	1q32.1	5.48	4.32	1.21	0.74	1.16	0.004891	0.079	PDE10A: EXP>1.5
A2M	12p13.31	12.91	11.75	1.1	1.01	1.16	0.007417	0.0955	PDE10A: EXP>1.5
SLC16A14	2q36.3	7.04	5.88	1.15	1.03	1.16	0.009041	0.106	PDE10A: EXP>1.5
TMEM133	11q22.1	6.24	5.08	0.81	1.33	1.16	0.0127	0.127	PDE10A: EXP>1.5
BIN2	12q13.13	6.92	5.76	1.48	1.05	1.16	0.023	0.17	PDE10A: EXP>1.5
ID2	2p25.1	10.44	9.28	1.19	1.33	1.16	0.0232	0.171	PDE10A: EXP>1.5
SYNE3	14q32.13	4.88	3.72	1.1	1.44	1.16	0.0269	0.184	PDE10A: EXP>1.5
ASIP	20q11.22	2.49	1.33	1.29	1.32	1.16	0.0276	0.186	PDE10A: EXP>1.5
OLFML2A	9q33.3	9.37	8.21	1.49	1.22	1.16	0.0321	0.2	PDE10A: EXP>1.5
PHLDB2	3q13.2	8.3	7.14	1.41	1.3	1.16	0.033	0.203	PDE10A: EXP>1.5
HAVCR2	5q33.3	8.2	7.04	1.55	1.22	1.16	0.0357	0.212	PDE10A: EXP>1.5
CCR1	3p21.31	7.88	6.72	1.59	1.18	1.16	0.0364	0.214	PDE10A: EXP>1.5
GGTA1P	9q33.2	7.06	5.89	1.32	1.5	1.16	0.0407	0.225	PDE10A: EXP>1.5
CD247	1q24.2	5.1	3.94	1.6	1.38	1.16	0.0504	0.249	PDE10A: EXP>1.5
CCDC144B	17p11.2	2.91	1.75	1.48	1.52	1.16	0.0522	0.253	PDE10A: EXP>1.5
TMEM26	10q21.2	5.57	4.42	1.63	1.46	1.16	0.0585	0.27	PDE10A: EXP>1.5
TBX21	17q21.32	3.42	2.27	1.72	1.47	1.16	0.0661	0.288	PDE10A: EXP>1.5
TUBA3FP	22q11.21	2.89	1.72	1.51	1.81	1.16	0.0792	0.315	PDE10A: EXP>1.5
MYOM1	18p11.31	5.75	4.6	1.69	1.71	1.16	0.0843	0.324	PDE10A: EXP>1.5
SIGLEC11	19q13.33	4.87	3.7	2.18	1.21	1.16	0.0892	0.333	PDE10A: EXP>1.5
FAM184A	6q22.31	4.36	3.2	2.02	1.44	1.16	0.0904	0.335	PDE10A: EXP>1.5
MICB	6p21.33	7.51	6.35	1.65	1.82	1.16	0.0917	0.337	PDE10A: EXP>1.5
C1R	12p13.31	12.2	11.03	1.1	2.15	1.16	0.0963	0.345	PDE10A: EXP>1.5
QRFPR	4q27	1.55	0.38	2.43	0.81	1.16	0.098	0.348	PDE10A: EXP>1.5
ICAM1	19p13.2	11.12	9.96	1.28	2.16	1.16	0.107	0.362	PDE10A: EXP>1.5
PCDHGA2	5q31.3	5.11	3.95	1.66	2.1	1.16	0.122	0.387	PDE10A: EXP>1.5
CD1C	1q23.1	3.23	2.06	2.08	1.83	1.16	0.126	0.394	PDE10A: EXP>1.5
PRDM16	1p36.32	4.27	3.11	2.38	2.4	1.16	0.212	0.502	PDE10A: EXP>1.5
COL21A1	6p12.1|6p12.3-p11.2	3.45	2.29	2.24	2.5	1.16	0.213	0.502	PDE10A: EXP>1.5
PLCXD3	5p13.1	4.79	3.63	2.83	2.2	1.16	0.232	0.524	PDE10A: EXP>1.5
TBC1D2B	15q24.3-q25.1	10.18	9.03	0.53	0.75	1.15	0.000147	0.0124	PDE10A: EXP>1.5
NAIP	5q13.2	6.14	4.99	0.76	0.72	1.15	0.0003553	0.0196	PDE10A: EXP>1.5
RASSF4	10q11.21	9.15	8	1.08	0.92	1.15	0.005341	0.0825	PDE10A: EXP>1.5
ARRDC4	15q26.2	8.31	7.16	0.65	1.36	1.15	0.0129	0.128	PDE10A: EXP>1.5
ABR	17p13.3	10.42	9.27	0.46	1.46	1.15	0.0165	0.144	PDE10A: EXP>1.5
RHOBTB1	10q21.2	8.94	7.79	1.04	1.35	1.15	0.0207	0.161	PDE10A: EXP>1.5
ENC1	5q13.3	10.13	8.99	1.14	1.46	1.15	0.032	0.2	PDE10A: EXP>1.5
CD86	3q13.33	7.7	6.54	1.44	1.28	1.15	0.0339	0.206	PDE10A: EXP>1.5
SEMA6C	1q21.3	9.18	8.03	1.16	1.52	1.15	0.0363	0.214	PDE10A: EXP>1.5
HCK	20q11.21	8.07	6.92	1.63	1.12	1.15	0.0372	0.216	PDE10A: EXP>1.5
PDGFD	11q22.3	8.49	7.33	1.54	1.25	1.15	0.0383	0.219	PDE10A: EXP>1.5
NEFM	8p21.2	1.68	0.52	1.89	0.83	1.15	0.0455	0.237	PDE10A: EXP>1.5
HSD3B2	1p12	2.34	1.19	2	0.85	1.15	0.0558	0.264	PDE10A: EXP>1.5
BDKRB1	14q32.2	3.49	2.34	1.78	1.24	1.15	0.0568	0.266	PDE10A: EXP>1.5
PLA2G7	6p12.3	6.72	5.57	1.68	1.38	1.15	0.0568	0.267	PDE10A: EXP>1.5
DNAJC5B	8q13.1	2.84	1.69	1.5	1.57	1.15	0.0603	0.274	PDE10A: EXP>1.5
GGT3P	22q11.21	3.12	1.97	1.69	1.58	1.15	0.0748	0.307	PDE10A: EXP>1.5
PYGM	11q13.1	5.3	4.15	2.08	1.6	1.15	0.112	0.371	PDE10A: EXP>1.5
TMEM200B	1p35.3	5.91	4.76	1.77	1.95	1.15	0.117	0.379	PDE10A: EXP>1.5
GSPT2	Xp11.22	7.49	6.34	1.48	2.19	1.15	0.125	0.392	PDE10A: EXP>1.5
HOXC8	12q13.13	4.52	3.37	2.27	2.43	1.15	0.209	0.498	PDE10A: EXP>1.5
SCEL	13q22.3	6.33	5.18	2.35	2.58	1.15	0.232	0.524	PDE10A: EXP>1.5
NPY1R	4q32.2	5.05	3.9	2.12	3.79	1.15	0.345	0.624	PDE10A: EXP>1.5
COL2A1	12q13.11	5.64	4.49	4.13	3.05	1.15	0.407	0.676	PDE10A: EXP>1.5
NLRP2	19q13.42	8.29	7.14	3.81	4.69	1.15	0.488	0.739	PDE10A: EXP>1.5
PFN1P2	1p11.2	3.99	2.84	1.04	0.83	1.14	0.003261	0.0646	PDE10A: EXP>1.5
FAM13A-AS1	4q22.1	4.58	3.44	0.9	0.97	1.14	0.003554	0.0677	PDE10A: EXP>1.5
BMP8A	1p34.3	7.45	6.31	1.28	0.57	1.14	0.005548	0.0844	PDE10A: EXP>1.5
NWD2	4p14	1.43	0.28	1.48	0.5	1.14	0.0116	0.121	PDE10A: EXP>1.5
FERMT2	14q22.1	10.45	9.31	0.66	1.37	1.14	0.0145	0.135	PDE10A: EXP>1.5
POMC	2p23.3	3.84	2.7	1.16	1.34	1.14	0.0248	0.177	PDE10A: EXP>1.5
CD180	5q12.3	6.78	5.64	1.51	1.11	1.14	0.03	0.194	PDE10A: EXP>1.5
MRAP	21q22.11	1.16	0.03	1.82	0.09	1.14	0.0302	0.194	PDE10A: EXP>1.5
SASH3	Xq26.1	7.88	6.74	1.54	1.13	1.14	0.0336	0.205	PDE10A: EXP>1.5
KEL	7q34	3.28	2.15	1.4	1.31	1.14	0.0358	0.212	PDE10A: EXP>1.5
FNDC5	1p35.1	5.56	4.41	1.59	1.16	1.14	0.0374	0.216	PDE10A: EXP>1.5
HLA-F-AS1	6p22.1	4.07	2.93	1.22	1.55	1.14	0.0433	0.232	PDE10A: EXP>1.5
IL17RD	3p14.3	10.11	8.97	1.5	1.72	1.14	0.0756	0.309	PDE10A: EXP>1.5
SEMA3G	3p21.1	7.08	5.94	1.16	2.06	1.14	0.0934	0.34	PDE10A: EXP>1.5
UBASH3A	21q22.3	3.56	2.41	1.96	1.56	1.14	0.0972	0.347	PDE10A: EXP>1.5
CIDEC	3p25.3	2.16	1.02	2.65	0.86	1.14	0.133	0.404	PDE10A: EXP>1.5
SYN2	3p25.2	4.62	3.49	2.11	2.13	1.14	0.17	0.454	PDE10A: EXP>1.5
GSDMC	8q24.21	4.16	3.02	2.59	2.42	1.14	0.24	0.532	PDE10A: EXP>1.5
DES	2q35	8.26	7.13	2.42	2.65	1.14	0.25	0.544	PDE10A: EXP>1.5
B3GLCT	13q12.3	7.89	6.77	0.64	0.71	1.13	0.0001966	0.0143	PDE10A: EXP>1.5
LRRC70	5q12.1	4.35	3.22	0.97	0.68	1.13	0.001372	0.0417	PDE10A: EXP>1.5
HCN3	1q22	7.2	6.07	0.84	0.91	1.13	0.002288	0.0545	PDE10A: EXP>1.5
KL	13q13.1	4.12	2.99	0.91	0.87	1.13	0.002454	0.0566	PDE10A: EXP>1.5
NRROS	3q29	7.78	6.65	0.97	0.94	1.13	0.004216	0.0739	PDE10A: EXP>1.5
SLFN11	17q12	10.08	8.94	0.79	1.05	1.13	0.004336	0.0749	PDE10A: EXP>1.5
KIAA1614	1q25.3	6.23	5.1	1.02	0.96	1.13	0.005703	0.0855	PDE10A: EXP>1.5
B3GAT2	6q13	3.54	2.41	1.07	0.96	1.13	0.006812	0.0915	PDE10A: EXP>1.5
SNAI1	20q13.13	7.1	5.98	1.21	0.86	1.13	0.008169	0.1	PDE10A: EXP>1.5
DISC1	1q42.2	7.98	6.85	1.35	0.72	1.13	0.0102	0.113	PDE10A: EXP>1.5
MCC	5q22.2	8.76	7.63	1.26	1.02	1.13	0.0146	0.135	PDE10A: EXP>1.5
FDCSP	4q13.3|4q13	1.57	0.43	1.57	0.91	1.13	0.0267	0.183	PDE10A: EXP>1.5
WNT3	17q21.31-q21.32	3.71	2.59	1.23	1.31	1.13	0.0281	0.188	PDE10A: EXP>1.5
ACKR3	2q37.3	9.48	8.34	1.32	1.31	1.13	0.0318	0.199	PDE10A: EXP>1.5
ARHGAP9	12q13.3	6.88	5.75	1.34	1.37	1.13	0.0367	0.214	PDE10A: EXP>1.5
CADPS2	7q31.32	8.41	7.28	1.15	1.5	1.13	0.0379	0.218	PDE10A: EXP>1.5
RAB3C	5q11.2	1.32	0.19	1.89	0.5	1.13	0.041	0.226	PDE10A: EXP>1.5
SPON2	4p16.3	9.1	7.98	1.62	1.35	1.13	0.0559	0.264	PDE10A: EXP>1.5
SDC1	2p24.1	10.58	9.45	1.62	1.42	1.13	0.0591	0.271	PDE10A: EXP>1.5
PRRT2	16p11.2	6.82	5.69	1.32	1.75	1.13	0.071	0.298	PDE10A: EXP>1.5
DZIP1L	3q22.3	5.99	4.86	1.31	1.82	1.13	0.0778	0.313	PDE10A: EXP>1.5
SEMA6A	5q23.1	8.78	7.65	1.98	1.22	1.13	0.0788	0.315	PDE10A: EXP>1.5
PAX9	14q13.3	3.43	2.3	2.89	2.34	1.13	0.261	0.556	PDE10A: EXP>1.5
FOXN3	14q31.3-q32.11	10.61	9.49	0.69	0.67	1.12	0.0001853	0.014	PDE10A: EXP>1.5
PCDH12	5q31.3	7.73	6.61	0.9	0.49	1.12	0.0003861	0.0203	PDE10A: EXP>1.5
SH2D3C	9q34.11	7.8	6.68	1	0.69	1.12	0.001845	0.0496	PDE10A: EXP>1.5
ROBO4	11q24.2	7.9	6.78	1.1	0.64	1.12	0.002734	0.0596	PDE10A: EXP>1.5
CEACAM4	19q13.2	1.71	0.59	1.23	0.39	1.12	0.003854	0.0706	PDE10A: EXP>1.5
ENTPD7	10q24.2	8.68	7.56	0.94	0.94	1.12	0.004224	0.0739	PDE10A: EXP>1.5
CLCN5	Xp11.23	8.65	7.53	0.85	1.05	1.12	0.005251	0.0818	PDE10A: EXP>1.5
GSDME	7p15.3	7.46	6.34	1.18	0.92	1.12	0.009356	0.107	PDE10A: EXP>1.5
MALAT1	11q13.1	14.85	13.73	1.09	1.05	1.12	0.0104	0.114	PDE10A: EXP>1.5
SMIM3	5q33.1	8.99	7.87	1.32	1.03	1.12	0.0186	0.153	PDE10A: EXP>1.5
GAL3ST4	7q22.1	8.6	7.48	1.11	1.27	1.12	0.0211	0.163	PDE10A: EXP>1.5
SIGLEC7	19q13.41	5.84	4.72	1.33	1.09	1.12	0.0212	0.163	PDE10A: EXP>1.5
SYTL4	Xq22.1	7.5	6.38	1.37	1.23	1.12	0.0313	0.198	PDE10A: EXP>1.5
IRAK3	12q14.3	7.46	6.34	1.2	1.45	1.12	0.0368	0.215	PDE10A: EXP>1.5
SYPL2	1p13.3	3.94	2.82	1.8	0.74	1.12	0.04	0.223	PDE10A: EXP>1.5
TRPC6	11q22.1	5.47	4.35	1.19	1.81	1.12	0.0718	0.3	PDE10A: EXP>1.5
NCF1B	7q11.23	4.26	3.14	1.77	1.57	1.12	0.0873	0.33	PDE10A: EXP>1.5
ALOX5	10q11.21	8.93	7.81	1.64	1.76	1.12	0.0949	0.343	PDE10A: EXP>1.5
LIN28A	1p36.11	1.85	0.73	2.34	0.73	1.12	0.0969	0.347	PDE10A: EXP>1.5
ANGPTL4	19p13.2	8.62	7.5	1.9	1.57	1.12	0.0996	0.351	PDE10A: EXP>1.5
EN1	2q14.2	2.18	1.06	1.95	1.6	1.12	0.107	0.362	PDE10A: EXP>1.5
LGALS12	11q12.3	2.83	1.71	2.15	1.41	1.12	0.112	0.371	PDE10A: EXP>1.5
PCSK5	9q21.13	7.22	6.1	1.52	2.09	1.12	0.123	0.389	PDE10A: EXP>1.5
TAF7L	Xq22.1	2.59	1.48	2.08	1.74	1.12	0.134	0.406	PDE10A: EXP>1.5
LRFN5	14q21.1	3.78	2.65	1.94	2.04	1.12	0.149	0.429	PDE10A: EXP>1.5
PKIA	8q21.13	6.8	5.68	1.35	2.56	1.12	0.174	0.458	PDE10A: EXP>1.5
LRRN4	20p12.3	6.89	5.77	2.3	2.03	1.12	0.181	0.467	PDE10A: EXP>1.5
DENND3	8q24.3	8.79	7.67	0.82	0.65	1.11	0.0004904	0.0225	PDE10A: EXP>1.5
TTYH3	7p22.3	12.34	11.23	1.12	0.57	1.11	0.002755	0.0598	PDE10A: EXP>1.5
MMD	17q22	8.77	7.66	1.12	0.68	1.11	0.003773	0.0698	PDE10A: EXP>1.5
SPDYE1	7p13	4.51	3.39	0.74	1.05	1.11	0.004378	0.0752	PDE10A: EXP>1.5
DOK2	8p21.3	6.96	5.85	1	1.01	1.11	0.007251	0.0949	PDE10A: EXP>1.5
ADAP2	17q11.2	8.07	6.96	1.16	0.96	1.11	0.0105	0.115	PDE10A: EXP>1.5
PITPNM2	12q24.31	8.47	7.37	0.83	1.22	1.11	0.0118	0.123	PDE10A: EXP>1.5
CDKN1A	6p21.2	10.05	8.94	1.22	0.98	1.11	0.0131	0.129	PDE10A: EXP>1.5
CLEC4A	12p13.31	5.21	4.1	1.26	0.97	1.11	0.0143	0.134	PDE10A: EXP>1.5
FLT3LG	19q13.33	6.64	5.53	0.92	1.28	1.11	0.017	0.146	PDE10A: EXP>1.5
KCND1	Xp11.23	7.85	6.74	0.89	1.34	1.11	0.02	0.159	PDE10A: EXP>1.5
TENT5C	1p12	8.78	7.67	1.36	1.03	1.11	0.021	0.162	PDE10A: EXP>1.5
EIF5A2	3q26.2	7.25	6.13	1.01	1.4	1.11	0.027	0.184	PDE10A: EXP>1.5
MTMR9LP	1p35.2	6.4	5.29	0.89	1.46	1.11	0.0273	0.185	PDE10A: EXP>1.5
APOE	19q13.32	12.89	11.78	1.32	1.27	1.11	0.0321	0.2	PDE10A: EXP>1.5
DLG4	17p13.1	9.17	8.06	0.92	1.64	1.11	0.0439	0.233	PDE10A: EXP>1.5
SLC18A2	10q25.3	2.6	1.49	1.88	0.79	1.11	0.0501	0.248	PDE10A: EXP>1.5
FBXO39	17p13.1	3.28	2.17	1.81	1.16	1.11	0.0619	0.278	PDE10A: EXP>1.5
GLRA2	Xp22.2	1.61	0.5	2.09	0.54	1.11	0.0645	0.284	PDE10A: EXP>1.5
GBX2	2q37.2	1.81	0.7	2.23	0.43	1.11	0.0791	0.315	PDE10A: EXP>1.5
C5ORF46	5q32	2.16	1.05	2.4	1.02	1.11	0.118	0.382	PDE10A: EXP>1.5
PRPH2	6p21.1	4.41	3.31	2.22	1.79	1.11	0.156	0.438	PDE10A: EXP>1.5
STEAP4	7q21.12	6.49	5.37	1.72	2.3	1.11	0.167	0.451	PDE10A: EXP>1.5
ZBTB16	11q23.2	5.07	3.95	2.43	1.72	1.11	0.17	0.455	PDE10A: EXP>1.5
TOX3	16q12.1	3.75	2.64	2.65	2.75	1.11	0.287	0.585	PDE10A: EXP>1.5
ANKRD50	4q28.1	9.12	8.02	0.4	0.81	1.1	0.0003268	0.0188	PDE10A: EXP>1.5
MYH10	17p13.1	12.16	11.07	0.8	0.63	1.1	0.0004212	0.021	PDE10A: EXP>1.5
RAB30	11q14.1	5.82	4.72	0.88	0.7	1.1	0.001079	0.0362	PDE10A: EXP>1.5
TMEM255B	13q34	5.63	4.53	1.11	0.7	1.1	0.004035	0.0722	PDE10A: EXP>1.5
ARRDC5	19p13.3	2.39	1.28	1.07	1.05	1.1	0.0112	0.119	PDE10A: EXP>1.5
KLHL38	8q24.13	2	0.89	1.46	0.97	1.1	0.0252	0.178	PDE10A: EXP>1.5
CALCR	7q21.3	1.94	0.84	1.59	0.85	1.1	0.0301	0.194	PDE10A: EXP>1.5
SCN8A	12q13.13	6.27	5.18	1.27	1.28	1.1	0.0318	0.199	PDE10A: EXP>1.5
HSPA6	1q23.3	7.64	6.54	1.42	1.16	1.1	0.0322	0.2	PDE10A: EXP>1.5
LINC00426	13q12.3	2.31	1.22	1.66	0.74	1.1	0.0322	0.2	PDE10A: EXP>1.5
CD80	3q13.33	4.3	3.2	1.36	1.24	1.1	0.0341	0.206	PDE10A: EXP>1.5
ADAMTSL4	1q21.2	8.59	7.49	1.08	1.47	1.1	0.0375	0.216	PDE10A: EXP>1.5
TMEM151B	6p21.1	5.05	3.95	1.58	1.1	1.1	0.0411	0.226	PDE10A: EXP>1.5
ZNF878	19p13.2	3.34	2.24	1.52	1.18	1.1	0.0413	0.226	PDE10A: EXP>1.5
LCP2	5q35.1	8.21	7.11	1.58	1.17	1.1	0.0452	0.236	PDE10A: EXP>1.5
ADGRE4P	19p13.2	2.14	1.04	1.87	0.84	1.1	0.0526	0.255	PDE10A: EXP>1.5
CTSG	14q12	1.66	0.56	1.98	0.65	1.1	0.0586	0.27	PDE10A: EXP>1.5
ACVR1C	2q24.1	5.14	4.04	1.47	1.6	1.1	0.0718	0.299	PDE10A: EXP>1.5
SIRPB1	20p13	6.31	5.21	1.68	1.51	1.1	0.0795	0.315	PDE10A: EXP>1.5
PCDHGB2	5q31.3	6.24	5.14	1.73	1.55	1.1	0.0876	0.331	PDE10A: EXP>1.5
IRF8	16q24.1	7.4	6.3	1.79	1.51	1.1	0.0907	0.335	PDE10A: EXP>1.5
HBA1	16p13.3	7.86	6.76	2.2	1.64	1.1	0.143	0.42	PDE10A: EXP>1.5
GPX3	5q33.1	12.21	11.11	1.84	2.01	1.1	0.146	0.423	PDE10A: EXP>1.5
TMEM35A	Xq22.1	6.54	5.45	1.35	2.28	1.1	0.146	0.423	PDE10A: EXP>1.5
CACNA1I	22q13.1	3.62	2.53	2.25	1.67	1.1	0.152	0.433	PDE10A: EXP>1.5
HTR1E	6q14.3	2.22	1.11	2.17	1.85	1.1	0.158	0.439	PDE10A: EXP>1.5
AFF3	2q11.2	6.38	5.28	2.19	1.94	1.1	0.171	0.455	PDE10A: EXP>1.5
COL28A1	7p21.3	3.87	2.77	2.4	2.69	1.1	0.268	0.564	PDE10A: EXP>1.5
VAV3	1p13.3	8.36	7.26	1.85	3.16	1.1	0.286	0.584	PDE10A: EXP>1.5
FGF3	11q13.3	2.71	1.61	3.11	2.23	1.1	0.287	0.585	PDE10A: EXP>1.5
CSGALNACT2	10q11.21	9.37	8.28	0.55	0.57	1.09	2.453e-05	0.005777	PDE10A: EXP>1.5
VWF	12p13.31	11.22	10.13	0.89	0.57	1.09	0.0006651	0.0272	PDE10A: EXP>1.5
PPM1F	22q11.22	9.18	8.1	0.77	0.78	1.09	0.001078	0.0362	PDE10A: EXP>1.5
ANXA6	5q33.1	11.04	9.96	0.82	1.17	1.09	0.0105	0.115	PDE10A: EXP>1.5
PLCB2	15q15.1	8.18	7.09	0.9	1.21	1.09	0.0138	0.132	PDE10A: EXP>1.5
TMC8	17q25.3	7.91	6.82	1.15	1.11	1.09	0.0174	0.148	PDE10A: EXP>1.5
WWC3	Xp22.2	9.87	8.78	1.05	1.19	1.09	0.018	0.15	PDE10A: EXP>1.5
SHROOM4	Xp11.22	8.16	7.06	1.17	1.21	1.09	0.0231	0.17	PDE10A: EXP>1.5
DKK3	11p15.3	9.82	8.73	0.95	1.47	1.09	0.0322	0.2	PDE10A: EXP>1.5
GNG11	7q21.3	8.46	7.36	1.53	1.25	1.09	0.0476	0.242	PDE10A: EXP>1.5
SLIT2	4p15.31	8.53	7.44	1.6	1.31	1.09	0.0577	0.268	PDE10A: EXP>1.5
FCGR2C	1q23.3	6.52	5.43	1.63	1.28	1.09	0.0586	0.27	PDE10A: EXP>1.5
GSDMA	17q21.1	3.4	2.31	1.19	1.67	1.09	0.062	0.278	PDE10A: EXP>1.5
LINC00470	18p11.32	1.73	0.65	2.01	0.88	1.09	0.0726	0.302	PDE10A: EXP>1.5
FCAR	19q13.42	2.78	1.69	1.79	1.29	1.09	0.0728	0.302	PDE10A: EXP>1.5
BMX	Xp22.2	2.26	1.17	1.95	1.21	1.09	0.0847	0.324	PDE10A: EXP>1.5
AKAP2	9q31.3	8.92	7.82	1.02	2.06	1.09	0.101	0.353	PDE10A: EXP>1.5
SV2A	1q21.2	8.35	7.25	1.59	1.82	1.09	0.106	0.361	PDE10A: EXP>1.5
HOXA13	7p15.2	1.62	0.52	2.39	0.72	1.09	0.11	0.368	PDE10A: EXP>1.5
ELAVL2	9p21.3	3.01	1.92	1.81	1.71	1.09	0.115	0.376	PDE10A: EXP>1.5
IL12RB1	19p13.11	5.15	4.06	1.64	1.89	1.09	0.119	0.382	PDE10A: EXP>1.5
AGMO	7p21.2	2.29	1.2	1.84	1.76	1.09	0.122	0.387	PDE10A: EXP>1.5
GSTM5	1p13.3	4.09	3.01	2.93	1.47	1.09	0.219	0.51	PDE10A: EXP>1.5
RAPH1	2q33.2	9	7.92	0.77	0.66	1.08	0.0004659	0.0222	PDE10A: EXP>1.5
N4BP2	4p14	7.21	6.13	0.67	0.78	1.08	0.0006218	0.0262	PDE10A: EXP>1.5
ERVFRD-1	6p24.2	1.79	0.7	0.8	0.68	1.08	0.000654	0.0268	PDE10A: EXP>1.5
C3ORF36	3q22.1	2.1	1.02	1.04	0.72	1.08	0.003527	0.0675	PDE10A: EXP>1.5
NOTCH1	9q34.3	10.82	9.74	0.63	1.03	1.08	0.003799	0.07	PDE10A: EXP>1.5
FLNA	Xq28	14.92	13.85	0.6	1.1	1.08	0.005536	0.0844	PDE10A: EXP>1.5
IFFO2	1p36.13	8.22	7.14	1.16	0.68	1.08	0.005721	0.0855	PDE10A: EXP>1.5
ENPP2	8q24.12	9.15	8.07	1.02	0.89	1.08	0.005997	0.0873	PDE10A: EXP>1.5
RCVRN	17p13.1	1.55	0.47	1.25	0.5	1.08	0.006195	0.0877	PDE10A: EXP>1.5
CDH24	14q11.2	9.31	8.24	0.9	1.07	1.08	0.008863	0.105	PDE10A: EXP>1.5
CCRL2	3p21.31	5.73	4.65	1.38	1.01	1.08	0.025	0.177	PDE10A: EXP>1.5
GRIA4	11q22.3	2.32	1.25	1.45	0.93	1.08	0.0267	0.183	PDE10A: EXP>1.5
SLC36A4	11q21	7.09	6.02	0.64	1.5	1.08	0.029	0.19	PDE10A: EXP>1.5
CADM1	11q23.3	10.91	9.83	1.3	1.21	1.08	0.0308	0.196	PDE10A: EXP>1.5
KCNK6	19q13.2	7.1	6.01	1.46	1.14	1.08	0.0369	0.215	PDE10A: EXP>1.5
PAMR1	11p13	6.13	5.05	1.21	1.47	1.08	0.0468	0.24	PDE10A: EXP>1.5
GPR153	1p36.31	8.86	7.78	1.35	1.4	1.08	0.0494	0.246	PDE10A: EXP>1.5
PICSAR	21q22.3	1.47	0.39	1.76	1	1.08	0.0543	0.259	PDE10A: EXP>1.5
HPGDS	4q22.3	4.91	3.83	1.24	1.67	1.08	0.0681	0.292	PDE10A: EXP>1.5
TLR10	4p14	3.48	2.4	1.9	1.13	1.08	0.076	0.31	PDE10A: EXP>1.5
ADGRL1	19p13.12	11.89	10.8	1.41	2.05	1.08	0.123	0.389	PDE10A: EXP>1.5
MAGED4B	Xp11.22	9.69	8.61	1.4	2.07	1.08	0.125	0.393	PDE10A: EXP>1.5
FCRL6	1q23.2	3.8	2.72	1.81	2.07	1.08	0.158	0.44	PDE10A: EXP>1.5
TBX1	22q11.21	5.73	4.65	2.15	2.78	1.08	0.267	0.562	PDE10A: EXP>1.5
GPR158	10p12.1	5.17	4.09	3.18	3.12	1.08	0.374	0.649	PDE10A: EXP>1.5
FAM167B	1p35.2	5.33	4.26	0.68	0.9	1.07	0.002038	0.0522	PDE10A: EXP>1.5
SNX10	7p15.2	8.76	7.7	1.05	0.84	1.07	0.006133	0.0876	PDE10A: EXP>1.5
INSYN2A	10q26.2	2.99	1.92	1.19	0.76	1.07	0.00841	0.102	PDE10A: EXP>1.5
ABI3	17q21.32	7.56	6.49	1.18	0.96	1.07	0.0135	0.131	PDE10A: EXP>1.5
LIMCH1	4p13	9.46	8.38	1.08	1.07	1.07	0.0138	0.132	PDE10A: EXP>1.5
SPDYE7P	7q11.23	2.88	1.81	0.6	1.32	1.07	0.0163	0.143	PDE10A: EXP>1.5
LRFN2	6p21.2-p21.1	1.49	0.42	1.75	0.46	1.07	0.0374	0.216	PDE10A: EXP>1.5
VENTX	10q26.3	3.69	2.62	1.48	1.17	1.07	0.0424	0.229	PDE10A: EXP>1.5
OSMR	5p13.1	9.69	8.62	1.2	1.47	1.07	0.0467	0.24	PDE10A: EXP>1.5
PHYHIP	8p21.3	4.27	3.2	1.52	1.3	1.07	0.055	0.261	PDE10A: EXP>1.5
OR56A3	11p15.4	1.36	0.29	1.97	0.42	1.07	0.0581	0.269	PDE10A: EXP>1.5
CGAS	6q13	7.05	5.98	1.12	1.67	1.07	0.0632	0.281	PDE10A: EXP>1.5
CPA5	7q32.2	1.58	0.51	1.99	0.7	1.07	0.067	0.29	PDE10A: EXP>1.5
KITLG	12q21.32	8.05	6.98	1.63	1.43	1.07	0.0761	0.31	PDE10A: EXP>1.5
SOCS2	12q22	6.55	5.48	1.42	1.65	1.07	0.0807	0.317	PDE10A: EXP>1.5
CALB1	8q21.3	2.37	1.3	1.9	1.15	1.07	0.0808	0.317	PDE10A: EXP>1.5
SSPO	7q36.1	6.14	5.07	1.58	1.61	1.07	0.0891	0.333	PDE10A: EXP>1.5
DUSP26	8p12	3.3	2.22	1.88	1.63	1.07	0.117	0.38	PDE10A: EXP>1.5
TMEM189-UBE2V1	20q13.13	7.8	6.74	0.89	2.25	1.07	0.13	0.399	PDE10A: EXP>1.5
TNMD	Xq22.1	1.94	0.88	2.4	1.15	1.07	0.141	0.416	PDE10A: EXP>1.5
CCL2	17q12	9.62	8.55	1.55	2.13	1.07	0.148	0.426	PDE10A: EXP>1.5
OTOF	2p23.3	4.26	3.19	2.39	1.69	1.07	0.18	0.465	PDE10A: EXP>1.5
MLC1	22q13.33	4.33	3.26	2.5	2.66	1.07	0.286	0.584	PDE10A: EXP>1.5
ESAM	11q24.2	8.75	7.69	0.85	0.41	1.06	0.0003232	0.0187	PDE10A: EXP>1.5
CLEC14A	14q21.1	7.79	6.74	1.11	0.39	1.06	0.002849	0.0609	PDE10A: EXP>1.5
ARHGAP30	1q23.3	8.67	7.61	1.19	0.76	1.06	0.009001	0.105	PDE10A: EXP>1.5
PILRA	7q22.1	7.65	6.59	0.64	1.31	1.06	0.0168	0.145	PDE10A: EXP>1.5
ECSCR	5q31.2	5.23	4.17	1.44	0.65	1.06	0.0185	0.152	PDE10A: EXP>1.5
FLVCR2	14q24.3	7.03	5.96	1.12	1.26	1.06	0.0278	0.186	PDE10A: EXP>1.5
GRPR	Xp22.2	2.56	1.5	1.56	0.73	1.06	0.0293	0.191	PDE10A: EXP>1.5
DTX1	12q24.13	7.35	6.29	1.41	1.07	1.06	0.0324	0.201	PDE10A: EXP>1.5
CSPG4	15q24.2	9.11	8.05	1.11	1.36	1.06	0.035	0.21	PDE10A: EXP>1.5
HNMT	2q22.1	8.87	7.81	1.24	1.53	1.06	0.0573	0.267	PDE10A: EXP>1.5
GPR26	10q26.13	1.34	0.28	1.98	0.48	1.06	0.0613	0.277	PDE10A: EXP>1.5
PHLDA1	12q21.2	9.56	8.5	1.18	1.62	1.06	0.0643	0.284	PDE10A: EXP>1.5
PHYHIPL	10q21.1	6.64	5.58	1.26	2	1.06	0.115	0.376	PDE10A: EXP>1.5
ZNF215	11p15.4	4.37	3.31	1.37	1.94	1.06	0.117	0.379	PDE10A: EXP>1.5
PCDHA3	5q31.3	4.89	3.83	1.56	1.88	1.06	0.122	0.388	PDE10A: EXP>1.5
RAB3B	1p32.3	4.11	3.05	1.97	1.6	1.06	0.128	0.396	PDE10A: EXP>1.5
PDGFRL	8p22	8.37	7.3	1.52	2.19	1.06	0.157	0.439	PDE10A: EXP>1.5
CD8B	2p11.2	4.89	3.83	2.38	1.42	1.06	0.158	0.44	PDE10A: EXP>1.5
RNF128	Xq22.3	4.07	3.01	1.59	2.24	1.06	0.167	0.451	PDE10A: EXP>1.5
PCDHB7	5q31.3	5.93	4.87	1.89	2.11	1.06	0.176	0.459	PDE10A: EXP>1.5
PKNOX2	11q24.2	7.85	6.79	1.99	2.16	1.06	0.191	0.478	PDE10A: EXP>1.5
TFAP2A	6p24.3	9.48	8.42	2.21	2.08	1.06	0.203	0.492	PDE10A: EXP>1.5
CALML5	10p15.1	3.59	2.53	3.09	1.85	1.06	0.277	0.574	PDE10A: EXP>1.5
PLPP1	5q11.2	9.17	8.11	0.87	0.69	1.05	0.001405	0.0423	PDE10A: EXP>1.5
FOXO1	13q14.11	10.01	8.96	1	0.42	1.05	0.001469	0.0433	PDE10A: EXP>1.5
TBC1D4	13q22.2	8.74	7.69	0.94	0.78	1.05	0.003307	0.0652	PDE10A: EXP>1.5
MMP25	16p13.3	5.6	4.55	1.06	0.86	1.05	0.007638	0.0965	PDE10A: EXP>1.5
FBLIM1	1p36.21	10.61	9.56	0.76	1.08	1.05	0.007824	0.0978	PDE10A: EXP>1.5
CITED2	6q24.1	11.83	10.78	1.1	0.87	1.05	0.009084	0.106	PDE10A: EXP>1.5
ERRFI1	1p36.23	10.14	9.09	0.93	1.03	1.05	0.009406	0.108	PDE10A: EXP>1.5
TLR2	4q31.3	8.15	7.1	1.28	0.76	1.05	0.0138	0.132	PDE10A: EXP>1.5
DBH	9q34.2	2.7	1.66	1.22	0.93	1.05	0.0165	0.144	PDE10A: EXP>1.5
NHS	Xp22.2-p22.13	7.73	6.68	0.96	1.28	1.05	0.0234	0.172	PDE10A: EXP>1.5
PCDHGA5	5q31.3	4.62	3.57	1.11	1.21	1.05	0.0253	0.178	PDE10A: EXP>1.5
ELFN1	7p22.3	6.45	5.4	1.38	0.97	1.05	0.0261	0.181	PDE10A: EXP>1.5
CDX1	5q32	1.76	0.71	1.32	1.13	1.05	0.0315	0.198	PDE10A: EXP>1.5
FGR	1p35.3	7.1	6.05	1.62	0.75	1.05	0.0366	0.214	PDE10A: EXP>1.5
UNC5B	10q22.1	11	9.95	1.18	1.37	1.05	0.0415	0.227	PDE10A: EXP>1.5
PGBD5	1q42.13	6.81	5.76	1.26	1.4	1.05	0.0499	0.248	PDE10A: EXP>1.5
ENPEP	4q25	7.44	6.39	1.39	1.33	1.05	0.0525	0.254	PDE10A: EXP>1.5
MAB21L3	1p13.1	2.05	0.99	1.19	1.53	1.05	0.0558	0.264	PDE10A: EXP>1.5
CDK15	2q33.1	1.79	0.75	1.62	1.16	1.05	0.0584	0.27	PDE10A: EXP>1.5
PDK3	Xp22.11	7.37	6.32	0.86	1.74	1.05	0.0649	0.285	PDE10A: EXP>1.5
CCL22	16q21	3.89	2.84	1.85	0.99	1.05	0.0698	0.296	PDE10A: EXP>1.5
FAT1	4q35.2	10.74	9.7	1	2.1	1.05	0.12	0.383	PDE10A: EXP>1.5
MGP	12p12.3	10.69	9.63	1.79	1.83	1.05	0.137	0.409	PDE10A: EXP>1.5
MPPED1	22q13.2	1.93	0.88	2.36	1.3	1.05	0.151	0.43	PDE10A: EXP>1.5
DGKB	7p21.2	2.73	1.68	2.38	1.59	1.05	0.177	0.461	PDE10A: EXP>1.5
ADGRE1	19p13.3-p13.2	4.36	3.31	1.82	2.15	1.05	0.18	0.465	PDE10A: EXP>1.5
DSC3	18q12.1	6.84	5.8	2.44	1.96	1.05	0.22	0.51	PDE10A: EXP>1.5
OLFM1	9q34.3	5.53	4.47	2.4	2.29	1.05	0.246	0.54	PDE10A: EXP>1.5
TKTL1	Xq28	3.49	2.44	3.43	4.17	1.05	0.479	0.731	PDE10A: EXP>1.5
LATS2	13q12.11	9.05	8.01	0.84	0.66	1.04	0.001099	0.0368	PDE10A: EXP>1.5
RPS6KA2	6q27	10.18	9.13	0.72	0.98	1.04	0.004456	0.0753	PDE10A: EXP>1.5
DOK3	5q35.3	7.7	6.66	0.86	0.95	1.04	0.005971	0.0873	PDE10A: EXP>1.5
SETD7	4q31.1	9.82	8.78	0.69	1.04	1.04	0.006106	0.0876	PDE10A: EXP>1.5
NBPF9	1q21.2	7.55	6.51	0.73	1.05	1.04	0.006614	0.0904	PDE10A: EXP>1.5
SULT1B1	4q13.3	1.15	0.1	1.3	0.2	1.04	0.00782	0.0978	PDE10A: EXP>1.5
NPL	1q25.3	7.56	6.52	1.17	0.99	1.04	0.017	0.146	PDE10A: EXP>1.5
CD302	2q24.2	9.08	8.04	1.21	0.98	1.04	0.0182	0.151	PDE10A: EXP>1.5
SPDYE6	7q22.1	6	4.96	0.84	1.25	1.04	0.0187	0.154	PDE10A: EXP>1.5
TENM2	5q34	3.3	2.26	1.29	0.92	1.04	0.0198	0.158	PDE10A: EXP>1.5
AXL	19q13.2	10.18	9.14	0.99	1.27	1.04	0.0259	0.181	PDE10A: EXP>1.5
CHST2	3q24	9.63	8.6	1.47	1.08	1.04	0.0413	0.226	PDE10A: EXP>1.5
LY86	6p25.1	6.88	5.84	1.38	1.31	1.04	0.0504	0.248	PDE10A: EXP>1.5
BPIFB2	20q11.21	1.43	0.4	1.85	0.6	1.04	0.0561	0.264	PDE10A: EXP>1.5
FCGR1B	1p11.2	5.74	4.7	1.49	1.38	1.04	0.0661	0.288	PDE10A: EXP>1.5
CPM	12q15	9.23	8.19	1.52	1.5	1.04	0.0811	0.318	PDE10A: EXP>1.5
SEC31B	10q24.31	6.55	5.51	1.13	1.77	1.04	0.0848	0.324	PDE10A: EXP>1.5
LOXHD1	18q21.1	2.65	1.61	1.69	1.4	1.04	0.0864	0.328	PDE10A: EXP>1.5
PTPRO	12p12.3|12p13-p12	6.56	5.52	1.23	1.97	1.04	0.117	0.379	PDE10A: EXP>1.5
CXADRP3	18p11.21	1.63	0.6	2.22	1.15	1.04	0.129	0.398	PDE10A: EXP>1.5
ARHGDIG	16p13.3	2.88	1.84	2.29	1.6	1.04	0.171	0.455	PDE10A: EXP>1.5
SLC15A1	13q32.2-q32.3	4.65	3.61	2.55	1.2	1.04	0.174	0.458	PDE10A: EXP>1.5
JPH3	16q24.2	4.07	3.03	2.32	2.42	1.04	0.26	0.554	PDE10A: EXP>1.5
C6ORF15	6p21.33	3.41	2.37	2.95	2.28	1.04	0.303	0.601	PDE10A: EXP>1.5
PCDHA11	5q31.3	6.13	5.09	2.32	2.89	1.04	0.31	0.607	PDE10A: EXP>1.5
OSTM1	6q21	9.07	8.03	0.61	0.49	1.03	3.358e-05	0.006195	PDE10A: EXP>1.5
SEPTIN11	4q21.1	10.9	9.87	0.77	0.52	1.03	0.0003079	0.0184	PDE10A: EXP>1.5
MADCAM1	19p13.3	1.68	0.65	0.87	0.55	1.03	0.0008814	0.0319	PDE10A: EXP>1.5
RAB8B	15q22.2	8.99	7.96	0.98	0.7	1.03	0.003455	0.0668	PDE10A: EXP>1.5
P3H1	1p34.2	10.34	9.3	1.07	0.6	1.03	0.004025	0.0722	PDE10A: EXP>1.5
PIK3CD	1p36.22	9.09	8.06	0.74	1	1.03	0.005736	0.0856	PDE10A: EXP>1.5
RSPO2	8q23.1	1.26	0.23	1.24	0.32	1.03	0.006772	0.0913	PDE10A: EXP>1.5
RPH3A	12q24.13	1.97	0.93	1.46	0.85	1.03	0.0292	0.191	PDE10A: EXP>1.5
RGL4	22q11.23	3.01	1.98	1.06	1.34	1.03	0.0348	0.209	PDE10A: EXP>1.5
MIR1-1HG-AS1	20q13.33	1.48	0.45	1.74	0.72	1.03	0.0505	0.249	PDE10A: EXP>1.5
EBI3	19p13.3	5.35	4.32	1.4	1.36	1.03	0.059	0.271	PDE10A: EXP>1.5
WNT9B	17q21.32	1.55	0.52	1.97	0.45	1.03	0.0682	0.293	PDE10A: EXP>1.5
SLCO5A1	8q13.3	3.38	2.35	1.47	1.38	1.03	0.0684	0.293	PDE10A: EXP>1.5
[truncated: 17,347 more rows]

## Sheet: TableS13
Pathway name	countDE	countAll	pvalue	pAcc	pComb	pORA
ECM-receptor interaction	28	85	1.12029e-08	0.00049975	1.12029e-08	2.23739e-11
Calcium signaling pathway	37	186	1.12029e-08	0.00049975	1.12029e-08	1.06362e-07
Focal adhesion	40	197	3.19615e-08	0.00149925	3.19615e-08	1.80381e-08
PI3K-Akt signaling pathway	54	338	1.47743e-07	0.00749625	1.47743e-07	3.57766e-07
Pathways in cancer	71	515	2.1615e-07	0.005997	2.1615e-07	1.86676e-06
Protein digestion and absorption	21	85	1.63683e-06			1.63683e-06
cGMP-PKG signaling pathway	30	165	1.88088e-06	0.009995	1.88088e-06	1.10578e-05
Malaria	15	47	2.98886e-06	0.114943	2.98886e-06	1.57351e-06
Proteoglycans in cancer	31	198	3.76123e-06	0.00149925	3.76123e-06	0.000154092
Apelin signaling pathway	27	136	1.89658e-05	0.232384	1.89658e-05	5.60903e-06
MicroRNAs in cancer	27	149	3.1747e-05			3.1747e-05
Regulation of actin cytoskeleton	27	208	4.3195e-05	0.00049975	4.3195e-05	0.00632533
Phospholipase D signaling pathway	25	145	4.41616e-05	0.0229885	4.41616e-05	0.000140831
Ras signaling pathway	32	225	6.49571e-05	0.0069965	6.49571e-05	0.000702084
Platelet activation	24	121	6.8844e-05	0.282359	6.8844e-05	1.85259e-05
Glycosaminoglycan biosynthesis - chondroitin sulfate / dermatan sulfate	8	20	7.30188e-05			7.30188e-05
Dilated cardiomyopathy (DCM)	20	90	8.41261e-05	0.405797	8.41261e-05	1.60162e-05
Alzheimer disease	28	164	0.000141454	0.165417	0.000141454	6.9076e-05
Chemokine signaling pathway	26	189	0.000292976	0.00749625	0.000292976	0.00337354
Amoebiasis	19	91	0.000374691	0.513243	0.000374691	6.45167e-05
Ribosome	22	129	0.000403306			0.000403306
AGE-RAGE signaling pathway in diabetic complications	20	100	0.000440871	0.498751	0.000440871	7.93705e-05
Human papillomavirus infection	45	319	0.000489432	0.555222	0.000489432	7.99757e-05
Cell adhesion molecules (CAMs)	23	141	0.00057892			0.00057892
Central carbon metabolism in cancer	8	64	0.000663858	0.00049975	0.000663858	0.124305
Vascular smooth muscle contraction	23	129	0.00068221	0.418291	0.00068221	0.00015305
Purine metabolism	21	126	0.000738265			0.000738265
Hypertrophic cardiomyopathy (HCM)	16	85	0.000803625			0.000803625
Oxidative phosphorylation	20	119	0.000876257			0.000876257
Parkinson disease	21	128	0.00105603	0.113943	0.00105603	0.000911045
Relaxin signaling pathway	23	130	0.0013995	0.823088	0.0013995	0.000172442
Thermogenesis	32	216	0.00173806	0.530735	0.00173806	0.000340463
Melanoma	8	71	0.00180255	0.0009995	0.00180255	0.188291
Human cytomegalovirus infection	18	214	0.00193355	0.00049975	0.00193355	0.407281
Non-alcoholic fatty liver disease (NAFLD)	22	143	0.00354387	0.242379	0.00354387	0.00165783
Parathyroid hormone synthesis, secretion and action	18	106	0.00384275	0.32034	0.00384275	0.00137439
Small cell lung cancer	10	92	0.00528028	0.00349825	0.00528028	0.180374
Rap1 signaling pathway	25	204	0.00551672	0.03998	0.00551672	0.0165881
Fluid shear stress and atherosclerosis	19	137	0.00582094	0.0689655	0.00582094	0.0102216
Arrhythmogenic right ventricular cardiomyopathy (ARVC)	13	72	0.00611867	0.211894	0.00611867	0.0035212
Gap junction	11	88	0.00825193	0.0129935	0.00825193	0.0808098
Hematopoietic cell lineage	14	91	0.010779			0.010779
Breast cancer	19	146	0.0109343	0.0754623	0.0109343	0.0192286
TGF-beta signaling pathway	15	93	0.0116772	0.285857	0.0116772	0.00547613
Complement and coagulation cascades	13	73	0.0122649	0.415792	0.0122649	0.00398463
Cholinergic synapse	14	112	0.0131705	0.0334833	0.0131705	0.0537324
Endocrine resistance	16	96	0.0134357	0.612194	0.0134357	0.0030075
Choline metabolism in cancer	13	98	0.0198957	0.0704648	0.0198957	0.041279
Huntington disease	25	186	0.0215798	0.592204	0.0215798	0.0054027
Adrenergic signaling in cardiomyocytes	18	145	0.0217397	0.0954523	0.0217397	0.033811
Gastric cancer	14	148	0.0223162	0.0124938	0.0223162	0.266383
MAPK signaling pathway	35	291	0.0233956	0.494753	0.0233956	0.00711112
Prostate cancer	11	96	0.0245204	0.0289855	0.0245204	0.128282
Notch signaling pathway	9	48	0.0264604	0.369315	0.0264604	0.0110148
Renin secretion	9	69	0.0288537	0.0514743	0.0288537	0.087556
EGFR tyrosine kinase inhibitor resistance	10	79	0.0292083	0.0524738	0.0292083	0.0871407
Toxoplasmosis	13	110	0.0304267	0.0549725	0.0304267	0.0873123
beta-Alanine metabolism	6	31	0.0305332			0.0305332
GnRH signaling pathway	12	91	0.03307	0.104948	0.03307	0.0504973
Leukocyte transendothelial migration	16	109	0.0345425	0.533733	0.0345425	0.0104584
Pancreatic cancer	8	75	0.0348057	0.0244878	0.0348057	0.230023
Hippo signaling pathway - multiple species	6	28	0.0349856	0.297351	0.0349856	0.01906
Tight junction	21	164	0.0375526	0.362319	0.0375526	0.0170234
Glioma	8	75	0.0377541	0.0269865	0.0377541	0.230023
Phenylalanine metabolism	4	17	0.0388102			0.0388102
Morphine addiction	13	89	0.0397489	0.321839	0.0397489	0.0205148
Regulation of lipolysis in adipocytes	10	54	0.0407293	0.822589	0.0407293	0.00826456
Drug metabolism - cytochrome P450	9	62	0.050532			0.050532
cAMP signaling pathway	25	209	0.0559027	0.457771	0.0559027	0.0217743
Tyrosine metabolism	6	36	0.0581554			0.0581554
Aldosterone synthesis and secretion	11	97	0.0591076	0.0789605	0.0591076	0.135109
Chagas disease (American trypanosomiasis)	15	103	0.0592733	0.774113	0.0592733	0.0138285
FoxO signaling pathway	16	127	0.0592777	0.275862	0.0592777	0.0388085
HIF-1 signaling pathway	13	97	0.0634816	0.302849	0.0634816	0.0384389
Cholesterol metabolism	7	50	0.0652287	0.130435	0.0652287	0.092268
Kaposi sarcoma-associated herpesvirus infection	13	175	0.0704956	0.0214893	0.0704956	0.616111
Mucin type O-glycan biosynthesis	5	29	0.0714713			0.0714713
Citrate cycle (TCA cycle)	5	29	0.0714713			0.0714713
Fat digestion and absorption	6	38	0.0723508			0.0723508
mRNA surveillance pathway	1	89	0.0758133	0.0144928	0.0758133	0.999294
Thyroid hormone signaling pathway	16	116	0.07861	0.827586	0.07861	0.018302
Acute myeloid leukemia	6	65	0.080986	0.0394803	0.080986	0.398074
Neuroactive ligand-receptor interaction	29	320	0.0816243	0.069965	0.0816243	0.226827
Wnt signaling pathway	19	157	0.0843324	0.441779	0.0843324	0.0374096
Longevity regulating pathway	12	88	0.0851346	0.411794	0.0851346	0.0406091
alpha-Linolenic acid metabolism	4	22	0.0877662			0.0877662
Estrogen signaling pathway	11	131	0.0943	0.0424788	0.0943	0.447264
Basal cell carcinoma	6	63	0.0994557	0.0549725	0.0994557	0.36948
Bacterial invasion of epithelial cells	9	74	0.105858	0.18041	0.105858	0.121785
Axon guidance	20	180	0.106764	0.318341	0.106764	0.0697645
Chemical carcinogenesis	9	72	0.107325			0.107325
Salivary secretion	7	83	0.108796	0.047976	0.108796	0.474078
Intestinal immune network for IgA production	6	45	0.112165	0.173913	0.112165	0.135926
Selenocompound metabolism	3	16	0.124281			0.124281
Ether lipid metabolism	6	44	0.125588			0.125588
Th1 and Th2 cell differentiation	12	90	0.130613	0.610195	0.130613	0.0470357
ABC transporters	6	45	0.135926			0.135926
Metabolism of xenobiotics by cytochrome P450	8	66	0.141274			0.141274
Hepatocellular carcinoma	15	166	0.145246	0.103948	0.145246	0.316549
Primary immunodeficiency	5	36	0.14624			0.14624
Oxytocin signaling pathway	17	152	0.146484	0.391304	0.146484	0.0850177
Asthma	1	26	0.146947	0.037981	0.146947	0.879496
Sulfur metabolism	2	9	0.152255			0.152255
Longevity regulating pathway - multiple species	8	61	0.162947	0.378311	0.162947	0.100997
Renin-angiotensin system	1	23	0.163835	0.0454773	0.163835	0.846147
Hippo signaling pathway	14	153	0.16692	0.127936	0.16692	0.30821
Amyotrophic lateral sclerosis (ALS)	5	51	0.170724	0.110445	0.170724	0.367724
African trypanosomiasis	4	36	0.177029	0.137931	0.177029	0.308822
Transcriptional misregulation in cancer	17	179	0.178661	0.183908	0.178661	0.234434
Phagosome	15	148	0.18054			0.18054
Mineral absorption	3	50	0.183972	0.0589705	0.183972	0.759942
Drug metabolism - other enzymes	8	71	0.188291			0.188291
Oocyte meiosis	9	119	0.188493	0.0784608	0.188493	0.589817
Endocytosis	23	242	0.1905			0.1905
Insulin resistance	11	105	0.193383	0.243878	0.193383	0.196318
Tuberculosis	15	166	0.196426	0.154423	0.196426	0.316549
Adherens junction	8	72	0.198412			0.198412
Long-term potentiation	8	67	0.206868	0.348826	0.206868	0.150168
Osteoclast differentiation	15	126	0.206978	0.786107	0.206978	0.0666828
Biotin metabolism	1	3	0.216521			0.216521
Lipoic acid metabolism	1	3	0.216521			0.216521
Fc gamma R-mediated phagocytosis	10	89	0.219053	0.363318	0.219053	0.155702
Cardiac muscle contraction	8	74	0.219289			0.219289
Natural killer cell mediated cytotoxicity	7	113	0.222997	0.0734633	0.222997	0.788808
PPAR signaling pathway	7	73	0.223846	0.169415	0.223846	0.34381
Renal cell carcinoma	9	68	0.228648	0.735632	0.228648	0.0814867
Herpes simplex virus 1 infection	12	468	0.22872	0.05997	0.22872	1
Melanogenesis	10	101	0.229412	0.228386	0.229412	0.263659
Retrograde endocannabinoid signaling	16	138	0.232527	0.849075	0.232527	0.0722293
Propanoate metabolism	4	32	0.237657			0.237657
Shigellosis	5	64	0.242306	0.114443	0.242306	0.566811
Rheumatoid arthritis	8	87	0.243149	0.176412	0.243149	0.369451
Inflammatory mediator regulation of TRP channels	10	99	0.244112			0.244112
Vitamin digestion and absorption	3	22	0.244342			0.244342
Other types of O-glycan biosynthesis	3	22	0.244342			0.244342
Cortisol synthesis and secretion	7	65	0.253563	0.283858	0.253563	0.243186
Ferroptosis	1	40	0.264158	0.075962	0.264158	0.961486
Type I diabetes mellitus	1	40	0.267916	0.0774613	0.267916	0.961486
Fatty acid metabolism	6	56	0.271118			0.271118
TNF signaling pathway	12	110	0.280691	0.529735	0.280691	0.149998
Legionellosis	6	55	0.284485	0.314343	0.284485	0.257563
ErbB signaling pathway	9	84	0.293465	0.406297	0.293465	0.208141
Phototransduction	1	28	0.295101	0.0949525	0.295101	0.89761
Antifolate resistance	3	31	0.299819	0.197901	0.299819	0.440397
Peroxisome	8	82	0.309559			0.309559
Ovarian steroidogenesis	6	46	0.315114	0.637681	0.315114	0.14665
Prion diseases	3	34	0.324203	0.193903	0.324203	0.502235
T cell receptor signaling pathway	8	99	0.325221	0.190405	0.325221	0.513762
Leishmaniasis	8	71	0.328584	0.527236	0.328584	0.188291
Linoleic acid metabolism	3	26	0.331888			0.331888
Metabolic pathways	112	1376	0.33396			0.33396
Phenylalanine, tyrosine and tryptophan biosynthesis	1	5	0.33416			0.33416
Circadian entrainment	11	97	0.335515	0.757121	0.335515	0.135109
Chronic myeloid leukemia	8	76	0.335912	0.425287	0.335912	0.240939
Bladder cancer	3	41	0.34384	0.167916	0.34384	0.631116
Biosynthesis of unsaturated fatty acids	3	27	0.353897			0.353897
Pentose and glucuronate interconversions	3	27	0.353897			0.353897
Gastric acid secretion	7	75	0.35439	0.29935	0.35439	0.369872
JAK-STAT signaling pathway	15	148	0.357129	0.62019	0.357129	0.18054
IL-17 signaling pathway	1	90	0.361273	0.113943	0.361273	0.999349
Cushing syndrome	14	155	0.363331	0.352824	0.363331	0.325426
Steroid hormone biosynthesis	5	51	0.367724			0.367724
Graft-versus-host disease	2	37	0.378183	0.152924	0.378183	0.796317
Carbohydrate digestion and absorption	3	40	0.378354	0.198401	0.378354	0.614194
Glutamatergic synapse	12	113	0.382717	0.722639	0.382717	0.171507
Vitamin B6 metabolism	1	6	0.386184			0.386184
Fatty acid biosynthesis	2	17	0.387706			0.387706
2-Oxocarboxylic acid metabolism	2	17	0.387706			0.387706
Carbon metabolism	10	113	0.388657			0.388657
NF-kappa B signaling pathway	7	98	0.423826	0.221389	0.423826	0.652216
PD-L1 expression and PD-1 checkpoint pathway in cancer	9	89	0.424037	0.558721	0.424037	0.258632
Amphetamine addiction	7	68	0.431608	0.530235	0.431608	0.279958
Pancreatic secretion	6	90	0.431671	0.207896	0.431671	0.714189
Autoimmune thyroid disease	2	40	0.436661	0.181909	0.436661	0.830664
RNA polymerase	3	31	0.440397			0.440397
Fanconi anemia pathway	1	52	0.442397	0.156422	0.442397	0.985522
Allograft rejection	2	35	0.44344	0.2009	0.44344	0.770112
Glycosaminoglycan degradation	2	19	0.443525			0.443525
Staphylococcus aureus infection	3	56	0.454197	0.194903	0.454197	0.823681
Long-term depression	3	59	0.454941	0.189405	0.454941	0.849736
RNA degradation	5	78	0.461014	0.222389	0.461014	0.738743
SNARE interactions in vesicular transport	2	34	0.467203	0.221889	0.467203	0.755937
B cell receptor signaling pathway	8	70	0.46841	0.944028	0.46841	0.178396
AMPK signaling pathway	12	118	0.474872	0.817591	0.474872	0.210449
Viral carcinogenesis	9	198	0.479256	0.178911	0.479256	0.975695
Base excision repair	3	33	0.481995			0.481995
Maturity onset diabetes of the young	1	23	0.485266	0.210395	0.485266	0.846147
Type II diabetes mellitus	4	45	0.496539	0.391804	0.496539	0.471223
Endocrine and other factor-regulated calcium reabsorption	5	48	0.49707	0.577711	0.49707	0.320128
Thyroid cancer	1	37	0.498504	0.195402	0.498504	0.950818
NOD-like receptor signaling pathway	12	159	0.501761	0.316842	0.501761	0.592515
Cytokine-cytokine receptor interaction	25	276	0.502059	0.758621	0.502059	0.247702
Valine, leucine and isoleucine degradation	4	47	0.50573			0.50573
Pathogenic Escherichia coli infection	5	55	0.508476	0.444778	0.508476	0.431167
Cellular senescence	11	158	0.512601	0.278361	0.512601	0.697947
Olfactory transduction	11	187	0.524932	0.231384	0.524932	0.872561
Systemic lupus erythematosus	4	120	0.526173	0.205397	0.526173	0.986739
Apoptosis	11	135	0.533737	0.425287	0.533737	0.487782
RNA transport	7	158	0.536883	0.216392	0.536883	0.967937
VEGF signaling pathway	6	58	0.540811	0.709645	0.540811	0.298707
Histidine metabolism	2	23	0.545944			0.545944
Synthesis and degradation of ketone bodies	1	10	0.556706			0.556706
Antigen processing and presentation	2	68	0.560958	0.231384	0.560958	0.973381
Human immunodeficiency virus 1 infection	11	200	0.56123	0.245377	0.56123	0.918616
Glycosaminoglycan biosynthesis - heparan sulfate / heparin	2	24	0.569406			0.569406
Circadian rhythm	2	30	0.57028	0.334833	0.57028	0.691501
Glycolysis / Gluconeogenesis	5	65	0.580872			0.580872
Salmonella infection	7	84	0.583419	0.494253	0.583419	0.486874
Butanoate metabolism	2	25	0.591976			0.591976
Fc epsilon RI signaling pathway	5	65	0.593666	0.426787	0.593666	0.580872
Hedgehog signaling pathway	5	46	0.602509	0.88056	0.602509	0.288803
GABAergic synapse	6	87	0.607083	0.377311	0.607083	0.682897
Glycerophospholipid metabolism	7	94	0.608185			0.608185
Insulin secretion	7	84	0.619787	0.548726	0.619787	0.486874
Non-homologous end-joining	1	12	0.62329			0.62329
Sphingolipid signaling pathway	8	119	0.624553	0.375812	0.624553	0.720545
Neurotrophin signaling pathway	11	119	0.625816	0.834583	0.625816	0.325621
mTOR signaling pathway	14	151	0.626561	0.935032	0.626561	0.291252
Th17 cell differentiation	9	103	0.632105	0.668166	0.632105	0.413996
Fatty acid elongation	2	27	0.63443			0.63443
Progesterone-mediated oocyte maturation	8	93	0.637867	0.635682	0.637867	0.44225
Pyrimidine metabolism	4	56	0.646247			0.646247
Tryptophan metabolism	3	42	0.647515			0.647515
C-type lectin receptor signaling pathway	9	103	0.64804	0.698651	0.64804	0.413996
Bile secretion	7	72	0.648801	0.876062	0.648801	0.330859
Prolactin signaling pathway	5	69	0.656961	0.467266	0.656961	0.634548
Glucagon signaling pathway	9	99	0.660313	0.812094	0.660313	0.368517
Glyoxylate and dicarboxylate metabolism	2	29	0.673342			0.673342
Glycerolipid metabolism	4	58	0.673619			0.673619
Fatty acid degradation	3	44	0.678738			0.678738
Aminoacyl-tRNA biosynthesis	3	44	0.678738			0.678738
Glycosphingolipid biosynthesis - globo and isoglobo series	1	14	0.679878			0.679878
Lysine degradation	4	59	0.686742			0.686742
Retinol metabolism	4	59	0.686742			0.686742
Platinum drug resistance	7	72	0.693504	0.991004	0.693504	0.330859
Arachidonic acid metabolism	4	60	0.699487			0.699487
Inflammatory bowel disease (IBD)	6	61	0.702672	0.986007	0.702672	0.340968
Thiamine metabolism	1	15	0.704902			0.704902
Glycosphingolipid biosynthesis - ganglio series	1	15	0.704902			0.704902
Apoptosis - multiple species	2	31	0.708819			0.708819
Serotonergic synapse	8	110	0.718539	0.552724	0.718539	0.635128
Colorectal cancer	6	86	0.721572	0.526737	0.721572	0.671985
Cysteine and methionine metabolism	3	47	0.721641			0.721641
Toll-like receptor signaling pathway	8	93	0.725791	0.809595	0.725791	0.44225
p53 signaling pathway	4	72	0.733864	0.444278	0.733864	0.823784
Vasopressin-regulated water reabsorption	3	44	0.737602	0.544728	0.737602	0.678738
Cocaine addiction	4	49	0.741313	0.692654	0.741313	0.539195
Thyroid hormone synthesis	6	72	0.742148	0.753623	0.742148	0.496701
Dopaminergic synapse	11	130	0.744132	0.861069	0.744132	0.437071
Arginine and proline metabolism	3	49	0.747675			0.747675
Primary bile acid biosynthesis	1	17	0.749237			0.749237
Necroptosis	9	145	0.752523	0.476762	0.752523	0.80761
Epstein-Barr virus infection	8	188	0.756605	0.396302	0.756605	0.982433
Signaling pathways regulating pluripotency of stem cells	9	138	0.759427			0.759427
Human T-cell leukemia virus 1 infection	18	217	0.766602	0.928536	0.766602	0.430886
Porphyrin and chlorophyll metabolism	2	35	0.770112			0.770112
Alanine, aspartate and glutamate metabolism	2	35	0.770112			0.770112
Pertussis	5	75	0.778384	0.584708	0.778384	0.706656
Steroid biosynthesis	1	19	0.786916			0.786916
One carbon pool by folate	1	19	0.786916			0.786916
Pyruvate metabolism	2	37	0.796317			0.796317
Ascorbate and aldarate metabolism	1	20	0.803577			0.803577
Arginine biosynthesis	1	20	0.803577			0.803577
Glycine, serine and threonine metabolism	2	38	0.8084			0.8084
Glutathione metabolism	3	55	0.814175			0.814175
Mismatch repair	1	23	0.846147			0.846147
Mannose type O-glycan biosynthesis	1	23	0.846147			0.846147
Protein export	1	23	0.846147			0.846147
Proximal tubule bicarbonate reclamation	1	23	0.846147			0.846147
Measles	9	128	0.851229	0.748626	0.851229	0.676951
Ribosome biogenesis in eukaryotes	4	76	0.854395			0.854395
Lysosome	7	123	0.854595			0.854595
Hepatitis C	6	143	0.861258	0.537231	0.861258	0.971398
Hepatitis B	12	153	0.871151	0.9995	0.871151	0.537699
Viral myocarditis	4	56	0.872338	0.834583	0.872338	0.646247
Folate biosynthesis	1	26	0.879496			0.879496
Taste transduction	5	79	0.881773	0.741129	0.881773	0.748848
Glycosphingolipid biosynthesis - lacto and neolacto series	1	27	0.888921			0.888921
Sphingolipid metabolism	2	47	0.891326			0.891326
Cell cycle	3	124	0.8952	0.58021	0.8952	0.997297
Epithelial cell signaling in Helicobacter pylori infection	4	68	0.900021	0.745627	0.900021	0.788033
N-Glycan biosynthesis	2	49	0.904528			0.904528
Nicotinate and nicotinamide metabolism	1	29	0.90562			0.90562
Non-small cell lung cancer	4	66	0.913003	0.798101	0.913003	0.768089
Pentose phosphate pathway	1	30	0.913003			0.913003
Biosynthesis of amino acids	3	72	0.927503			0.927503
Alcoholism	6	172	0.929408	0.652674	0.929408	0.993773
Fructose and mannose metabolism	1	33	0.931867			0.931867
Inositol phosphate metabolism	3	74	0.935483			0.935483
Protein processing in endoplasmic reticulum	10	162	0.94518	0.836582	0.94518	0.822046
DNA replication	1	36	0.946642			0.946642
Insulin signaling pathway	9	134	0.95082	0.965517	0.95082	0.728353
Nicotine addiction	1	38	0.954667			0.954667
Phosphatidylinositol signaling system	4	99	0.95591			0.95591
Autophagy - animal	7	125	0.957573	0.835582	0.957573	0.865528
Aldosterone-regulated sodium reabsorption	2	36	0.958092	0.925037	0.958092	0.783563
Homologous recombination	1	40	0.961486			0.961486
Endometrial cancer	3	58	0.973182	0.924038	0.973182	0.841448
Nucleotide excision repair	1	45	0.974378			0.974378
Mitophagy - animal	2	63	0.977184	0.825087	0.977184	0.962485
Spliceosome	5	130	0.97792			0.97792
Influenza A	6	151	0.977975	0.813093	0.977975	0.980942
Vibrio cholerae infection	2	50	0.979512	0.883558	0.979512	0.910553
Adipocytokine signaling pathway	3	68	0.981298	0.894553	0.981298	0.908764
Synaptic vesicle cycle	2	78	0.986754			0.986754
Ubiquitin mediated proteolysis	4	136	0.994959			0.994959
RIG-I-like receptor signaling pathway	1	60	0.99988	0.992004	0.99988	0.992461
